# Supplementary material for: MicroRNA-7 regulates melanocortin circuits involved in mammalian energy homeostasis
Source: Nat Commun. 2022 Sep 29;13:5733. doi: 10.1038/s41467-022-33367-w (PMC9522793; doi:10.1038/s41467-022-33367-w)
Supplement: Supplementary file 4 — Supplementary Data 1 [file 41467_2022_33367_MOESM4_ESM.xlsx]

## Sheet: SupplementaryData1_legend
Supplementary Data 1 (.xlsx file). Locus-to-gene scores for loci associated with HNRNPK by the OpenTargets L2G pipeline (Version 5).
Data from Open Targets Genetics, https://genetics.opentargets.org/ (Version 5).
(a) All loci with an L2G score for HNRNPK.
(b) Selected traits only, grouped by traits.
(c) Selected traits only, ordered by L2G score for HNRNPK.

## Sheet: A.HNRNPK_L2G_associated_studies
L2G Pipeline Score	Study ID	Reported Trait	PMID	Author	Date	Study N Initial	Study N Replication	Study N Cases	Index Variant ID	Index Variant RSID	P-Value	Beta	Beta CI Lower	Beta CI Upper	Odds Ratio	Odds Ratio CI Lower	Odds Ratio CI Upper
0.492867	GCST90002316	Lymphocyte counts	PMID:32888493	Chen MH	2020-09-01	524923			9_83979883_C_T		1.82e-29	-0.024358	-0.0285916	-0.0201244
0.45571	NEALE2_30000_raw	White blood cell (leukocyte) count		UKB Neale v2	2018-08-01	350470	0		9_83968010_T_TAATA		2.59672e-16	-0.0459701	-0.05697	-0.0349702
0.444042	GCST90002374	White blood cell count	PMID:32888493	Chen MH	2020-09-01	562243			9_83980886_G_T		8.84e-33	-0.025352	-0.029517	-0.021187
0.439994	NEALE2_50_raw	Standing height		UKB Neale v2	2018-08-01	360388	0		9_84020284_G_C		2.0131e-23	-0.184673	-0.220967	-0.148379
0.417837	GCST90002320	Lymphocyte counts	PMID:32888493	Chen MH	2020-09-01	643370			9_83979883_C_T		4e-31
0.41761	GCST90002378	White blood cell count	PMID:32888493	Chen MH	2020-09-01	746667			9_83980886_G_T		2e-32
0.417185	GCST90002357	Platelet count	PMID:32888493	Chen MH	2020-09-01	542827			9_83980656_G_A		1.3e-11	0.014128	0.0100394	0.0182166
0.411459	GCST90012113	Total testosterone levels	PMID:32042192	Ruth KS	2020-02-10	194453			9_84011854_T_A		1e-27
0.40838	NEALE2_2714	Age when periods started (menarche)		UKB Neale v2	2018-08-01	188644	0		9_84088646_T_G	rs10780649	2.09267e-17	-0.0203311	-0.0250251	-0.0156371
0.406589	GCST003993	Menarche (age at onset)	PMID:27182965	Pickrell JK	2016-05-16	76831			9_84092374_G_A	rs2378662	1e-11
0.405503	NEALE2_20116_0	Never | smoking status		UKB Neale v2	2018-08-01	359706	0		9_84085263_C_A	rs1561195	3.0084e-11				0.968694	0.95965	0.977823
0.405091	GCST007468	Smoking initiation (ever regular vs never regular) (MTAG)	PMID:30643251	Liu M	2019-01-14	1359002			9_84092374_G_A	rs2378662	3e-13	0.00792101	0.00579264	0.0100494
0.404513	NEALE2_2375	Relative age of first facial hair		UKB Neale v2	2018-08-01	161470	0		9_84099243_C_CTT	rs10693677	8.55047e-09	-0.00903751	-0.0121141	-0.00596094
0.40451	GCST009096	Lifetime smoking index	PMID:31689377	Wootton RE	2019-11-06	462690			9_84146830_T_C	rs1246265	4e-09	0.013	0.00866975	0.0173302
0.40451	GCST90013473	Biological sex	PMID:33888908	Pirastu N	2021-04-22	2462132			9_84146866_T_C	rs1246264	1e-08	0.0111684	0.00734863	0.0149882
0.404357	GCST011520	Insulin-like growth factor 1 levels	PMID:33587031	Sinnott-Armstrong N	2021-02-15	317114			9_84092374_G_A	rs2378662	2e-10	-0.00423724	-0.00554278	-0.0029317
0.402902	GCST007085	Smoking status	PMID:30595370	Kichaev G	2018-12-27	458000			9_84092374_G_A	rs2378662	1e-09
0.402655	NEALE2_1249	Past tobacco smoking		UKB Neale v2	2018-08-01	332141	0		9_84146830_T_C	rs1246265	1.9632e-11	-0.0221606	-0.0286347	-0.0156865
0.40243	GCST007474	Smoking initiation (ever regular vs never regular)	PMID:30643251	Liu M	2019-01-14	1232091			9_84092374_G_A	rs2378662	3e-09	0.0152121	0.0101855	0.0202387
0.401991	GCST007462	Age of smoking initiation (MTAG)	PMID:30643251	Liu M	2019-01-14	931815			9_84100651_T_C	rs7853970	1e-10	-0.0095043	-0.0123849	-0.00662374
0.401692	GCST002541	Menarche (age at onset)	PMID:25231870	Perry JR	2014-07-23	182413			9_84100651_T_C	rs7853970	2e-09	-0.03	-0.0398036	-0.0201964
0.401661	GCST007841	Height	PMID:30595370	Kichaev G	2018-12-27	458000			9_83979883_C_T		1e-37
0.401502	NEALE2_30110_raw	Platelet distribution width		UKB Neale v2	2018-08-01	350470	0		9_83916260_G_A		3.0922e-11	-0.00924178	-0.0119688	-0.00651473
0.400499	GCST90012088	Male puberty timing (age at voice breaking MTAG)	PMID:32210231	Hollis B	2020-03-24	205354			9_84100651_T_C	rs7853970	7e-12	-0.0223234	-0.0287037	-0.0159431
0.399005	GCST007327	Smoking status (ever vs never smokers)	PMID:30643258	Karlsson Linner R	2019-01-14	518633			9_84088646_T_G	rs10780649	2e-09	0.0130044	0.00875475	0.0172541
0.395826	NEALE2_1458	Cereal intake		UKB Neale v2	2018-08-01	345019	0		9_84137726_C_T	rs2799849	8.6911e-11	-0.0139228	-0.0181286	-0.00971699
0.395441	GCST90012109	Sex hormone-binding globulin levels	PMID:32042192	Ruth KS	2020-02-10	180726			9_84011854_T_A		2e-57
0.394952	GCST007327	Smoking status (ever vs never smokers)	PMID:30643258	Karlsson Linner R	2019-01-14	518633			9_84146830_T_C	rs1246265	3e-11	0.0156329	0.0110229	0.0202428
0.394952	GCST008810	Smoking initiation (ever regular vs never regular)	PMID:30679032	Brazel DM	2018-12-06	433216			9_84146866_T_C	rs1246264	5e-10	0.0154	0.0105466	0.0202534
0.393382	GCST007603	Smoking initiation	PMID:30617275	Erzurumluoglu AM	2019-01-07	346813	275596		9_84137726_C_T	rs2799849	2e-08	0.0156	0.0101517	0.0210483
0.389159	GCST90012108	Sex hormone-binding globulin levels adjusted for BMI	PMID:32042192	Ruth KS	2020-02-10	180094			9_84011854_T_A		1e-62
0.384003	GCST007078	Menarche (age at onset)	PMID:30595370	Kichaev G	2018-12-27	242000			9_84088646_T_G	rs10780649	7e-25
0.38333	GCST007323	Risk-taking tendency (4-domain principal component model)	PMID:30643258	Karlsson Linner R	2019-01-14	315894			9_84113542_T_C	rs10780650	3e-10	0.0169318	0.0116631	0.0222005
0.377416	GCST90012107	Sex hormone-binding globulin levels	PMID:32042192	Ruth KS	2020-02-10	189473			9_83968161_C_T		6e-55	0.025383	0.0221964	0.0285696
0.369531	GCST90002388	Lymphocyte counts	PMID:32888494	Vuckovic D	2020-09-01	408112			9_83980155_C_T		4e-22	-0.0245053	-0.0294717	-0.019539
0.369531	GCST90002393	Monocyte count	PMID:32888494	Vuckovic D	2020-09-01	408112			9_83980155_C_T		4e-22	-0.0245053	-0.0294717	-0.019539
0.360858	GCST007294	Body fat distribution (trunk fat ratio)	PMID:30664634	Rask-Andersen M	2019-01-21	116138	246360		9_84025084_G_A		5e-19	-0.02449	-0.0298759	-0.0191041
0.355603	GCST004620	Sum basophil neutrophil counts	PMID:27863252	Astle WJ	2016-11-17	170143			9_84079689_G_GT		2.155e-08	0.0227839	0.0148082	0.0307595
0.354313	NEALE2_1697	Comparative height size at age 10		UKB Neale v2	2018-08-01	355331	0		9_83968008_G_T		3.26612e-09	0.0109065	0.0072942	0.0145188
0.351687	NEALE2_30090_raw	Platelet crit		UKB Neale v2	2018-08-01	350471	0		9_84002350_A_G		4.2601e-08	-0.000698202	-0.000947931	-0.000448473
0.348708	GCST007295	Body fat distribution (leg fat ratio)	PMID:30664634	Rask-Andersen M	2019-01-21	116138	246360		9_84025084_G_A		6e-18	0.02356	0.0182108	0.0289092
0.348526	GCST007070	White blood cell count	PMID:30595370	Kichaev G	2018-12-27	444000			9_83968161_C_T		8e-26
0.348253	GCST90012106	Sex hormone-binding globulin levels adjusted for BMI	PMID:32042192	Ruth KS	2020-02-10	188908			9_83968161_C_T		5e-63	0.0241435	0.0213196	0.0269674
0.34343	GCST007294_2	Body fat distribution (trunk fat ratio) [females]	PMID:30664634	Rask-Andersen M	2019-01-21	116138	246360		9_84025084_G_A		7e-17	-0.02837	-0.0350317	-0.0217083
0.339543	GCST004629	Neutrophil count	PMID:27863252	Astle WJ	2016-11-17	170702			9_84079689_G_GT		2.388e-08	0.022673	0.0147109	0.0306352
0.33362	GCST006979	Heel bone mineral density	PMID:30598549	Morris JA	2018-12-31	426824			9_83950390_G_C		4.3e-08	-0.0130961	-0.0175144	-0.00867785
0.333426	GCST007081	Lung function (FVC)	PMID:30595370	Kichaev G	2018-12-27	372000			9_84008353_A_G		1e-11
0.321981	GCST007066	Heel bone mineral density	PMID:30595370	Kichaev G	2018-12-27	446000			9_83978399_G_C		2e-09
0.318958	GCST000817	Height	PMID:20881960	Lango Allen H	2010-09-29	133653	50074		9_83937290_A_G		5e-08	0.024	0.0153709	0.0326291
0.317271	GCST007295_2	Body fat distribution (leg fat ratio) [females]	PMID:30664634	Rask-Andersen M	2019-01-21	116138	246360		9_84025084_G_A		2e-13	0.02549	0.0186916	0.0322884
0.313827	GCST011518	Testosterone levels	PMID:33587031	Sinnott-Armstrong N	2021-02-15	146339			9_84011854_T_A		4e-15
0.312195	GCST90002407	White blood cell count	PMID:32888494	Vuckovic D	2020-09-01	408112			9_83968010_T_TAATA		1e-23	-0.025562	-0.0305513	-0.0205726
0.306206	GCST90002351	Neutrophil count	PMID:32888493	Chen MH	2020-09-01	519288			9_83962626_G_A		9.41e-21	-0.02067	-0.0250036	-0.0163364
0.302564	GCST90002361	Platelet count	PMID:32888493	Chen MH	2020-09-01	721201			9_83980583_G_A		6e-10
0.293186	GCST90002355	Neutrophil count	PMID:32888493	Chen MH	2020-09-01	627215			9_83962626_G_A		6e-19
0.289406	NEALE2_30140_raw	Neutrophill count		UKB Neale v2	2018-08-01	349856	0		9_83968010_T_TAATA		2e-14	-0.029731	-0.0373463	-0.0221157
0.28745	NEALE2_23110_raw	Impedance of arm (left)		UKB Neale v2	2018-08-01	354807	0		9_84026208_C_T		1.43471e-19	-1.03592	-1.26027	-0.811569
0.283371	GCST90002400	Plateletcrit	PMID:32888494	Vuckovic D	2020-09-01	408112			9_83979883_C_T		1e-12	0.0182364	0.0132236	0.0232491
0.283016	GCST004623	Neutrophil percentage of granulocytes	PMID:27863252	Astle WJ	2016-11-17	170672			9_83753745_G_A		6.212e-11	0.0267701	0.0187455	0.0347947
0.28283	GCST90012111	Sex hormone-binding globulin levels	PMID:32042192	Ruth KS	2020-02-10	370125			9_84011854_T_A		2e-108
0.282103	GCST006613	Triglycerides	PMID:30275531	Klarin D	2018-10-01	297626	319677		9_84002350_A_G		2e-08	0.0115	0.00748361	0.0155164
0.280455	GCST90002402	Platelet count	PMID:32888494	Vuckovic D	2020-09-01	408112			9_83979883_C_T		3e-10	0.0161417	0.0111189	0.0211645
0.278596	GCST90002398	Neutrophil count	PMID:32888494	Vuckovic D	2020-09-01	408112			9_83968010_T_TAATA		3e-18	-0.0222801	-0.027293	-0.0172673
0.27496	GCST010244	Triglyceride levels	PMID:32203549	Richardson TG	2020-03-23	441016			9_83968161_C_T		6e-19	-0.0203901	-0.0248845	-0.0158957
0.271973	GCST90012110	Sex hormone-binding globulin levels adjusted for BMI	PMID:32042192	Ruth KS	2020-02-10	368929			9_84011854_T_A		3e-125
0.264721	NEALE2_404_raw	Duration to first press of snap-button in each round		UKB Neale v2	2018-08-01	358500	0		9_83913943_A_T		2.82386e-08	1.76753	1.14356	2.3915
0.261138	NEALE2_23109_raw	Impedance of arm (right)		UKB Neale v2	2018-08-01	354792	0		9_83889090_C_T		7.23188e-19	0.972739	0.757837	1.18764
0.257428	GCST009867	Waist circumference adjusted for body mass index	PMID:31669095	Zhu Z	2019-10-24	457690			9_84017152_T_C		1e-08
0.251384	NEALE2_23106_raw	Impedance of whole body		UKB Neale v2	2018-08-01	354795	0		9_84026208_C_T		6.49e-13	-1.40166	-1.78375	-1.01957
0.226839	GCST004610	White blood cell count	PMID:27863252	Astle WJ	2016-11-17	172435			9_83753745_G_A		2.101e-08	0.022983	0.0149439	0.0310221
0.219859	NEALE2_1190	Nap during day		UKB Neale v2	2018-08-01	360855	0		9_83753079_A_AT		3.008e-12	0.00980448	0.00705041	0.0125586
0.217272	GCST010242	HDL cholesterol levels	PMID:32203549	Richardson TG	2020-03-23	403943			9_83866958_C_A		5e-11	0.0148907	0.0104491	0.0193323
0.212404	GCST006268	Reaction time	PMID:29844566	Davies G	2018-05-29	330069			9_83913943_A_T		1.46589e-08	0.009979	0.00652673	0.0134313
0.206797	GCST007065	Eosinophil counts	PMID:30595370	Kichaev G	2018-12-27	440000			9_83814390_T_C		1e-15
0.205382	GCST90002302	Eosinophil counts	PMID:32888493	Chen MH	2020-09-01	583850			9_83857461_T_G		8e-18
0.20456	GCST004600	Eosinophil percentage of white cells	PMID:27863252	Astle WJ	2016-11-17	172378			9_83753745_G_A		8.835e-12	-0.0278174	-0.0358067	-0.019828
0.203469	NEALE2_20153_raw	Forced expiratory volume in 1-second (fev1), predicted		UKB Neale v2	2018-08-01	117241	0		9_83938674_G_A		1.4631e-11	0.0069665	0.00494429	0.00898871
0.201439	GCST004617	Eosinophil percentage of granulocytes	PMID:27863252	Astle WJ	2016-11-17	170536			9_83753745_G_A		7.612e-12	-0.0280245	-0.0360483	-0.0200008
0.200608	GCST007576	Chronotype	PMID:30696823	Jones SE	2019-01-29	449734	248098		9_83814390_T_C		2e-10				1.03128	1.02154	1.04111
0.200369	GCST90016618	Schizophrenia vs ADHD (ordinary least squares (OLS))	PMID:33686288	Peyrot WJ	2021-03-08	59774			9_83814390_T_C		6e-10
0.199961	GCST90002381	Eosinophil counts	PMID:32888494	Vuckovic D	2020-09-01	408112			9_83803507_G_A		5e-17	0.0211699	0.0162224	0.0261174
0.199294	GCST007083	Morning person	PMID:30595370	Kichaev G	2018-12-27	410000			9_83814390_T_C		5e-09
0.196884	GCST90002401	Platelet distribution width	PMID:32888494	Vuckovic D	2020-09-01	408112			9_83962626_G_A		4e-15	-0.0204053	-0.0254969	-0.0153137
0.19594	NEALE2_20023_raw	Mean time to correctly identify matches		UKB Neale v2	2018-08-01	358695	0		9_83913943_A_T		2.34444e-08	1.62098	1.05207	2.18989
0.193393	GCST010173	Triglyceride levels	PMID:32154731	Ripatti P	2020-03-10	324694			9_83804367_CG_C		3e-14
0.191805	NEALE2_30150	Eosinophill count		UKB Neale v2	2018-08-01	349856	0		9_83766403_CA_C		5.55232e-09	-0.0117413	-0.0156887	-0.00779386
0.188557	NEALE2_30210_raw	Eosinophill percentage		UKB Neale v2	2018-08-01	349861	0		9_83753745_G_A		4.63089e-20	-0.0461621	-0.0560257	-0.0362985
0.186706	GCST90012102	Bioavailable testosterone levels	PMID:32042192	Ruth KS	2020-02-10	188507			9_83766403_CA_C		1e-23	0.0286444	0.0230534	0.0342354
0.185031	GCST90012104	Bioavailable testosterone levels	PMID:32042192	Ruth KS	2020-02-10	382988			9_83938674_G_A		1e-12	-0.016323	-0.0208098	-0.0118362
0.18342	GCST007429	Lung function (FVC)	PMID:30804560	Shrine N	2019-02-25	321047	79005		9_84008353_A_G		1.67e-10	0.0151	0.010396	0.019804
0.182673	GCST006433	Heel bone mineral density	PMID:30048462	Kim SK	2018-07-26	394929			9_83941916_A_G		5e-09
0.127279	NEALE2_20116_1	Previous | smoking status		UKB Neale v2	2018-08-01	359706	0		9_84147124_C_G	rs1246263	2.22892e-08				1.03002	1.0194	1.04075
0.10069	NEALE2_2385	Relative age voice broke		UKB Neale v2	2018-08-01	154459	0		9_84099075_A_G	rs7032296	4.87535e-08	-0.00636293	-0.0086487	-0.00407716
0.086907	GCST006571	Educational attainment (MTAG) [MTAG]	PMID:30038396	Lee JJ	2018-07-23	1131438			9_83766723_G_C		3e-10
0.086907	GCST006442	Educational attainment (years of education)	PMID:30038396	Lee JJ	2018-07-23	1131881			9_83766723_G_C		2e-09
0.0852667	GCST006442_2	Educational attainment (years of education) [conditional-joint]	PMID:30038396	Lee JJ	2018-07-23	1131881			9_83732617_G_A		6e-09	0.0086	0.00570217	0.0114978
0.0838752	GCST90002382	Eosinophil percentage of white cells	PMID:32888494	Vuckovic D	2020-09-01	408112			9_83905867_C_T		1e-32	0.0301297	0.025173	0.0350864
0.0803208	GCST90002304	Hematocrit	PMID:32888493	Chen MH	2020-09-01	562259			9_83928986_A_G		6.92e-09	0.016787	0.0111108	0.0224632
0.0671853	GCST90002310	Hemoglobin concentration	PMID:32888493	Chen MH	2020-09-01	563946			9_83928986_A_G		4.67e-09	0.017013	0.0113251	0.0227009
0.051236	GCST90002298	Eosinophil counts	PMID:32888493	Chen MH	2020-09-01	474237			9_83852053_G_A		1.5e-19	0.020579	0.016122	0.025036
0.0459731	NEALE2_20003_1141199858	Cardioplen xl 5mg m/r tablet | treatment/medication code		UKB Neale v2	2018-08-01	361141	0		9_83826121_G_A	rs141875749	1.94835e-08				5.36718	2.98599	9.64726
0.0397869	NEALE2_2764_raw	Age at last live birth		UKB Neale v2	2018-08-01	131806	0		9_83932031_C_A	rs200715789	2.25313e-08	-0.246047	-0.332292	-0.159802
0.0368302	GCST004884	Neuroblastoma (1p deletion)	PMID:28924153	Chang X	2017-09-18	5178			9_83487553_C_T	rs11140116	4.714e-08				3.551	5.76805	2.18611
0.0288708	GCST011494	Daytime nap	PMID:33568662	Dashti HS	2021-02-10	452633	541333		9_83753079_A_AT		3e-11	0.0058	0.00408964	0.00751036
0.0258137	GCST011427_121	Protein quantitative trait loci (liver) [CES2]	PMID:32778093	He B	2020-08-10	287			9_84267664_G_A	rs149470048	3e-08	0.4072	0.263174	0.551226
0.0141921	GCST010002	Refractive error	PMID:32231278	Hysi PG	2020-03-30	542934			9_83710891_G_A		6e-10
0.0141745	GCST006660	DNA methylation variation (age effect)	PMID:30348214	Zhang Q	2018-10-22	954			9_83710891_G_A		3e-09

## Sheet: B.Selected_traits_byTraits
Figure6_locusNumber	Reported Trait	L2G Pipeline Score	Study ID	PMID or UKB	Author	Date	Study N Initial	Study N Replication	Study N Cases	Index Variant ID	Index Variant RSID	P-Value	Beta	Beta CI Lower	Beta CI Upper
9	Body fat distribution (trunk fat ratio)	0.360858	GCST007294	PMID:30664634	Rask-Andersen M	2019-01-21	116138	246360		9_84025084_G_A		5e-19	-0.02449	-0.0298759	-0.0191041
.	Body fat distribution (leg fat ratio)	0.348708	GCST007295	PMID:30664634	Rask-Andersen M	2019-01-21	116138	246360		9_84025084_G_A		6e-18	0.02356	0.0182108	0.0289092
8	Body fat distribution (trunk fat ratio) [females]	0.34343	GCST007294_2	PMID:30664634	Rask-Andersen M	2019-01-21	116138	246360		9_84025084_G_A		7e-17	-0.02837	-0.0350317	-0.0217083
.	Body fat distribution (leg fat ratio) [females]	0.317271	GCST007295_2	PMID:30664634	Rask-Andersen M	2019-01-21	116138	246360		9_84025084_G_A		2e-13	0.02549	0.0186916	0.0322884
4	Impedance of whole body	0.251384	NEALE2_23106_raw	UKB Neale v2	UKB Neale v2	2018-08-01	354795	0		9_84026208_C_T		6.49e-13	-1.40166	-1.78375	-1.01957
11	Height	0.401661	GCST007841	PMID:30595370	Kichaev G	2018-12-27	458000			9_83979883_C_T		1e-37
6	Standing height	0.439994	NEALE2_50_raw	UKB Neale v2	UKB Neale v2	2018-08-01	360388	0		9_84020284_G_C		2.0131e-23	-0.184673	-0.220967	-0.148379
7	Height	0.318958	GCST000817	PMID:20881960	Lango Allen H	2010-09-29	133653	50074		9_83937290_A_G		5e-08	0.024	0.0153709	0.0326291
5	Comparative height size at age 10	0.354313	NEALE2_1697	UKB Neale v2	UKB Neale v2	2018-08-01	355331	0		9_83968008_G_T		3.26612e-09	0.0109065	0.0072942	0.0145188
12	HDL cholesterol levels	0.217272	GCST010242	PMID:32203549	Richardson TG	2020-03-23	403943			9_83866958_C_A		5e-11	0.0148907	0.0104491	0.0193323
.	Triglyceride levels	0.193393	GCST010173	PMID:32154731	Ripatti P	2020-03-10	324694			9_83804367_CG_C		3e-14
.	Triglyceride levels	0.27496	GCST010244	PMID:32203549	Richardson TG	2020-03-23	441016			9_83968161_C_T		6e-19	-0.0203901	-0.0248845	-0.0158957
10	Triglycerides	0.282103	GCST006613	PMID:30275531	Klarin D	2018-10-01	297626	319677		9_84002350_A_G		2e-08	0.0115	0.00748361	0.0155164
.	Waist circumference adjusted for body mass index	0.257428	GCST009867	PMID:31669095	Zhu Z	2019-10-24	457690			9_84017152_T_C		1e-08
.	Insulin-like growth factor 1 levels	0.404357	GCST011520	PMID:33587031	Sinnott-Armstrong N	2021-02-15	317114			9_84092374_G_A	rs2378662	2e-10	-0.00423724	-0.00554278	-0.0029317
.	Menarche (age at onset)	0.384003	GCST007078	PMID:30595370	Kichaev G	2018-12-27	242000			9_84088646_T_G	rs10780649	7e-25
3	Age when periods started (menarche)	0.40838	NEALE2_2714	UKB Neale v2	UKB Neale v2	2018-08-01	188644	0		9_84088646_T_G	rs10780649	2.09267e-17	-0.0203311	-0.0250251	-0.0156371
.	Male puberty timing (age at voice breaking MTAG)	0.400499	GCST90012088	PMID:32210231	Hollis B	2020-03-24	205354			9_84100651_T_C	rs7853970	7e-12	-0.0223234	-0.0287037	-0.0159431
.	Menarche (age at onset)	0.406589	GCST003993	PMID:27182965	Pickrell JK	2016-05-16	76831			9_84092374_G_A	rs2378662	1e-11
.	Menarche (age at onset)	0.401692	GCST002541	PMID:25231870	Perry JR	2014-07-23	182413			9_84100651_T_C	rs7853970	2e-09	-0.03	-0.0398036	-0.0201964
1	Relative age of first facial hair	0.404513	NEALE2_2375	UKB Neale v2	UKB Neale v2	2018-08-01	161470	0		9_84099243_C_CTT	rs10693677	8.55047e-09	-0.00903751	-0.0121141	-0.00596094
2	Relative age voice broke	0.10069	NEALE2_2385	UKB Neale v2	UKB Neale v2	2018-08-01	154459	0		9_84099075_A_G	rs7032296	4.87535e-08	-0.00636293	-0.0086487	-0.00407716
.	Sex hormone-binding globulin levels adjusted for BMI	0.271973	GCST90012110	PMID:32042192	Ruth KS	2020-02-10	368929			9_84011854_T_A		3e-125
.	Sex hormone-binding globulin levels	0.28283	GCST90012111	PMID:32042192	Ruth KS	2020-02-10	370125			9_84011854_T_A		2e-108
.	Sex hormone-binding globulin levels adjusted for BMI	0.348253	GCST90012106	PMID:32042192	Ruth KS	2020-02-10	188908			9_83968161_C_T		5e-63	0.0241435	0.0213196	0.0269674
.	Sex hormone-binding globulin levels adjusted for BMI	0.389159	GCST90012108	PMID:32042192	Ruth KS	2020-02-10	180094			9_84011854_T_A		1e-62
.	Sex hormone-binding globulin levels	0.395441	GCST90012109	PMID:32042192	Ruth KS	2020-02-10	180726			9_84011854_T_A		2e-57
.	Sex hormone-binding globulin levels	0.377416	GCST90012107	PMID:32042192	Ruth KS	2020-02-10	189473			9_83968161_C_T		6e-55	0.025383	0.0221964	0.0285696
.	Total testosterone levels	0.411459	GCST90012113	PMID:32042192	Ruth KS	2020-02-10	194453			9_84011854_T_A		1e-27
.	Bioavailable testosterone levels	0.186706	GCST90012102	PMID:32042192	Ruth KS	2020-02-10	188507			9_83766403_CA_C		1e-23	0.0286444	0.0230534	0.0342354
.	Testosterone levels	0.313827	GCST011518	PMID:33587031	Sinnott-Armstrong N	2021-02-15	146339			9_84011854_T_A		4e-15
13	Bioavailable testosterone levels	0.185031	GCST90012104	PMID:32042192	Ruth KS	2020-02-10	382988			9_83938674_G_A		1e-12	-0.016323	-0.0208098	-0.0118362

## Sheet: C.Selected_traits_ByL2G
L2G Pipeline Score	Study ID	Reported Trait	PMID or UKB	Author	Date	Study N Initial	Study N Replication	Study N Cases	Index Variant ID	Index Variant RSID	P-Value	Beta	Beta CI Lower	Beta CI Upper
0.439994	NEALE2_50_raw	Standing height	UKB Neale v2	UKB Neale v2	2018-08-01	360388	0		9_84020284_G_C		2.0131e-23	-0.184673	-0.220967	-0.148379
0.411459	GCST90012113	Total testosterone levels	PMID:32042192	Ruth KS	2020-02-10	194453			9_84011854_T_A		1e-27
0.40838	NEALE2_2714	Age when periods started (menarche)	UKB Neale v2	UKB Neale v2	2018-08-01	188644	0		9_84088646_T_G	rs10780649	2.09267e-17	-0.0203311	-0.0250251	-0.0156371
0.406589	GCST003993	Menarche (age at onset)	PMID:27182965	Pickrell JK	2016-05-16	76831			9_84092374_G_A	rs2378662	1e-11
0.404513	NEALE2_2375	Relative age of first facial hair	UKB Neale v2	UKB Neale v2	2018-08-01	161470	0		9_84099243_C_CTT	rs10693677	8.55047e-09	-0.00903751	-0.0121141	-0.00596094
0.404357	GCST011520	Insulin-like growth factor 1 levels	PMID:33587031	Sinnott-Armstrong N	2021-02-15	317114			9_84092374_G_A	rs2378662	2e-10	-0.00423724	-0.00554278	-0.0029317
0.401692	GCST002541	Menarche (age at onset)	PMID:25231870	Perry JR	2014-07-23	182413			9_84100651_T_C	rs7853970	2e-09	-0.03	-0.0398036	-0.0201964
0.401661	GCST007841	Height	PMID:30595370	Kichaev G	2018-12-27	458000			9_83979883_C_T		1e-37
0.400499	GCST90012088	Male puberty timing (age at voice breaking MTAG)	PMID:32210231	Hollis B	2020-03-24	205354			9_84100651_T_C	rs7853970	7e-12	-0.0223234	-0.0287037	-0.0159431
0.395441	GCST90012109	Sex hormone-binding globulin levels	PMID:32042192	Ruth KS	2020-02-10	180726			9_84011854_T_A		2e-57
0.389159	GCST90012108	Sex hormone-binding globulin levels adjusted for BMI	PMID:32042192	Ruth KS	2020-02-10	180094			9_84011854_T_A		1e-62
0.384003	GCST007078	Menarche (age at onset)	PMID:30595370	Kichaev G	2018-12-27	242000			9_84088646_T_G	rs10780649	7e-25
0.377416	GCST90012107	Sex hormone-binding globulin levels	PMID:32042192	Ruth KS	2020-02-10	189473			9_83968161_C_T		6e-55	0.025383	0.0221964	0.0285696
0.360858	GCST007294	Body fat distribution (trunk fat ratio)	PMID:30664634	Rask-Andersen M	2019-01-21	116138	246360		9_84025084_G_A		5e-19	-0.02449	-0.0298759	-0.0191041
0.348708	GCST007295	Body fat distribution (leg fat ratio)	PMID:30664634	Rask-Andersen M	2019-01-21	116138	246360		9_84025084_G_A		6e-18	0.02356	0.0182108	0.0289092
0.354313	NEALE2_1697	Comparative height size at age 10	UKB Neale v2	UKB Neale v2	2018-08-01	355331	0		9_83968008_G_T		3.26612e-09	0.0109065	0.0072942	0.0145188
0.348253	GCST90012106	Sex hormone-binding globulin levels adjusted for BMI	PMID:32042192	Ruth KS	2020-02-10	188908			9_83968161_C_T		5e-63	0.0241435	0.0213196	0.0269674
0.34343	GCST007294_2	Body fat distribution (trunk fat ratio) [females]	PMID:30664634	Rask-Andersen M	2019-01-21	116138	246360		9_84025084_G_A		7e-17	-0.02837	-0.0350317	-0.0217083
0.318958	GCST000817	Height	PMID:20881960	Lango Allen H	2010-09-29	133653	50074		9_83937290_A_G		5e-08	0.024	0.0153709	0.0326291
0.317271	GCST007295_2	Body fat distribution (leg fat ratio) [females]	PMID:30664634	Rask-Andersen M	2019-01-21	116138	246360		9_84025084_G_A		2e-13	0.02549	0.0186916	0.0322884
0.313827	GCST011518	Testosterone levels	PMID:33587031	Sinnott-Armstrong N	2021-02-15	146339			9_84011854_T_A		4e-15
0.28283	GCST90012111	Sex hormone-binding globulin levels	PMID:32042192	Ruth KS	2020-02-10	370125			9_84011854_T_A		2e-108
0.282103	GCST006613	Triglycerides	PMID:30275531	Klarin D	2018-10-01	297626	319677		9_84002350_A_G		2e-08	0.0115	0.00748361	0.0155164
0.27496	GCST010244	Triglyceride levels	PMID:32203549	Richardson TG	2020-03-23	441016			9_83968161_C_T		6e-19	-0.0203901	-0.0248845	-0.0158957
0.271973	GCST90012110	Sex hormone-binding globulin levels adjusted for BMI	PMID:32042192	Ruth KS	2020-02-10	368929			9_84011854_T_A		3e-125
0.257428	GCST009867	Waist circumference adjusted for body mass index	PMID:31669095	Zhu Z	2019-10-24	457690			9_84017152_T_C		1e-08
0.251384	NEALE2_23106_raw	Impedance of whole body	UKB Neale v2	UKB Neale v2	2018-08-01	354795	0		9_84026208_C_T		6.49e-13	-1.40166	-1.78375	-1.01957
0.217272	GCST010242	HDL cholesterol levels	PMID:32203549	Richardson TG	2020-03-23	403943			9_83866958_C_A		5e-11	0.0148907	0.0104491	0.0193323
0.193393	GCST010173	Triglyceride levels	PMID:32154731	Ripatti P	2020-03-10	324694			9_83804367_CG_C		3e-14
0.186706	GCST90012102	Bioavailable testosterone levels	PMID:32042192	Ruth KS	2020-02-10	188507			9_83766403_CA_C		1e-23	0.0286444	0.0230534	0.0342354
0.185031	GCST90012104	Bioavailable testosterone levels	PMID:32042192	Ruth KS	2020-02-10	382988			9_83938674_G_A		1e-12	-0.016323	-0.0208098	-0.0118362
0.10069	NEALE2_2385	Relative age voice broke	UKB Neale v2	UKB Neale v2	2018-08-01	154459	0		9_84099075_A_G	rs7032296	4.87535e-08	-0.00636293	-0.0086487	-0.00407716
