# Supplementary material for: MicroRNA-7 regulates melanocortin circuits involved in mammalian energy homeostasis
Source: Nat Commun. 2022 Sep 29;13:5733. doi: 10.1038/s41467-022-33367-w (PMC9522793; doi:10.1038/s41467-022-33367-w)
Supplement: Supplementary file 5 — Supplementary Data 2 [file 41467_2022_33367_MOESM5_ESM.xlsx]

## Sheet: SupplementaryData2_legend
	Supplementary Data 2 (.xlsx file). PhenomeXcan and PhenomeXcan_SingleTissue results for HNRNPK, IGSF8 and SNCA.
	(a–b) PhenomeXcan gene search for HNRNPK, (a) RCP > 0.1, (b) RCP>0.01 (RCP, Regional Colocalization Probability).
	(c–e) PhenomeXcan Single Tissue gene search for HNRNPK with trait Standing height (c), Impedance of whole body (d), Trunk fat percentage (e).
	(f–g) PhenomeXcan gene search for IGSF8, (f) RCP > 0.1, (g) RCP>0.01.
	(h) PhenomeXcan Single Tissue gene search for IGSF8 with trait Leg fat percentage (right).
	(i–j) PhenomeXcan gene search for SNCA, (i) RCP > 0.1, (j) RCP>0.01.
	(k–l) PhenomeXcan Single Tissue gene search for SNCA with trait Comparative height size at age 10 (k), Standing height (l).
	(m) Variant-level GWAS-eQTL colocalisation as reported by PhenomeXcan’s fastENLOC step, displayed for the gene-trait pairs and GTEx tissues highlighted in Table S2 tissue-level tables. Link-out URLs are provided to Open Targets Genetics variant-level browser (to facilitate variant-level browsing across other genetic datasets).
	(n) Variants comprising the expression prediction models of PhenomeXcan’s PrediXcan steps (to illustrate how many and which variants are used to predict genetically-regulated gene expression of HNRNPK, IGSF8 and SNCA) and URLs to Open Targets Genetics variant-level browser (to facilitate variant-level browsing across other genetic datasets).
	Rows referring to pre‐selected traits (PhenomeXcan consensus results across tissues) or neuro/endocrine tissues and cell types (PhenomeXcan_SingleTissue tables) are highlighted by direction of effect, blue (negative) or red (positive).
	Column descriptions for PhenomeXcan tables (adapted from https://phenomexcan.org ) are phenotype_source: 'UK Biobank' or other cohorts; rcp: Regional Colocalization Probability (fastENLOC/ENLOC); pvalue: p‐value from S‐MultiXcan; best_sign: sign of effect of the most significant tissue ['+' ('‐') means higher (lower) expression is associated with higher risk or higher value of phenotype]; consens…
	Column descriptions for PhenomeXcan_SingleTissue tables are P value: p‐value from S‐PrediXcan; zscore: Z‐score from S‐PrediXcan; effect_size: effect size from S‐PrediXcan.
	PIP: posterior inclusion probability.

## Sheet: A.HNRNPK_rcpGt0pt1
##
## PhenomeXcan; S-MultiXcan p<0.05 and Regional colocalization probability (RCP)>0.1; Data obtained from http://apps.hakyimlab.org/phenomexcan/
##
rank_by_pvalue	phenotype	phenotype_source	gene_name	gene_band	pvalue from S-MultiXcan	Regional Colocalization Probability (RCP) from fastENLOC	best_sign (sign of effect of the most significant tissue)	consensus_sign (among tissues with pvalue < 1e-4)	n_tissues	n_indep
1	Standing height	UK Biobank	HNRNPK	9q21.32	1.2e-19	0.226	-	-	20	4
2	Impedance of arm (right)	UK Biobank	HNRNPK	9q21.32	4.08e-18	0.249	-	-	20	4
3	Impedance of arm (left)	UK Biobank	HNRNPK	9q21.32	1.79e-16	0.159	-	-	20	4
4	Eosinophill percentage	UK Biobank	HNRNPK	9q21.32	2.2e-16	0.109	-	-	20	4
5	White blood cell (leukocyte) count	UK Biobank	HNRNPK	9q21.32	1.95e-13	0.732	+	+	20	4
6	Height	GIANT	HNRNPK	9q21.32	3.98e-12	0.108	-	-	20	4
7	Neutrophill count	UK Biobank	HNRNPK	9q21.32	1.94e-11	0.489	+	+	20	4
8	Platelet distribution width	UK Biobank	HNRNPK	9q21.32	2.39e-11	0.561	+	+	20	4
9	Impedance of whole body	UK Biobank	HNRNPK	9q21.32	5.2e-10	0.132	-	-	20	4
10	Nap during day	UK Biobank	HNRNPK	9q21.32	1.6e-09	0.131	+	+	20	4
11	Comparative height size at age 10	UK Biobank	HNRNPK	9q21.32	2.24e-08	0.294	-	-	20	4
12	Length of mobile phone use	UK Biobank	HNRNPK	9q21.32	1.93e-07	0.33	-	-	20	4
13	Forced expiratory volume in 1-second (FEV1), predicted	UK Biobank	HNRNPK	9q21.32	1.99e-07	0.254	-	-	20	4
14	Platelet crit	UK Biobank	HNRNPK	9q21.32	9.39e-07	0.814	-	-	20	4
15	Lymphocyte count	UK Biobank	HNRNPK	9q21.32	1.02e-06	0.665	+	+	20	4
16	Trunk fat percentage	UK Biobank	HNRNPK	9q21.32	8.57e-06	0.458	-	-	20	4
17	White Blood Cell Count	Astle_et_al_2016	HNRNPK	9q21.32	1.01e-05	0.455	+	+	20	4
18	Neutrophil Count	Astle_et_al_2016	HNRNPK	9q21.32	1.24e-05	0.438	+	+	20	4
19	Mean time to correctly identify matches	UK Biobank	HNRNPK	9q21.32	1.41e-05	0.323	-	-	20	4
20	Sum Basophil Neutrophil Count	Astle_et_al_2016	HNRNPK	9q21.32	1.51e-05	0.429	+	+	20	4
21	6mm weak meridian (right)	UK Biobank	HNRNPK	9q21.32	1.72e-05	0.515	+	+	20	4
22	Platelet count	UK Biobank	HNRNPK	9q21.32	1.93e-05	0.761	-	-	20	4
23	Sitting height	UK Biobank	HNRNPK	9q21.32	1.98e-05	0.129	-	-	20	4
24	Forced expiratory volume in 1-second (FEV1), Best measure	UK Biobank	HNRNPK	9q21.32	2.91e-05	0.171	-	-	20	4
25	Hot drink temperature	UK Biobank	HNRNPK	9q21.32	3.27e-05	0.466	+	+	20	4
26	Morning/evening person (chronotype)	UK Biobank	HNRNPK	9q21.32	4.1e-05	0.152	+	+	20	4
27	Duration to first press of snap-button in each round	UK Biobank	HNRNPK	9q21.32	4.41e-05	0.231	-	-	20	4
28	Trunk fat mass	UK Biobank	HNRNPK	9q21.32	9.43e-05	0.22	-	-	20	4
29	Myeloid White Cell Count	Astle_et_al_2016	HNRNPK	9q21.32	0.000137	0.395	+	+	20	4
30	Sum Neutrophil Eosinophil Count	Astle_et_al_2016	HNRNPK	9q21.32	0.000158	0.374	+	+	20	4
31	Sensitivity / hurt feelings	UK Biobank	HNRNPK	9q21.32	0.000169	0.203	-	-	20	4
32	Granulocyte Count	Astle_et_al_2016	HNRNPK	9q21.32	0.000201	0.378	+	+	20	4
33	3mm weak meridian (right)	UK Biobank	HNRNPK	9q21.32	0.000458	0.472	+	+	20	4
34	6mm strong meridian (right)	UK Biobank	HNRNPK	9q21.32	0.000594	0.278	+	+	20	4
35	3mm weak meridian (left)	UK Biobank	HNRNPK	9q21.32	0.000884	0.421	+	+	20	4
36	Vitamin and mineral supplements: Vitamin C	UK Biobank	HNRNPK	9q21.32	0.000897	0.11	-	-	20	4
37	Eosinophil Count	Astle_et_al_2016	HNRNPK	9q21.32	0.00101	0.166	-	-	20	4
38	Qualifications: Other professional qualifications eg: nursing, teaching	UK Biobank	HNRNPK	9q21.32	0.0011	0.398	+	+	20	4
39	Peak expiratory flow (PEF)	UK Biobank	HNRNPK	9q21.32	0.00264	0.194	-		20	4
40	Tinnitus: No, never	UK Biobank	HNRNPK	9q21.32	0.00315	0.115	+		20	4
41	Qualifications: O levels/GCSEs or equivalent	UK Biobank	HNRNPK	9q21.32	0.00337	0.129	+		20	4
42	6mm weak meridian (left)	UK Biobank	HNRNPK	9q21.32	0.00527	0.206	+		20	4
43	Mean reticulocyte volume	UK Biobank	HNRNPK	9q21.32	0.00882	0.114	+		20	4

## Sheet: B.HNRNPK_rcpGt0pt01
##
## PhenomeXcan; S-MultiXcan p<0.05 and Regional colocalization probability (RCP)>0.01; Data obtained from http://apps.hakyimlab.org/phenomexcan/
##
rank_by_pvalue	phenotype	phenotype_source	gene_name	gene_band	pvalue from S-MultiXcan	Regional Colocalization Probability (RCP) from fastENLOC	best_sign (sign of effect of the most significant tissue)	consensus_sign (among tissues with pvalue < 1e-4)	n_tissues	n_indep
1	Standing height	UK Biobank	HNRNPK	9q21.32	1.2e-19	0.226	-	-	20	4
2	Impedance of arm (right)	UK Biobank	HNRNPK	9q21.32	4.08e-18	0.249	-	-	20	4
3	Impedance of arm (left)	UK Biobank	HNRNPK	9q21.32	1.79e-16	0.159	-	-	20	4
4	Eosinophill percentage	UK Biobank	HNRNPK	9q21.32	2.2e-16	0.109	-	-	20	4
5	White blood cell (leukocyte) count	UK Biobank	HNRNPK	9q21.32	1.95e-13	0.732	+	+	20	4
6	Height	GIANT	HNRNPK	9q21.32	3.98e-12	0.108	-	-	20	4
7	Neutrophill count	UK Biobank	HNRNPK	9q21.32	1.94e-11	0.489	+	+	20	4
8	Platelet distribution width	UK Biobank	HNRNPK	9q21.32	2.39e-11	0.561	+	+	20	4
9	Impedance of whole body	UK Biobank	HNRNPK	9q21.32	5.2e-10	0.132	-	-	20	4
10	Nap during day	UK Biobank	HNRNPK	9q21.32	1.6e-09	0.131	+	+	20	4
11	Comparative height size at age 10	UK Biobank	HNRNPK	9q21.32	2.24e-08	0.294	-	-	20	4
12	Length of mobile phone use	UK Biobank	HNRNPK	9q21.32	1.93e-07	0.33	-	-	20	4
13	Forced expiratory volume in 1-second (FEV1), predicted	UK Biobank	HNRNPK	9q21.32	1.99e-07	0.254	-	-	20	4
14	Platelet crit	UK Biobank	HNRNPK	9q21.32	9.39e-07	0.814	-	-	20	4
15	Lymphocyte count	UK Biobank	HNRNPK	9q21.32	1.02e-06	0.665	+	+	20	4
16	Vascular/heart problems diagnosed by doctor: None of the above	UK Biobank	HNRNPK	9q21.32	3.26e-06	0.0577			20	4
17	Non-cancer illness code, self-reported: hypertension	UK Biobank	HNRNPK	9q21.32	4.5e-06	0.0647			20	4
18	Vascular/heart problems diagnosed by doctor: High blood pressure	UK Biobank	HNRNPK	9q21.32	6.35e-06	0.0585			20	4
19	Trunk fat percentage	UK Biobank	HNRNPK	9q21.32	8.57e-06	0.458	-	-	20	4
20	Eosinophill count	UK Biobank	HNRNPK	9q21.32	8.78e-06	0.053	-	-	20	4
21	White Blood Cell Count	Astle_et_al_2016	HNRNPK	9q21.32	1.01e-05	0.455	+	+	20	4
22	Neutrophil Count	Astle_et_al_2016	HNRNPK	9q21.32	1.24e-05	0.438	+	+	20	4
23	Mean time to correctly identify matches	UK Biobank	HNRNPK	9q21.32	1.41e-05	0.323	-	-	20	4
24	Sum Basophil Neutrophil Count	Astle_et_al_2016	HNRNPK	9q21.32	1.51e-05	0.429	+	+	20	4
25	6mm weak meridian (right)	UK Biobank	HNRNPK	9q21.32	1.72e-05	0.515	+	+	20	4
26	Platelet count	UK Biobank	HNRNPK	9q21.32	1.93e-05	0.761	-	-	20	4
27	Sitting height	UK Biobank	HNRNPK	9q21.32	1.98e-05	0.129	-	-	20	4
28	Forced expiratory volume in 1-second (FEV1), Best measure	UK Biobank	HNRNPK	9q21.32	2.91e-05	0.171	-	-	20	4
29	Hot drink temperature	UK Biobank	HNRNPK	9q21.32	3.27e-05	0.466	+	+	20	4
30	Morning/evening person (chronotype)	UK Biobank	HNRNPK	9q21.32	4.1e-05	0.152	+	+	20	4
31	Duration to first press of snap-button in each round	UK Biobank	HNRNPK	9q21.32	4.41e-05	0.231	-	-	20	4
32	Trunk fat mass	UK Biobank	HNRNPK	9q21.32	9.43e-05	0.22	-	-	20	4
33	Forced vital capacity (FVC), Best measure	UK Biobank	HNRNPK	9q21.32	0.000135	0.0771			20	4
34	Myeloid White Cell Count	Astle_et_al_2016	HNRNPK	9q21.32	0.000137	0.395	+	+	20	4
35	Sum Neutrophil Eosinophil Count	Astle_et_al_2016	HNRNPK	9q21.32	0.000158	0.374	+	+	20	4
36	Sensitivity / hurt feelings	UK Biobank	HNRNPK	9q21.32	0.000169	0.203	-	-	20	4
37	Granulocyte Count	Astle_et_al_2016	HNRNPK	9q21.32	0.000201	0.378	+	+	20	4
38	Sodium in urine	UK Biobank	HNRNPK	9q21.32	0.000353	0.081	+		20	4
39	3mm weak meridian (right)	UK Biobank	HNRNPK	9q21.32	0.000458	0.472	+	+	20	4
40	Illnesses of mother: Breast cancer	UK Biobank	HNRNPK	9q21.32	0.000534	0.0194	-	-	20	4
41	Plays computer games	UK Biobank	HNRNPK	9q21.32	0.000594	0.045	+		20	4
42	6mm strong meridian (right)	UK Biobank	HNRNPK	9q21.32	0.000594	0.278	+	+	20	4
43	Forced expiratory volume in 1-second (FEV1)	UK Biobank	HNRNPK	9q21.32	0.00069	0.0845	-		20	4
44	Alcohol usually taken with meals	UK Biobank	HNRNPK	9q21.32	0.000741	0.069	-	-	20	4
45	Illnesses of mother: None of the above (group 2)	UK Biobank	HNRNPK	9q21.32	0.000828	0.0153	+		20	4
46	Body fat percentage	UK Biobank	HNRNPK	9q21.32	0.000877	0.098	-		20	4
47	3mm weak meridian (left)	UK Biobank	HNRNPK	9q21.32	0.000884	0.421	+	+	20	4
48	Vitamin and mineral supplements: Vitamin C	UK Biobank	HNRNPK	9q21.32	0.000897	0.11	-	-	20	4
49	Heel quantitative ultrasound index (QUI), direct entry	UK Biobank	HNRNPK	9q21.32	0.000963	0.0374	+		20	4
50	Heel bone mineral density (BMD) T-score, automated	UK Biobank	HNRNPK	9q21.32	0.000963	0.0374	+		20	4
51	Eosinophil Count	Astle_et_al_2016	HNRNPK	9q21.32	0.00101	0.166	-	-	20	4
52	Leisure/social activities: Pub or social club	UK Biobank	HNRNPK	9q21.32	0.0011	0.0201	+		20	4
53	Qualifications: Other professional qualifications eg: nursing, teaching	UK Biobank	HNRNPK	9q21.32	0.0011	0.398	+	+	20	4
54	Heel bone mineral density (BMD)	UK Biobank	HNRNPK	9q21.32	0.00112	0.044	+		20	4
55	Major dietary changes in the last 5 years: No	UK Biobank	HNRNPK	9q21.32	0.00118	0.0278	-		20	4
56	Forced expiratory volume in 1-second (FEV1), predicted percentage	UK Biobank	HNRNPK	9q21.32	0.0019	0.0632			20	4
57	Leg fat percentage (right)	UK Biobank	HNRNPK	9q21.32	0.00239	0.0101	+		20	4
58	Treatment/medication code: levothyroxine sodium (20003_1141191044)	UK Biobank	HNRNPK	9q21.32	0.00258	0.0385	-		20	4
59	Hair/balding pattern: Pattern 4	UK Biobank	HNRNPK	9q21.32	0.00263	0.0263	-		20	4
60	Peak expiratory flow (PEF)	UK Biobank	HNRNPK	9q21.32	0.00264	0.194	-		20	4
61	Forced vital capacity (FVC)	UK Biobank	HNRNPK	9q21.32	0.00267	0.0351			20	4
62	Tinnitus: No, never	UK Biobank	HNRNPK	9q21.32	0.00315	0.115	+		20	4
63	Qualifications: O levels/GCSEs or equivalent	UK Biobank	HNRNPK	9q21.32	0.00337	0.129	+		20	4
64	Illnesses of father: Heart disease	UK Biobank	HNRNPK	9q21.32	0.00509	0.03	-		20	4
65	6mm weak meridian (left)	UK Biobank	HNRNPK	9q21.32	0.00527	0.206	+		20	4
66	Qualifications: None of the above	UK Biobank	HNRNPK	9q21.32	0.00569	0.0858	-		20	4
67	Age hay fever, rhinitis or eczema diagnosed	UK Biobank	HNRNPK	9q21.32	0.00659	0.0843	+		20	4
68	Haemoglobin concentration	UK Biobank	HNRNPK	9q21.32	0.00705	0.0615	+		20	4
69	Major dietary changes in the last 5 years: Yes, because of other reasons	UK Biobank	HNRNPK	9q21.32	0.0084	0.0357	+		20	4
70	Mean reticulocyte volume	UK Biobank	HNRNPK	9q21.32	0.00882	0.114	+		20	4
71	Daytime dozing / sleeping (narcolepsy)	UK Biobank	HNRNPK	9q21.32	0.0102	0.0228	+		20	4
72	Processed meat intake	UK Biobank	HNRNPK	9q21.32	0.0105	0.0332	+		20	4
73	Types of physical activity in last 4 weeks: Walking for pleasure (not as a means of transport)	UK Biobank	HNRNPK	9q21.32	0.0106	0.0911	-		20	4
74	C_SKIN	UK Biobank	HNRNPK	9q21.32	0.0114	0.019	-		20	4
75	Malignant neoplasm of skin	UK Biobank	HNRNPK	9q21.32	0.0114	0.019	-		20	4
76	Suffer from 'nerves'	UK Biobank	HNRNPK	9q21.32	0.0128	0.0769	-		20	4
77	Leg fat-free mass (right)	UK Biobank	HNRNPK	9q21.32	0.0141	0.0382	-		20	4
78	Time spent watching television (TV)	UK Biobank	HNRNPK	9q21.32	0.0142	0.0991	+		20	4
79	Whole body fat mass	UK Biobank	HNRNPK	9q21.32	0.0153	0.0125	-		20	4
80	Leg predicted mass (right)	UK Biobank	HNRNPK	9q21.32	0.0155	0.0368	-		20	4
81	Medication for cholesterol, blood pressure or diabetes: Blood pressure medication	UK Biobank	HNRNPK	9q21.32	0.0165	0.0159	-		20	4
82	Qualifications: A levels/AS levels or equivalent	UK Biobank	HNRNPK	9q21.32	0.0173	0.0279	+		20	4
83	Hair/balding pattern: Pattern 1	UK Biobank	HNRNPK	9q21.32	0.018	0.0187	+		20	4
84	Drive faster than motorway speed limit	UK Biobank	HNRNPK	9q21.32	0.019	0.016	-		20	4
85	Job involves heavy manual or physical work	UK Biobank	HNRNPK	9q21.32	0.0193	0.0138	+		20	4
86	Father's age at death	UK Biobank	HNRNPK	9q21.32	0.02	0.0457	+		20	4
87	Tea intake	UK Biobank	HNRNPK	9q21.32	0.022	0.0118	+		20	4
88	Age completed full time education	UK Biobank	HNRNPK	9q21.32	0.0222	0.0394	+		20	4
89	Long-standing illness, disability or infirmity	UK Biobank	HNRNPK	9q21.32	0.0224	0.017	+		20	4
90	3mm strong meridian (right)	UK Biobank	HNRNPK	9q21.32	0.0228	0.0967	+		20	4
91	Age at menopause (last menstrual period)	UK Biobank	HNRNPK	9q21.32	0.0229	0.0127			20	4
92	Non-cancer illness code, self-reported: diabetes	UK Biobank	HNRNPK	9q21.32	0.0232	0.0681	+		20	4
93	Diseases of veins, lymphatic vessels and lymph nodes, not elsewhere classified	UK Biobank	HNRNPK	9q21.32	0.0232	0.0471	-		20	4
94	Monocyte count	UK Biobank	HNRNPK	9q21.32	0.0259	0.0974	+		20	4
95	Leg fat-free mass (left)	UK Biobank	HNRNPK	9q21.32	0.0281	0.0146	-		20	4
96	Dried fruit intake	UK Biobank	HNRNPK	9q21.32	0.0295	0.0366	-		20	4
97	Tense / 'highly strung'	UK Biobank	HNRNPK	9q21.32	0.0311	0.0116	-		20	4
98	Non-cancer illness code, self-reported: hypothyroidism/myxoedema	UK Biobank	HNRNPK	9q21.32	0.0323	0.0115	-		20	4
99	Arm fat percentage (right)	UK Biobank	HNRNPK	9q21.32	0.0343	0.0139	-		20	4
100	Leg predicted mass (left)	UK Biobank	HNRNPK	9q21.32	0.035	0.0123	-		20	4
101	Frequency of tiredness / lethargy in last 2 weeks	UK Biobank	HNRNPK	9q21.32	0.0357	0.0326	+		20	4
102	Haematocrit percentage	UK Biobank	HNRNPK	9q21.32	0.0374	0.0289	+		20	4
103	Monocyte percentage	UK Biobank	HNRNPK	9q21.32	0.0399	0.063	-		20	4
104	3mm strong meridian (left)	UK Biobank	HNRNPK	9q21.32	0.0427	0.0347	+		20	4
105	Red blood cell (erythrocyte) distribution width	UK Biobank	HNRNPK	9q21.32	0.0474	0.0296	+		20	4
106	Diabetes diagnosed by doctor	UK Biobank	HNRNPK	9q21.32	0.0494	0.034	+		20	4

## Sheet: C.HNRNPK-tissues-StandingHeight
PhenomeXcan_SingleTissue: S-PrediXcan Nominal p<0.05 Data obtained from http://apps.hakyimlab.org/phenomexcan/									PhenomeXcan: fastENLOC(v2) Signal-level colocalization result for tissues highlighted in the S-PrediXcan table (left). Data obtained via https://github.com/hakyimlab/phenomexcan --> "Results access" --> "Full results set" [Pividori et al. (2020) Sci Advances, PMID:32917697]. Yellow highlight shows highest RCP in this table.						Crossreference to sheet M (PhenomeXcan: factENLOC(v2) SNP-level colocalisation dataset)
rank_by_pvalue	phenotype	phenotype_source	tissue_name	gene_name	gene_band	pvalue	zscore	effect_size	column 1: [filepath]/signal cluster name (from eQTL analysis)	column 2: number of member SNPs	column 3: cluster PIP of eQTLs	column 4: cluster PIP of GWAS hits (without eQTL prior)	column 5: cluster PIP of GWAS hits (with eQTL prior)	column 6: regional colocalization probability (RCP)
1	Standing height	UK Biobank	Brain_Nucleus_accumbens_basal_ganglia	HNRNPK	9q21.32	8.17e-22	-9.5978	-3.4709	fastenloc-v2/50_raw/fastenloc-50_raw-Brain_Nucleus_accumbens_basal_ganglia.enloc.sig.out:ENSG00000165119:1	29	0.1768	0.2879	0.3069	0.03274	fastenloc-v2/50_raw/fastenloc-50_raw-Brain_Nucleus_accumbens_basal_ganglia.enloc.snp.out:ENSG00000165119:1
2	Standing height	UK Biobank	Brain_Frontal_Cortex_BA9	HNRNPK	9q21.32	8.17e-22	-9.5978	-2.4736	fastenloc-v2/50_raw/fastenloc-50_raw-Brain_Frontal_Cortex_BA9.enloc.sig.out:ENSG00000165119:1	30	0.1182	0.8605	0.8615	0.0265	fastenloc-v2/50_raw/fastenloc-50_raw-Brain_Frontal_Cortex_BA9.enloc.snp.out:ENSG00000165119:1
3	Standing height	UK Biobank	Pancreas	HNRNPK	9q21.32	8.17e-22	-9.5978	-4.0931	fastenloc-v2/50_raw/fastenloc-50_raw-Pancreas.enloc.sig.out:ENSG00000165119:1	27	0.9549	0.7792	0.8241	0.226	fastenloc-v2/50_raw/fastenloc-50_raw-Pancreas.enloc.snp.out:ENSG00000165119:1
4	Standing height	UK Biobank	Prostate	HNRNPK	9q21.32	8.17e-22	-9.5978	-4.7532
5	Standing height	UK Biobank	Skin_Sun_Exposed_Lower_leg	HNRNPK	9q21.32	8.96e-22	-9.5883	-4.5541
6	Standing height	UK Biobank	Lung	HNRNPK	9q21.32	8.96e-22	-9.5883	-5.1273
7	Standing height	UK Biobank	Adipose_Visceral_Omentum	HNRNPK	9q21.32	9.12e-22	-9.5864	-5.609	fastenloc-v2/50_raw/fastenloc-50_raw-Adipose_Visceral_Omentum.enloc.sig.out:ENSG00000165119:1	18	0.2809	0.2438	0.2742	0.04919	fastenloc-v2/50_raw/fastenloc-50_raw-Adipose_Visceral_Omentum.enloc.snp.out:ENSG00000165119:1
8	Standing height	UK Biobank	Brain_Caudate_basal_ganglia	HNRNPK	9q21.32	9.12e-22	-9.5864	-2.3955	fastenloc-v2/50_raw/fastenloc-50_raw-Brain_Caudate_basal_ganglia.enloc.sig.out:ENSG00000165119:2	31	0.1001	0.8626	0.8624	0.02028	fastenloc-v2/50_raw/fastenloc-50_raw-Brain_Caudate_basal_ganglia.enloc.snp.out:ENSG00000165119:2
9	Standing height	UK Biobank	Esophagus_Muscularis	HNRNPK	9q21.32	9.12e-22	-9.5864	-5.5029
10	Standing height	UK Biobank	Spleen	HNRNPK	9q21.32	9.12e-22	-9.5864	-3.341	fastenloc-v2/50_raw/fastenloc-50_raw-Spleen.enloc.sig.out:ENSG00000165119:1	11	0.9292	0.1214	0.2477	0.1527	fastenloc-v2/50_raw/fastenloc-50_raw-Spleen.enloc.snp.out:ENSG00000165119:1
11	Standing height	UK Biobank	Whole_Blood	HNRNPK	9q21.32	9.12e-22	-9.5864	-7.5724
12	Standing height	UK Biobank	Artery_Aorta	HNRNPK	9q21.32	1.05e-21	-9.5717	-3.7316
13	Standing height	UK Biobank	Colon_Sigmoid	HNRNPK	9q21.32	1.05e-21	-9.5717	-4.4747
14	Standing height	UK Biobank	Brain_Cerebellar_Hemisphere	HNRNPK	9q21.32	1.82e-12	-7.0479	-1.7667	fastenloc-v2/50_raw/fastenloc-50_raw-Brain_Cerebellar_Hemisphere.enloc.sig.out:ENSG00000165119:3	12	0.02879	0.1366	0.1382	0.004258	fastenloc-v2/50_raw/fastenloc-50_raw-Brain_Cerebellar_Hemisphere.enloc.snp.out:ENSG00000165119:3
15	Standing height	UK Biobank	Artery_Coronary	HNRNPK	9q21.32	1.82e-12	-7.0479	-3.776
16	Standing height	UK Biobank	Brain_Cerebellum	HNRNPK	9q21.32	1.88e-12	-7.0429	-1.5217
17	Standing height	UK Biobank	Adipose_Subcutaneous	HNRNPK	9q21.32	2.87e-12	-6.9839	-1.3841	fastenloc-v2/50_raw/fastenloc-50_raw-Adipose_Subcutaneous.enloc.sig.out:ENSG00000165119:2	32	0.2526	0.297	0.3245	0.05175	fastenloc-v2/50_raw/fastenloc-50_raw-Adipose_Subcutaneous.enloc.snp.out:ENSG00000165119:2
18	Standing height	UK Biobank	Minor_Salivary_Gland	HNRNPK	9q21.32	0.0355	-2.103	-0.2416

## Sheet: D.HNRNPK-tissues-ImpWholeBody
PhenomeXcan_SingleTissue: S-PrediXcan Nominal p<0.05 Data obtained from http://apps.hakyimlab.org/phenomexcan/									PhenomeXcan: fastENLOC(v2) Signal-level colocalization result for tissues highlighted in the S-PrediXcan table (left). Data obtained via https://github.com/hakyimlab/phenomexcan --> "Results access" --> "Full results set" [Pividori et al. (2020) Sci Advances, PMID:32917697]. Yellow highlight shows highest RCP in this table.						Crossreference to sheet M (PhenomeXcan: factENLOC(v2) SNP-level colocalisation dataset)	Second signal cluster						Crossreference to sheet M (PhenomeXcan: factENLOC(v2) SNP-level colocalisation dataset)
rank_by_pvalue	phenotype	phenotype_source	tissue_name	gene_name	gene_band	pvalue	zscore	effect_size	column 1: [filepath]/signal cluster name (from eQTL analysis)	column 2: number of member SNPs	column 3: cluster PIP of eQTLs	column 4: cluster PIP of GWAS hits (without eQTL prior)	column 5: cluster PIP of GWAS hits (with eQTL prior)	column 6: regional colocalization probability (RCP)		column 1: [filepath]/signal cluster name (from eQTL analysis)	column 2: number of member SNPs	column 3: cluster PIP of eQTLs	column 4: cluster PIP of GWAS hits (without eQTL prior)	column 5: cluster PIP of GWAS hits (with eQTL prior)	column 6: regional colocalization probability (RCP)
1	Impedance of whole body	UK Biobank	Artery_Aorta	HNRNPK	9q21.32	2.44e-10	-6.3309	-26.154
2	Impedance of whole body	UK Biobank	Colon_Sigmoid	HNRNPK	9q21.32	2.44e-10	-6.3309	-31.363
3	Impedance of whole body	UK Biobank	Lung	HNRNPK	9q21.32	2.64e-10	-6.3187	-35.805
4	Impedance of whole body	UK Biobank	Skin_Sun_Exposed_Lower_leg	HNRNPK	9q21.32	2.64e-10	-6.3187	-31.802
5	Impedance of whole body	UK Biobank	Adipose_Visceral_Omentum	HNRNPK	9q21.32	2.78e-10	-6.3106	-39.127	fastenloc-v2/23106_raw/fastenloc-23106_raw-Adipose_Visceral_Omentum.enloc.sig.out:ENSG00000165119:1	18	0.2809	0.07781	0.09703	0.02391	fastenloc-v2/23106_raw/fastenloc-23106_raw-Adipose_Visceral_Omentum.enloc.snp.out:ENSG00000165119:1
6	Impedance of whole body	UK Biobank	Whole_Blood	HNRNPK	9q21.32	2.78e-10	-6.3106	-52.823
7	Impedance of whole body	UK Biobank	Brain_Caudate_basal_ganglia	HNRNPK	9q21.32	2.78e-10	-6.3106	-16.711	fastenloc-v2/23106_raw/fastenloc-23106_raw-Brain_Caudate_basal_ganglia.enloc.sig.out:ENSG00000165119:2	31	0.1001	0.21	0.2144	0.009565	fastenloc-v2/23106_raw/fastenloc-23106_raw-Brain_Caudate_basal_ganglia.enloc.snp.out:ENSG00000165119:2
8	Impedance of whole body	UK Biobank	Spleen	HNRNPK	9q21.32	2.78e-10	-6.3106	-23.306	fastenloc-v2/23106_raw/fastenloc-23106_raw-Spleen.enloc.sig.out:ENSG00000165119:1	11	0.9292	0.057	0.1185	0.06858	fastenloc-v2/23106_raw/fastenloc-23106_raw-Spleen.enloc.snp.out:ENSG00000165119:1
9	Impedance of whole body	UK Biobank	Esophagus_Muscularis	HNRNPK	9q21.32	2.78e-10	-6.3106	-38.387
10	Impedance of whole body	UK Biobank	Pancreas	HNRNPK	9q21.32	2.9e-10	-6.304	-28.489	fastenloc-v2/23106_raw/fastenloc-23106_raw-Pancreas.enloc.sig.out:ENSG00000165119:1	27	0.9549	0.3368	0.4157	0.1321	fastenloc-v2/23106_raw/fastenloc-23106_raw-Pancreas.enloc.snp.out:ENSG00000165119:1
11	Impedance of whole body	UK Biobank	Brain_Frontal_Cortex_BA9	HNRNPK	9q21.32	2.9e-10	-6.304	-17.217	fastenloc-v2/23106_raw/fastenloc-23106_raw-Brain_Frontal_Cortex_BA9.enloc.sig.out:ENSG00000165119:1	30	0.1182	0.2076	0.2132	0.01027	fastenloc-v2/23106_raw/fastenloc-23106_raw-Brain_Frontal_Cortex_BA9.enloc.snp.out:ENSG00000165119:1
12	Impedance of whole body	UK Biobank	Brain_Nucleus_accumbens_basal_ganglia	HNRNPK	9q21.32	2.9e-10	-6.304	-24.158	fastenloc-v2/23106_raw/fastenloc-23106_raw-Brain_Nucleus_accumbens_basal_ganglia.enloc.sig.out:ENSG00000165119:1	29	0.1768	0.1519	0.1612	0.0141	fastenloc-v2/23106_raw/fastenloc-23106_raw-Brain_Nucleus_accumbens_basal_ganglia.enloc.snp.out:ENSG00000165119:1
13	Impedance of whole body	UK Biobank	Prostate	HNRNPK	9q21.32	2.9e-10	-6.304	-33.083
14	Impedance of whole body	UK Biobank	Artery_Coronary	HNRNPK	9q21.32	5.4e-10	-6.207	-35.239
15	Impedance of whole body	UK Biobank	Brain_Cerebellar_Hemisphere	HNRNPK	9q21.32	5.4e-10	-6.207	-16.488	fastenloc-v2/23106_raw/fastenloc-23106_raw-Brain_Cerebellar_Hemisphere.enloc.sig.out:ENSG00000165119:1	42	0.7518	0.04684	0.07552	0.03231	fastenloc-v2/23106_raw/fastenloc-23106_raw-Brain_Cerebellar_Hemisphere.enloc.snp.out:ENSG00000165119:1	fastenloc-v2/23106_raw/fastenloc-23106_raw-Brain_Cerebellar_Hemisphere.enloc.sig.out:ENSG00000165119:3	12	0.02879	0.05882	0.05976	0.00274	fastenloc-v2/23106_raw/fastenloc-23106_raw-Brain_Cerebellar_Hemisphere.enloc.snp.out:ENSG00000165119:3
16	Impedance of whole body	UK Biobank	Brain_Cerebellum	HNRNPK	9q21.32	5.54e-10	-6.2029	-14.202	fastenloc-v2/23106_raw/fastenloc-23106_raw-Brain_Cerebellum.enloc.sig.out:ENSG00000165119:1	39	0.7978	0.04143	0.07025	0.03208	fastenloc-v2/23106_raw/fastenloc-23106_raw-Brain_Cerebellum.enloc.snp.out:ENSG00000165119:1
17	Impedance of whole body	UK Biobank	Adipose_Subcutaneous	HNRNPK	9q21.32	3.99e-05	-4.1083	-8.6625	fastenloc-v2/23106_raw/fastenloc-23106_raw-Adipose_Subcutaneous.enloc.sig.out:ENSG00000165119:2	32	0.2526	0.1178	0.1372	0.02797	fastenloc-v2/23106_raw/fastenloc-23106_raw-Adipose_Subcutaneous.enloc.snp.out:ENSG00000165119:2

## Sheet: E.HNRNPK-tissues-TrunkFatPC
PhenomeXcan_SingleTissue: S-PrediXcan Nominal p<0.05 Data obtained from http://apps.hakyimlab.org/phenomexcan/									PhenomeXcan: fastENLOC(v2) Signal-level colocalization result for tissues highlighted in the S-PrediXcan table (left). Data obtained via https://github.com/hakyimlab/phenomexcan --> "Results access" --> "Full results set" [Pividori et al. (2020) Sci Advances, PMID:32917697]. Yellow highlight shows highest RCP in this table.						Crossreference to sheet M (PhenomeXcan: factENLOC(v2) SNP-level colocalisation dataset)	Second signal cluster						Crossreference to sheet M (PhenomeXcan: factENLOC(v2) SNP-level colocalisation dataset)
rank_by_pvalue	phenotype	phenotype_source	tissue_name	gene_name	gene_band	pvalue	zscore	effect_size	column 1: [filepath]/signal cluster name (from eQTL analysis)	column 2: number of member SNPs	column 3: cluster PIP of eQTLs	column 4: cluster PIP of GWAS hits (without eQTL prior)	column 5: cluster PIP of GWAS hits (with eQTL prior)	column 6: regional colocalization probability (RCP)		column 1: [filepath]/signal cluster name (from eQTL analysis)	column 2: number of member SNPs	column 3: cluster PIP of eQTLs	column 4: cluster PIP of GWAS hits (without eQTL prior)	column 5: cluster PIP of GWAS hits (with eQTL prior)	column 6: regional colocalization probability (RCP)
1	Trunk fat percentage	UK Biobank	Brain_Cerebellar_Hemisphere	HNRNPK	9q21.32	2.82e-06	-4.6836	-1.3479	fastenloc-v2/23127_raw/fastenloc-23127_raw-Brain_Cerebellar_Hemisphere.enloc.sig.out:ENSG00000165119:1	42	0.7518	0.7736	0.8597	0.399	fastenloc-v2/23127_raw/fastenloc-23127_raw-Brain_Cerebellar_Hemisphere.enloc.snp.out:ENSG00000165119:1	fastenloc-v2/23127_raw/fastenloc-23127_raw-Brain_Cerebellar_Hemisphere.enloc.sig.out:ENSG00000165119:3	12	0.02879	0.01557	0.01688	0.001705	fastenloc-v2/23127_raw/fastenloc-23127_raw-Brain_Cerebellar_Hemisphere.enloc.snp.out:ENSG00000165119:3
2	Trunk fat percentage	UK Biobank	Artery_Coronary	HNRNPK	9q21.32	2.82e-06	-4.6836	-2.8809
3	Trunk fat percentage	UK Biobank	Brain_Cerebellum	HNRNPK	9q21.32	2.98e-06	-4.672	-1.159	fastenloc-v2/23127_raw/fastenloc-23127_raw-Brain_Cerebellum.enloc.sig.out:ENSG00000165119:1	39	0.7978	0.7561	0.863	0.4577	fastenloc-v2/23127_raw/fastenloc-23127_raw-Brain_Cerebellum.enloc.snp.out:ENSG00000165119:1
4	Trunk fat percentage	UK Biobank	Colon_Sigmoid	HNRNPK	9q21.32	8.52e-05	-3.9292	-2.1089
5	Trunk fat percentage	UK Biobank	Artery_Aorta	HNRNPK	9q21.32	8.52e-05	-3.9292	-1.7587
6	Trunk fat percentage	UK Biobank	Lung	HNRNPK	9q21.32	9.75e-05	-3.8967	-2.3923
7	Trunk fat percentage	UK Biobank	Skin_Sun_Exposed_Lower_leg	HNRNPK	9q21.32	9.75e-05	-3.8967	-2.1249
8	Trunk fat percentage	UK Biobank	Esophagus_Muscularis	HNRNPK	9q21.32	9.79e-05	-3.8957	-2.5675
9	Trunk fat percentage	UK Biobank	Brain_Caudate_basal_ganglia	HNRNPK	9q21.32	9.79e-05	-3.8957	-1.1177	fastenloc-v2/23127_raw/fastenloc-23127_raw-Brain_Caudate_basal_ganglia.enloc.sig.out:ENSG00000165119:2	31	0.1001	0.03672	0.04101	0.005245	fastenloc-v2/23127_raw/fastenloc-23127_raw-Brain_Caudate_basal_ganglia.enloc.snp.out:ENSG00000165119:2
10	Trunk fat percentage	UK Biobank	Whole_Blood	HNRNPK	9q21.32	9.79e-05	-3.8957	-3.533
11	Trunk fat percentage	UK Biobank	Adipose_Visceral_Omentum	HNRNPK	9q21.32	9.79e-05	-3.8957	-2.6169	fastenloc-v2/23127_raw/fastenloc-23127_raw-Adipose_Visceral_Omentum.enloc.sig.out:ENSG00000165119:1	18	0.2809	0.02622	0.04124	0.01647	fastenloc-v2/23127_raw/fastenloc-23127_raw-Adipose_Visceral_Omentum.enloc.snp.out:ENSG00000165119:1	fastenloc-v2/23127_raw/fastenloc-23127_raw-Adipose_Visceral_Omentum.enloc.sig.out:ENSG00000165119:2	55	0.0943	0.002824	0.003216	0.0004791	fastenloc-v2/23127_raw/fastenloc-23127_raw-Adipose_Visceral_Omentum.enloc.snp.out:ENSG00000165119:2
12	Trunk fat percentage	UK Biobank	Spleen	HNRNPK	9q21.32	9.79e-05	-3.8957	-1.5588	fastenloc-v2/23127_raw/fastenloc-23127_raw-Spleen.enloc.sig.out:ENSG00000165119:1	11	0.9292	0.01495	0.05736	0.04447	fastenloc-v2/23127_raw/fastenloc-23127_raw-Spleen.enloc.snp.out:ENSG00000165119:1
13	Trunk fat percentage	UK Biobank	Brain_Nucleus_accumbens_basal_ganglia	HNRNPK	9q21.32	9.81e-05	-3.8953	-1.6173	fastenloc-v2/23127_raw/fastenloc-23127_raw-Brain_Nucleus_accumbens_basal_ganglia.enloc.sig.out:ENSG00000165119:1	29	0.1768	0.03411	0.04273	0.009729	fastenloc-v2/23127_raw/fastenloc-23127_raw-Brain_Nucleus_accumbens_basal_ganglia.enloc.snp.out:ENSG00000165119:1
14	Trunk fat percentage	UK Biobank	Pancreas	HNRNPK	9q21.32	9.81e-05	-3.8953	-1.9072	fastenloc-v2/23127_raw/fastenloc-23127_raw-Pancreas.enloc.sig.out:ENSG00000165119:1	27	0.9549	0.02981	0.07869	0.05215	fastenloc-v2/23127_raw/fastenloc-23127_raw-Pancreas.enloc.snp.out:ENSG00000165119:1
15	Trunk fat percentage	UK Biobank	Brain_Frontal_Cortex_BA9	HNRNPK	9q21.32	9.81e-05	-3.8953	-1.1526	fastenloc-v2/23127_raw/fastenloc-23127_raw-Brain_Frontal_Cortex_BA9.enloc.sig.out:ENSG00000165119:1	30	0.1182	0.03615	0.04168	0.006547	fastenloc-v2/23127_raw/fastenloc-23127_raw-Brain_Frontal_Cortex_BA9.enloc.snp.out:ENSG00000165119:1
16	Trunk fat percentage	UK Biobank	Prostate	HNRNPK	9q21.32	9.81e-05	-3.8953	-2.2148

## Sheet: F.IGSF8_rcpGt0pt1
##
## PhenomeXcan; S-MultiXcan p<0.05 and Regional colocalization probability (RCP)>0.1; Data obtained from http://apps.hakyimlab.org/phenomexcan/
##
rank_by_pvalue	phenotype	phenotype_source	gene_name	gene_band	pvalue from S-MultiXcan	Regional Colocalization Probability (RCP) from fastENLOC	best_sign (sign of effect of the most significant tissue)	consensus_sign (among tissues with pvalue < 1e-4)	n_tissues	n_indep
1	Diseases of the circulatory system	UK Biobank	IGSF8	1q23.2	0.000324	0.743	+	+	48	4
2	Number of operations, self-reported	UK Biobank	IGSF8	1q23.2	0.000667	0.541	+	+	48	4
3	Leg fat percentage (right)	UK Biobank	IGSF8	1q23.2	0.00205	0.102	+		48	4
4	Leg fat mass (right)	UK Biobank	IGSF8	1q23.2	0.00221	0.144	+		48	4
5	Morning/evening person (chronotype)	UK Biobank	IGSF8	1q23.2	0.0036	0.19	-	-	48	4

## Sheet: G.IGSF8_rcpGt0pt01
##
## PhenomeXcan; S-MultiXcan p<0.05 and Regional colocalization probability (RCP)>0.01; Data obtained from http://apps.hakyimlab.org/phenomexcan/
##
rank_by_pvalue	phenotype	phenotype_source	gene_name	gene_band	pvalue from S-MultiXcan	Regional Colocalization Probability (RCP) from fastENLOC	best_sign (sign of effect of the most significant tissue)	consensus_sign (among tissues with pvalue < 1e-4)	n_tissues	n_indep
1	Red blood cell (erythrocyte) count	UK Biobank	IGSF8	1q23.2	3.34e-05	0.0214	-	-	48	4
2	Diseases of the circulatory system	UK Biobank	IGSF8	1q23.2	0.000324	0.743	+	+	48	4
3	Vascular/heart problems diagnosed by doctor: Heart attack	UK Biobank	IGSF8	1q23.2	0.000661	0.0881	+	+	48	4
4	Number of operations, self-reported	UK Biobank	IGSF8	1q23.2	0.000667	0.541	+	+	48	4
5	Medication for pain relief, constipation, heartburn: None of the above	UK Biobank	IGSF8	1q23.2	0.000828	0.0337	-		48	4
6	Arm fat percentage (left)	UK Biobank	IGSF8	1q23.2	0.00117	0.0159	+		48	4
7	Pain type(s) experienced in last month: Headache	UK Biobank	IGSF8	1q23.2	0.00129	0.0443	+		48	4
8	Non-cancer illness code, self-reported: heart attack/myocardial infarction	UK Biobank	IGSF8	1q23.2	0.00135	0.0737	+		48	4
9	Other serious medical condition/disability diagnosed by doctor	UK Biobank	IGSF8	1q23.2	0.00142	0.0167	+		48	4
10	Non-cancer illness code, self-reported: deep venous thrombosis (dvt)	UK Biobank	IGSF8	1q23.2	0.00188	0.068	+	+	48	4
11	Leg fat percentage (right)	UK Biobank	IGSF8	1q23.2	0.00205	0.102	+		48	4
12	Leg fat mass (right)	UK Biobank	IGSF8	1q23.2	0.00221	0.144	+		48	4
13	Blood clot, DVT, bronchitis, emphysema, asthma, rhinitis, eczema, allergy diagnosed by doctor: Blood clot in the leg (DVT)	UK Biobank	IGSF8	1q23.2	0.00236	0.0386	+		48	4
14	Leg fat mass (left)	UK Biobank	IGSF8	1q23.2	0.00239	0.0724	+		48	4
15	Mean corpuscular haemoglobin	UK Biobank	IGSF8	1q23.2	0.00262	0.0198	+		48	4
16	Long-standing illness, disability or infirmity	UK Biobank	IGSF8	1q23.2	0.00278	0.0457	+		48	4
17	Arm fat percentage (right)	UK Biobank	IGSF8	1q23.2	0.00281	0.0158	+		48	4
18	Whole body fat mass	UK Biobank	IGSF8	1q23.2	0.0033	0.0269	+		48	4
19	Morning/evening person (chronotype)	UK Biobank	IGSF8	1q23.2	0.0036	0.19	-	-	48	4
20	Body fat percentage	UK Biobank	IGSF8	1q23.2	0.00384	0.01	+		48	4
21	Leg fat percentage (left)	UK Biobank	IGSF8	1q23.2	0.00481	0.0388	+		48	4
22	Diseases of the musculoskeletal system and connective tissue	UK Biobank	IGSF8	1q23.2	0.00553	0.0253	+		48	4
23	Medication for pain relief, constipation, heartburn: Paracetamol	UK Biobank	IGSF8	1q23.2	0.00598	0.0728	-		48	4
24	Arm fat mass (left)	UK Biobank	IGSF8	1q23.2	0.00636	0.0369	+		48	4
25	Spells in hospital	UK Biobank	IGSF8	1q23.2	0.00694	0.0367	+		48	4
26	Arm fat mass (right)	UK Biobank	IGSF8	1q23.2	0.00758	0.0252	+		48	4
27	Plays computer games	UK Biobank	IGSF8	1q23.2	0.00896	0.0182	+		48	4
28	Mean corpuscular volume	UK Biobank	IGSF8	1q23.2	0.00993	0.0185	+		48	4
29	Trunk fat mass	UK Biobank	IGSF8	1q23.2	0.0106	0.0101	+		48	4
30	Time spent outdoors in winter	UK Biobank	IGSF8	1q23.2	0.0128	0.0658	-		48	4
31	Ankle spacing width (left)	UK Biobank	IGSF8	1q23.2	0.0166	0.0636	-		48	4
32	Sleep duration	UK Biobank	IGSF8	1q23.2	0.0173	0.0179	-		48	4
33	Cereal type: Muesli	UK Biobank	IGSF8	1q23.2	0.0187	0.0126	+		48	4
34	Alcohol usually taken with meals	UK Biobank	IGSF8	1q23.2	0.0192	0.0269	+		48	4
35	Body mass index (BMI) (23104_raw)	UK Biobank	IGSF8	1q23.2	0.0234	0.0313	+		48	4
36	Age at menopause (last menstrual period)	UK Biobank	IGSF8	1q23.2	0.0238	0.0712	-		48	4
37	Hot drink temperature	UK Biobank	IGSF8	1q23.2	0.0274	0.0246	+		48	4
38	Body mass index (BMI) (21001_raw)	UK Biobank	IGSF8	1q23.2	0.0318	0.032	+		48	4
39	Potassium in urine	UK Biobank	IGSF8	1q23.2	0.0328	0.0267	-		48	4
40	Nap during day	UK Biobank	IGSF8	1q23.2	0.044	0.0379	-		48	4
41	Weight (23098_raw)	UK Biobank	IGSF8	1q23.2	0.0453	0.0263	+		48	4
42	Treatment/medication code: paracetamol (20003_2038460150)	UK Biobank	IGSF8	1q23.2	0.0458	0.0209	+		48	4
43	Ankle spacing width (right)	UK Biobank	IGSF8	1q23.2	0.0489	0.0203	-		48	4

## Sheet: H.IGSF8_tissues_LegFatPCright
PhenomeXcan_SingleTissue: S-PrediXcan Nominal p<0.05, or fastENLOC highest RCP value if none of the highlighted tissues have RCP>0.1 Data obtained from http://apps.hakyimlab.org/phenomexcan/									PhenomeXcan: fastENLOC(v2) Signal-level colocalization result for tissues highlighted in the S-PrediXcan table (left). Data obtained via https://github.com/hakyimlab/phenomexcan --> "Results access" --> "Full results set" [Pividori et al. (2020) Sci Advances, PMID:32917697]. Yellow highlight shows highest RCP in this table.						Crossreference to sheet M (PhenomeXcan: factENLOC(v2) SNP-level colocalisation dataset)	Second signal cluster						Crossreference to sheet M (PhenomeXcan: factENLOC(v2) SNP-level colocalisation dataset)
rank_by_pvalue	phenotype	phenotype_source	tissue_name	gene_name	gene_band	pvalue	zscore	effect_size	column 1: [filepath]/signal cluster name (from eQTL analysis)	column 2: number of member SNPs	column 3: cluster PIP of eQTLs	column 4: cluster PIP of GWAS hits (without eQTL prior)	column 5: cluster PIP of GWAS hits (with eQTL prior)	column 6: regional colocalization probability (RCP)		column 1: [filepath]/signal cluster name (from eQTL analysis)	column 2: number of member SNPs	column 3: cluster PIP of eQTLs	column 4: cluster PIP of GWAS hits (without eQTL prior)	column 5: cluster PIP of GWAS hits (with eQTL prior)	column 6: regional colocalization probability (RCP)
1	Leg fat percentage (right)	UK Biobank	Brain_Amygdala	IGSF8	1q23.2	0.00179	3.1236	3.5101	fastenloc-v2/23111_raw/fastenloc-23111_raw-Brain_Amygdala.enloc.sig.out:ENSG00000162729:2	11	0.01534	0.006941	0.007158	0.0002845	fastenloc-v2/23111_raw/fastenloc-23111_raw-Brain_Amygdala.enloc.snp.out:ENSG00000162729:2
2	Leg fat percentage (right)	UK Biobank	Brain_Anterior_cingulate_cortex_BA24	IGSF8	1q23.2	0.00179	3.1236	3.3959	fastenloc-v2/23111_raw/fastenloc-23111_raw-Brain_Anterior_cingulate_cortex_BA24.enloc.sig.out:ENSG00000162729:1	14	0.0236	0.008632	0.009056	0.0005732	fastenloc-v2/23111_raw/fastenloc-23111_raw-Brain_Anterior_cingulate_cortex_BA24.enloc.snp.out:ENSG00000162729:1	fastenloc-v2/23111_raw/fastenloc-23111_raw-Brain_Anterior_cingulate_cortex_BA24.enloc.sig.out:ENSG00000162729:2	39	0.09004	0.001408	0.001531	0.0001479	fastenloc-v2/23111_raw/fastenloc-23111_raw-Brain_Anterior_cingulate_cortex_BA24.enloc.snp.out:ENSG00000162729:2
3	Leg fat percentage (right)	UK Biobank	Brain_Substantia_nigra	IGSF8	1q23.2	0.00179	3.1236	4.5777	fastenloc-v2/23111_raw/fastenloc-23111_raw-Brain_Substantia_nigra.enloc.sig.out:ENSG00000162729:1	11	0.018	0.006747	0.006999	0.0003145	fastenloc-v2/23111_raw/fastenloc-23111_raw-Brain_Substantia_nigra.enloc.snp.out:ENSG00000162729:1
4	Leg fat percentage (right)	UK Biobank	Brain_Spinal_cord_cervical_c-1	IGSF8	1q23.2	0.00179	3.1236	1.7293	fastenloc-v2/23111_raw/fastenloc-23111_raw-Brain_Spinal_cord_cervical_c-1.enloc.sig.out:ENSG00000162729:1	13	0.02067	0.007965	0.008241	0.0003623	fastenloc-v2/23111_raw/fastenloc-23111_raw-Brain_Spinal_cord_cervical_c-1.enloc.snp.out:ENSG00000162729:1
5	Leg fat percentage (right)	UK Biobank	Minor_Salivary_Gland	IGSF8	1q23.2	0.00179	3.1236	1.747
6	Leg fat percentage (right)	UK Biobank	Brain_Cerebellum	IGSF8	1q23.2	0.0243	-2.2519	-0.052566	fastenloc-v2/23111_raw/fastenloc-23111_raw-Brain_Cerebellum.enloc.sig.out:ENSG00000162729:2	16	0.9998	0.001217	0.004191	0.003104	fastenloc-v2/23111_raw/fastenloc-23111_raw-Brain_Cerebellum.enloc.snp.out:ENSG00000162729:2	fastenloc-v2/23111_raw/fastenloc-23111_raw-Brain_Cerebellum.enloc.sig.out:ENSG00000162729:1	4	1	0.0001074	0.0008583	0.0007787	fastenloc-v2/23111_raw/fastenloc-23111_raw-Brain_Cerebellum.enloc.snp.out:ENSG00000162729:1
45	Leg fat percentage (right)	UK Biobank	Nerve_Tibial	IGSF8	1q23.2	0.682	0.41029	0.032695	fastenloc-v2/23111_raw/fastenloc-23111_raw-Nerve_Tibial.enloc.sig.out:ENSG00000162729:2	8	0.9883	0.02768	0.1219	0.1007	fastenloc-v2/23111_raw/fastenloc-23111_raw-Nerve_Tibial.enloc.snp.out:ENSG00000162729:2

## Sheet: I.SNCA_rcpGt0pt1
##
## PhenomeXcan; S-MultiXcan p<0.05 and Regional colocalization probability (RCP)>0.1; Data obtained from http://apps.hakyimlab.org/phenomexcan/
##
rank_by_pvalue	phenotype	phenotype_source	gene_name	gene_band	pvalue from S-MultiXcan	Regional Colocalization Probability (RCP) from fastENLOC	best_sign (sign of effect of the most significant tissue)	consensus_sign (among tissues with pvalue < 1e-4)	n_tissues	n_indep
1	Mean corpuscular volume	UK Biobank	SNCA	4q22.1	1.04e-06	0.65	+	-	48	3
2	Comparative height size at age 10	UK Biobank	SNCA	4q22.1	4.6e-06	0.459	+	-	48	3
3	Mean corpuscular haemoglobin	UK Biobank	SNCA	4q22.1	3.34e-05	0.506	+	-	48	3
4	Standing height	UK Biobank	SNCA	4q22.1	5.01e-05	0.427	-	-	48	3
5	Nervous feelings	UK Biobank	SNCA	4q22.1	6.1e-05	0.435	+	+	48	3
6	Mean reticulocyte volume	UK Biobank	SNCA	4q22.1	8.39e-05	0.464	-	-	48	3
7	Mood swings	UK Biobank	SNCA	4q22.1	0.000234	0.277	+	+	48	3
8	Mean sphered cell volume	UK Biobank	SNCA	4q22.1	0.000472	0.341	+	-	48	3
9	Frequency of tenseness / restlessness in last 2 weeks	UK Biobank	SNCA	4q22.1	0.000593	0.226	+		48	3
10	Salad / raw vegetable intake	UK Biobank	SNCA	4q22.1	0.000623	0.173	+		48	3
11	Forced vital capacity (FVC), Best measure	UK Biobank	SNCA	4q22.1	0.000764	0.156	+		48	3
12	Frequency of drinking alcohol	UK Biobank	SNCA	4q22.1	0.00093	0.208	+	+	48	3
13	Miserableness	UK Biobank	SNCA	4q22.1	0.00106	0.147	+	+	48	3
14	Worrier / anxious feelings	UK Biobank	SNCA	4q22.1	0.00113	0.211	-	+	48	3
15	Frequency of tiredness / lethargy in last 2 weeks	UK Biobank	SNCA	4q22.1	0.00117	0.134	-		48	3
16	Cereal type: Muesli	UK Biobank	SNCA	4q22.1	0.00118	0.187	+	+	48	3
17	Impedance of leg (right)	UK Biobank	SNCA	4q22.1	0.00155	0.208	-		48	3
18	Impedance of leg (left)	UK Biobank	SNCA	4q22.1	0.00156	0.37	-	-	48	3
19	Sleeplessness / insomnia	UK Biobank	SNCA	4q22.1	0.00187	0.152	-		48	3
20	Number of incorrect matches in round	UK Biobank	SNCA	4q22.1	0.00344	0.117	+		48	3
21	Time spent watching television (TV)	UK Biobank	SNCA	4q22.1	0.00986	0.105	+		48	3
22	Tense / 'highly strung'	UK Biobank	SNCA	4q22.1	0.0118	0.148	+		48	3
23	Number of self-reported non-cancer illnesses	UK Biobank	SNCA	4q22.1	0.0282	0.164	+		48	3
24	Number of treatments/medications taken	UK Biobank	SNCA	4q22.1	0.0456	0.185	-		48	3

[truncated: 5 more sheets: J.SNCA_rcpGt0pt01, K.SNCA_tissues_CompHeight10, L.SNCA_tissues_StandingHeight, M.fastENLOCv2_SNP, N.PredictDB_weights]
