# Supplementary material for: MicroRNA-7 regulates melanocortin circuits involved in mammalian energy homeostasis
Source: Nat Commun. 2022 Sep 29;13:5733. doi: 10.1038/s41467-022-33367-w (PMC9522793; doi:10.1038/s41467-022-33367-w)
Supplement: Supplementary file 7 — Source data [file 41467_2022_33367_MOESM7_ESM.xlsx]

## Sheet: Fig1
Fig. 1c
pre-miR-7a1	pre-miR-7a2	pre-miR-7b
358.158	417.569	351.761
345.527	486.769	322.308
	568.662	408.061
Fig. 1e
	Fed									Fasted
miR-7a	1.025	0.995	0.977	1.099	0.806	1.05	0.961	0.989	1.099	0.763	0.829	0.84	1.006	0.85	0.508	0.851	0.923	0.854	0.703
miR-7b	1.033	0.887	0.897	1.011	0.964	0.996	1.109	1.073	1.029	0.769	0.771	0.817	1.048	0.936	0.962	0.97	0.912	0.945	0.845
Cdr1as	1.049	1.052	0.945	1.089	0.967	0.941	1.071	0.963	0.923	1.232	1.072	1.228	1.117	0.971	0.98	0.997	1.025	1.001	1.1
Cyrano	1.007	1.127	1.03	0.968	1.074	0.919	1.026	0.929	0.922	1.282	0.992	1.194	1	0.95	0.959	0.949	1.021	1.088	0.971
Fig. 1f
	ob/+						ob/ob
miR-7a	0.863	1.137	1.081	1.105	0.919	0.895	1.889	1.301	1.773	1.398	1.666	1.479
miR-7b	0.903	1.097	1.06	1.083	0.99	0.866	1.713	1.232	1.309	1.123	1.379	1.348
Cdr1as	0.989	1.011	0.909	0.976	1.059	1.056	0.86	1.034	0.976	1.188	0.953	0.981
Cyrano	1.048	0.952	0.951	0.944	1.243	0.861	0.711	0.965	0.834	1.038	0.753	0.712
Fig. 1g
Age (weeks)	miR-7fl/fl								UBC-cre/ERT2;miR-7fl/fl
5	13.2	17.5	17.1	13.6	14	13.3	9.7	11.8	14	17.6	14.1	10.1	15.7	14.2	14	12.8	10.2	11.9
6	16.6	19.5	18.1	16.5	17.5	18.3	13.9	16.8	17.2	19.8	17	14.2	18.8	16.9	16.8	15.7	13.5	15.1
7	17.3	20.6	18.9	18.4	19.2	20.3	15.5	17.9	17.8	22.5	17.9	15.1	20.3	18.7	18.1	16.9	15.3	16.2
8	19	22	19.7	19.9	21.3	22.1	17.3	20.1	20.6	24.5	20	16.4	22.8	20.3	21.1	18.9	16.9	18.5
10	21.4	24.5	22.9	22.7	23.3	23.6	22.1	22.5	25.6	30.5	24.9	20.5	28.2	25.4	25.7	22.8	20.6	23.5
12	23	26.4	23.8	23.5	24.3	25.9	22.6	23.6	28.6	32.6	28.1	23.4	31.1	28.2	29	26.2	23.4	26.4
13	23.7	26.8	23.9	24.2	25.9	26.3	22.9	24.3	30.1	33.5	29.4	24.5	31.9	30.2	30.9	28.4	24.2	28.8
15	25	28.1	27.3	25.2	29.1	28.5	24.8	26.3	34.4	37.5	32.7	26.5	34.9	35	34.7	31.1	26.9	31.8
17	25.5	28.6	27.5	25.9	29.9	29.1	25.2	26.2	37.1	40.1	34.2	28.1	36.8	37.6	36.6	33.4	27.8	33.7
19	25.9	29.6	28.5	26.6	30.3	29.4	26.1	26.7	38.8	41.6	35.8	29.7	37.8	40.4	38.8	35.6	29.5	36.3
22	27.6	32.6	31.3	27.7	32.6	31.4	27.6	28.6	41.1	46.3	38.9	31.7	40.6	44.5	42.1	38.5	30.7	39.3
Fig. 1h
Age (weeks)	miR-7fl/fl												UBC-cre/ERT2;miR-7fl/fl
5	15	13.6	11.6	12.2	11.4	13.5	11.8	16.6	10.8	9.8	9.7	11.8	13.2	13	13.3	18.5	11.8	12.4	10.6	12
6	17.6	16.3	15.5	13.9	14.6	16.9	15.5	18.3	14.8	13.3	13.6	15	15.8	15.6	15.7	19.5	15.1	15.5	14.8	14.4
7	19.2	16.7	15.8	14.3	15.5	18	15.9	19.2	15.7	14.4	15.1	16.2	16.8	16.5	17	19.4	16.4	16.7	16.1	15.5
8	18.3	17.1	16.9	15.6	16.2	19.3	18.1	19.8	16.8	14.8	16.5	17.9	17.9	18.3	18.3	21.2	18.1	17.9	17.4	16.9
10	19.9	18.3	18.7	16.5	17.6	19.6	18.3	22.9	18.4	15.8	18.7	20.2	20.9	20.7	22.5	25.8	20.7	20.2	20.8	20.9
11	18.8	18	18.7	16.6	17.4	18.5	18.4	22.9	17.8	15.8	18.7	20.1	21.5	20.6	22.6	26.1	21	20.8	21.4	21.1
13	20.9	18.6	19.4	18.4	18.3	20.4	20.2	23.2	19.4	16.8	19.8	21.1	23.9	22.9	24.7	28.3	23.3	22.3	23.3	22.6
15	22	19.8	21.1	18.8	20.3	21.3	20.9	24.8	20.4	17.6	20.5	22	25.4	25.2	27.6	30.8	24.8	25	26.3	24.7
17	22.4	19.9	20.8	18.9	19.9	21.7	20.5	24.3	21	17.6	21.1	23.1	26.5	25.2	28.9	31.6	27.2	26.6	28.3	25.4
19	22	20.3	21.4	19.3	21	21.9	21	30.1	21.3	17.9	21.5	23.4	28	26.3	30	34.2	27.9	27.1	29.7	25.9
22	23.5	21.6	22.8	21.3	22.7	24	21.8	27.1	22.5	19.1	22.3	25.4	29.4	29.5	32.1	37.6	30.6	30.2	33.6	27.3
Fig. 1i
Age (weeks)	miR-7fl/fl												UBC-cre/ERT2;miR-7fl/fl
5	17.8	17.4	16.5	19.5	17.6	17.8	18.8	17.9	17.4	17.9	20.7	19.6	17.7	17	19.1	18.4	14.1	16.7	17.6	16.2
6	20.5	20.7	18.8	21.6	21.2	20	20.8	20.6	20.8	20.9	24.3	22.2	22.1	22.3	24	21.7	19	21.5	21.7	20.6
7	24.3	24	22.1	24.7	24.9	22.6	22.5	24.4	24.6	24.5	29.1	27	26.5	27.7	31.2	26.2	21.4	26.5	26.6	24.6
8	28	26.9	25.8	28.4	28.7	26.1	26	28.9	29.2	29.6	34	31.7	33.2	35.5	38.6	30.8	25.7	33.6	33.8	30.4
9	28.8	28.7	28.5	30.7	31.8	28.4	27.7	30.9	31.2	31.2	35.5	33.8	36.2	37.4	41.7	33.8	28.1	36	36.5	33.3
10	31.8	29.9	29.4	31.8	34.1	29.3	29.4	33.8	32	32	37.2	35.3	39.5	39.9	43.8	35.3	28.7	37.3	38.4	34.3
12	38	36.1	35.2	38.9	41	35.2	37	41.6	37.4	38.4	44	42.2	48.8	47.1	49.9	40.4	36.1	45.3	43.6	39.4
14	40.8	39.4	38.1	43.3	44.3	38.5	40.2	47.2	40.3	41.5	46.5	44.6	54.1	51.2	52.2	43	39.6	47.2	46.3	42.3
15	42.2	41.4	40.2	45.4	45.4	39.4	42.1	48.6	40.8	42.1	48	45.8	56.5	51.4	52.5	44.4	39.7	47.8	47	44.3
17	45.1	45.5	43.4	48.9	48.7	43.9	47.8	52.2	44.8	46.1	50.4	47.7	62	54.5	55.2	47	42	51.5	48.9	46.6
19	48.4	49.5	46	52	49.8	48.1	52.1	54.2	47.1	47.3	52.3	49.3	64.2	56.4	57.7	50.8	43	54.3	50.5	47.8
21	49.4	49.9	46.1	50.9	49.9	48.3	52.8	54.1	47.8	48.9	53	50.7	63.7	55.8	57.9	50.8	43.8	54.3	51.4	48.2
Fig. 1j
Age (weeks)	miR-7fl/fl										UBC-cre/ERT2;miR-7fl/fl
5	14.7	14.6	14.6	12.6	14	14.2	13.3	14.2	14.3	13.3	15	14.3	16.1	13	14.4	13.5	15.2	13.3	15.9	14.7
6	15.6	16	16.4	14.5	15.3	15.6	14.8	16.2	16.1	15.4	16.4	15.9	17.7	15.2	17.2	15.5	18.3	15.3	16.9	16.1
7	18.4	17.9	19.3	16.8	17.8	17.3	16.4	17.5	17.7	19.2	18.7	19.6	21	18.5	19.4	19.6	22.9	17.7	21.5	19.4
8	18.8	18.3	19.8	17	18.5	18.2	18.7	18.6	18.8	21.1	20	21.9	26.6	20.6	21.9	22.6	25.5	19.7	26.1	24.1
10	21.2	20	24.1	19.5	19.3	20.5	20	19.8	21	27.5	26.9	30	37.1	28.9	33.1	31.6	36.3	27.8	36.8	34.3
12	25.9	23.8	29.6	24.4	22.7	25	25	25	27.5	34.5	31.7	37.3	46.5	36.2	40.8	39.4	44.6	36	44.3	41.4
13	27.8	25.9	31.1	26	24.2	26.9	27	26.6	31.5	36.7	34.3	38.4	48.5	40.3	43.7	41.4	47.5	39.4	45.6	43.8
14	30.7	27.5	33.5	27.6	26.4	29.1	29.4	29.4	33.9	39.5	38.4	41.3	49.9	43.7	47.7	44.8	50.8	41.5	49	47.3
16	33.3	31.6	37.4	33.4	30	30.7	34.4	33.8	38.4	43.2	43	44.9	55	48.4	50.1	50.5	56.2	46.8	52.2	50.1
19	36.6	35.2	42.6	35.6	36.9	36.1	38.2	39.7	43.8	46.1	47.3	48.7	56.8	50.2	52.7	57.2	59.4	50.2	54.7	50
Fig. 1k
Age (weeks)	miR-7fl/fl										UBC-cre/ERT2;miR-7fl/fl
5	7.8	7.5	9.3	9.2	8.5	8.8	10.3	7.8	8.7	8.9	9.5	9.9	8.7	9.2	10.1	7.7	11.5	10.3	8.4	7.6
6	10	9	8.3	10.3	10	8.9	8.4	10.2	10.7	13.2	10.1	9.3	9.3	10.4	11.1	12.9	14	9.6	11	6.7
7	9.6	9.2	8.6	10.9	9.1	9.3	10.8	7.3	12.1	12.2	9.9	8	11.1	8.7	9.6	10	9.2	8.4	10.6	9.3
8	9.3	8.6	9.3	8.3	7.8	7.9	9.2	8.4	9.7	11.6	9.5	10.8	10.6	11.2	10.3	12.1	11.9	10.2	10.3	10.1
10	10	10.9	9.9	11.2	9.1	9.6	11.6	9.6	9.6	14.2	9.7	11.9	11.4	11.1	11.5	11.4	12.3	11.1	10.5	11.4
12	10.9	9.7	8.3	9.9	11.2	9.4	10	9.3	11.1	10.4	9	9.8	12.5	11.8	10.8	12.6	13.6	11.7	12.2	13.4
13	9.3	9.2	9.6	11.3	8	10.3	11.6	8.7	9.9	13.6	8.4	11	12.8	15.7	10.2	9.7	12.4	12.4	10.4	13.9
14	9.7	8.7	9.9	10	10.1	10.2	9	10.2	13.4	10.6	10.3	10.8	11	11.2	11	11	11.5	12.6	11.5	11.7
16	9.2	9.3	9.8	9.9	10.1	9.7	9.9	8.6	10.6	11.3	9.4	14.7	14.2	12.9	11.3	10.6	13.1	12.5	13.8	11.4
19	8.1	9.1	10.2	10.3	9	9.8	9.6	10.5	11.2	10.1	10.8	11.4	12.5	11.1	12.5	13.6	17.4	12.7	12.4	7.6
Fig. 1l
Time (min)	miR-7fl/fl								UBC-cre/ERT2;miR-7fl/fl
0	9.5	8.5	10	9.1	9.4	8.6	9.9	12.2	10.9	11.8	11.1	11.1	12.2	10.6	11.6	12.4
15	19.3	22.4	26	22.1	22.6	22.7	18.6	18.2	17.6	22.4	24.9	25.2	25.6	18.9	18.2	27.4
30	17.2	18.4	17.8	18.2	15.7	22.7	18.6	18.5	13.3	17.3	18	16.3	18.9	18.9	17.8	17.3
45	15.8	13.1	15.3	15.9	14	14.3	13.8	17.3	14.3	18.5	16.3	17.6	18.9	13.9	16.1	18.6
60	14.8	15.9	15.8	14.3	12.5	12.2	11.3	14.5	16.6	16.7	14.1	15.7	16.2	12.7	16.7	17.2
90	9.6	10.2	9.9	10.2	9.6	8.5	10.9	12.6	11.2	14.6	12.9	15.4	14.9	11.6	12.9	13.2
120	9	7.5	9.9	9.9	8.6	8.1	8.9	10.9	8.5	10.9	11.1	11.6	11.9	9.4	8.1	11.4
Fig. 1m
Time (min)	miR-7fl/fl										UBC-cre/ERT2;miR-7fl/fl
0	10	10.9	11.2	9.1	11.6	9.6	9.6	9.9	9.6	14.2	9.7	11.9	11.4	11.4	12.3	11.1	11.1	11.5	10.5	11.4
15	8.4	6.5	5.2	7.3	6	6.5	8.9	6.8	6.3	8.6	7.3	7.9	10.3	8.2	9.1	11.4	5.9	8.1	10.5	10.2
30	4.3	5.5	4	5.1	5.5	3.7	4.4	5.1	4.7	7.2	6.1	6.2	6.5	7	7	6.4	6.7	6.3	5.9	7.1
45	3	3.4	4.3	6.3	3.2	3.4	3.8	4.6	4.2	5.9	5.2	4.6	6.3	6.2	6.2	5.8	7.2	5.3	5.8	5.6
60	4.6	3.1	3.9	5.3	2.3	2.7	3.1	4.9	4.3	5.8	7.8	5.1	6.4	8.4	8.3	5.3	5.4	5.7	5	4.9
90	4.2	3.1	3	3.4	3.2	2.5	2.9	5.7	4.1	4.4	4.4	5.7	5.7	7.9	9.5	4.8	4.3	5.9	5.1	5.1
120	5.2	3.8	4.4	4.6	4.4	2.7	3.3	6.2	4.4	5.5	5.8	5.7	6.7	8.2	7.8	5.2	9.6	7.1	5.7	5.3
Fig. 1m
Time (min)	miR-7fl/fl							UBC-cre/ERT2;miR-7fl/fl
0	1.723	0.522	1.496	0.729	1.083	1.947	2.781	2.176	4.536	8.394	3.818	8.431	5.368	4.675
15	2.469	1.452	1.642	0.954	2.364	2.422	3.023	5.019	9.385	9.99	8.951	10.45	7.601	8.358
30	1.889	1.228	1.46	0.745	1.588	2.43	3.211	4.608	7.566	12.154	4.94	6.683	4.653	5.29

## Sheet: Fig2
Fig. 2b
Age (weeks)	miR-7fl/fl															Sim1-cre;miR-7fl/fl
5	22.4	22.2	20.9	19.4	19.6	19.2	19	21.3	22.2	21.2	19	19.9	14	14.5	14.8	21.6	19.9	19.9	21.3	17.8	16.1	16.6	15.3	17	14.7	15.2	15.4	14.9
6	24.6	23.9	22.4	21	21.4	21	20.6	22.3	23.7	22.4	20.5	21.8	17.4	16.9	18	23.6	21.5	20.4	23.2	19.2	18.3	19.4	18.4	19.2	18.3	18.2	18.4	17.9
7	25.5	25.1	24	22.1	23	22.3	22	23.1	24.8	23.2	21.8	23.5	19.1	19.6	19.9	24.6	22.8	21.7	24.7	20.1	20.2	20.7	19.4	21.2	20	20.2	19.7	19
8	26.3	25.7	25	23.6	23.6	23.6	22.4	24.1	25.8	24.1	22.3	24.7	21.6	22.6	21.5	26.4	24	22.7	25.9	22.2	22.6	22.2	20.9	22.4	22.2	22.5	21.1	20.9
9	26.8	25.9	25.1	23.5	23.7	23.6	22.2	24.1	26.2	23.9	22.4	24.9	22	23.5	22.2	27.2	24.3	23.4	26.5	22	22.8	22.7	21.9	22.7	22.7	23	21	21.1
10	27.1	26.2	25.3	24.4	24.4	25.1	23.4	24.9	27.6	25.4	23.3	25.6	23.1	24.7	23.4	27.1	25.3	23.9	26.9	23.7	24	23.6	23	24.5	24.3	24.4	22.1	22.8
11	28.6	27.6	26.6	25.7	25.5	26.5	24.5	26.2	28.2	26.9	24.6	26.6	24.8	25.4	24.7	28.3	26.3	24.8	27.7	24.5	24.9	24.7	24	25.4	25.4	25.7	22.6	23.5
12	28.6	27.9	26.9	25.8	25.5	26.7	24.5	25.7	28.6	26.8	25	27.3	24.9	26.2	25.4	29.1	26.8	24.8	28.4	24.4	26.2	25.4	25	26.3	26.3	26.2	23.3	24.3
15	29.9	30.1	28.9	27	27.4	29.7	26.1	27.8	31.7	28.4	26.2	28.4	27.6	28.6	27.2	33.1	30.7	27.2	30	27.6	29	29.6	27.4	29.3	29.2	28.4	25	27.8
17	30.4	30.4	28.2	28	28	30.3	26.1	28.2	33.1	29.3	26.7	29.3	28.2	29.6	29.1	34.7	31.8	28.5	30.4	28.6	29.9	31.3	28	31.6	30.8	29.6	26.1	29.7
20	31.6	31.5	30.6	28.5	29	30.9	27.1	29.6	33.2	29.9	27.6	30.5	30.5	39.5	29.8	36.7	33.8	29.1	32.3	30.6	33.4	33.9	28.2	34.2	32.4	30.4	26.3	30.8
22	32.7	32.8	31.3	28.8	29.4	33.3	27.6	30.5	34.7	30.4	28.7	31.4	31.2	31.6	31.1	38.1	34.1	30	32.4	33	34.3	35.1	28.9	35	34	32.7	28.2	32.9
Fig. 2c
Age (weeks)	miR-7fl/fl								Sim1-cre;miR-7fl/fl
5	15.9	16.9	14.5	18.8	13	14.8	16.2	14.3	17.3	18.7	16.1	17.6	17.2	13.7	15.1	16.8	17.1	18.9	13.2
6	16	17.3	15.6	18.6	14.3	18.3	17.3	15	17.3	19.6	17.5	18.1	17.3	15.8	15.4	18	17.8	19.2	15.9
7	14.8	18.8	14.3	20	15.4	18.5	18.1	16.3	17.7	20.7	17.4	19.4	18.8	16.6	17.5	18.5	18.6	20.2	17.9
8	16.4	18.9	16.9	20.3	16	20.2	18.9	17.3	19.8	21.6	19.6	20.1	19.2	17	19	20	19	20	17.9
9	17.2	20	18.1	21.6	17	20.8	20.7	17.6	20.4	22.5	21.2	20.6	19.9	19.2	19.8	20	19.7	20.6	18.8
10	17.7	20.3	18.3	22.4	17.1	22.2	21	18.5	20.8	22.6	21.5	20.9	20.6	19.6	20.2	20.9	19.7	20.7	19.6
11	19	21.3	19	22.5	19.3	23.2	22.5	19.5	22.1	24.7	22.1	21.9	21.5	20.4	20.9	22.2	21.7	21.5	20
12	18.7	21.2	19.4	22.4	18.7	23.2	22.6	19.2	23.6	25.1	22.5	21.6	21.7	21	20.9	22.7	21.9	22.4	20.6
13	18.3	21.5	20.3	22.6	19.5	23.4	23.3	21.2	25.6	25.6	23	21.8	22.8	22.5	21.7	23.3	22.9	23.2	21.2
14	19.8	21.7	20.5	23.5	20.1	24.8	24.9	22	26.7	26.4	23.7	23.3	23.1	22.8	21.6	24.2	24.6	23.7	21.7
15	21.1	22	20.5	24.1	20.4	24.7	25.6	21.9	27.9	27.6	24.6	23.7	24	23.7	22.3	25.2	24.7	24.5	22.5
16	21.7	22.9	21.5	25.9	21.1	26.3	27.4	22.4	30.6	30.2	26.8	24.9	25.3	25.5	24	26.4	26.3	26	23.9
17	20.8	23.8	20.8	25.3	20.7	25.1	26.5	22.4	30.9	30.2	27.3	25.1	25.6	25.6	24.2	25.8	26.7	25.9	24.4
18	21.9	22.5	21.1	24.9	21.3	25.9	27.8	23.8	30.5	30.7	28.3	25.6	25.9	26.2	25.2	27	26.6	26.5	25.3
19	23.2	23.1	21	25.7	21.3	25.9	29.2	23.5	32.1	30.9	28.1	27.3	27.2	27.1	26.3	28	28.1	27.8	25.6
20	24.5	23.6	21.3	25.4	21.7	26.4	29.7	24.6	32.8	31.9	30	27.3	26.9	27.8	26.7	29.3	28.6	29	25.8
21	25	23.2	21.9	26.1	22	26.7	30.4	24.3	34.2	32.6	30.6	28.3	26.6	28.7	27.8	29.3	30.3	29.4	26.8
22	25.3	24.1	21.6	26.5	22.3	27.2	31.3	24.9	35.4	34.7	32	28.9	26.6	29.1	28.1	30.8	30.3	29.7	26.7
23	24.9	25.2	21.9	27.3	22.5	27.8	32.3	25.1	36.7	34.8	31.9	29.5	27.4	29.5	28.9	30	31.1	29.8	28.2
Fig. 2d
Age (weeks)	miR-7fl/fl										Sim1-cre;miR-7fl/fl
5	18.5	19.3	19.9	19.6	18.3	18.7	22	23.3	21.6	20.5	20.5	18.4	18.9	19.6	19.9	18.2	19.1	17.4	17.9	16	15.9	15.1	22.8	20.7	21	21.4	19.8	21.8	20.1
6	21.7	23	22.4	22.2	21.8	23.9	25	26.3	25.5	23.6	24.7	22.2	22.2	23	23.3	22.1	22.6	22.8	21.2	21.5	20.3	20.3	27.1	24.4	23.9	25.6	27.1	25.1	24.8
7	24.2	27.6	25.7	25.5	25	25.5	27.4	29.4	29.6	26.9	30.2	25.9	26.7	24.8	25.4	27.1	24.3	27.2	25.1	26.1	24.3	23.7	31.6	28.4	28.1	29.9	33.9	29.7	29.4
8	27.5	31.9	29.7	27.6	28	28.4	27.9	30.5	31.1	28.3	36.3	30.5	31.7	28.7	28.7	32.7	29.3	31.4	28.1	31	28	28.4	34	30.6	30.9	32.8	37.2	33.1	32.2
9	29.5	36	32.4	28.9	28.7	30.5	30.4	32.5	33.4	30.7	40.2	33.2	34.3	28.9	30.5	37.4	33.3	34.1	31.1	35	33.1	32.8	37.1	33.8	33.6	35.1	40.7	35.9	34.4
10	34.1	38.4	34.4	31.3	31.4	31.8	33.1	35.1	36.9	34.6	44.2	37.3	39	32.7	34	40.1	36.8	38.1	34.8	39.7	37.8	36.7	41.9	37.5	38.2	39.8	45	39.8	38.5
11	36.5	40.6	37.7	33.8	33.4	35.6	36.9	38.3	41.1	38	47.2	40.6	42.6	34.4	37.1	43	39.1	41.2	37.7	42.3	40.3	40.1	45.4	41.1	41.5	43.8	48.2	44.5	42.6
12	40.2	44.1	41.6	36.8	37	38.1	38.9	40.2	42.5	40.2	50.7	44.7	46.3	37.4	41.1	46	42.3	45	42.1	45.4	43	42.3	46.4	43.4	43.3	45.7	49.5	47.2	45.2
13	43.9	46	46.1	39.3	39.7	40.3	39.9	41.6	44.6	41.1	53.8	45.8	48.7	40.1	43.4	47.5	45.5	46.1	45.2	46.2	45.4	44.8	46.7	45	45.7	47.1	51.8	48.9	48.1
14	46.1	48.7	47.7	41.9	43.2	43.7	41.7	43.3	45.7	42.6	56	48.5	50.5	42.3	45.5	49.8	47.2	47.5	47.7	48.6	47.8	46.6	48.5	45.9	46	48.5	53	50.7	48.5
15	47.2	49	48.7	44	43.4	46.6	42.3	44.3	47.7	43.1	57.3	49.3	51.3	43.8	46.2	50	48	50.1	49.1	49.9	49	47.5	48.8	47.3	47.1	48	54	52.5	49.9
16	48.4	49	49	46	47.3	49.2	44.1	46.3	49	44.4	57.1	51.8	51.8	44.7	46.2	51.9	49.2	51.4	49.9	50.4	49.1	48.7	49.9	48.2	48.3	50.7	55.2	53.7	51.4
17	49.2	49.8	50.6	46.3	47.1	49	45	47.4	50.5	45	58.5	52.5	53	47.7	47.4	52.4	50.5	52.2	50.2	51	50.1	48.8	50.8	48.5	48.3	51.7	56	54.5	51.2
18	49.5	50.4	51.4	48.3	49.5	50.3	45	47.2	50.4	45.7	58.4	55.6	53.7	49.9	47	52.7	51.3	51.8	50.9	51.1	50.3	49.7	50.7	48.7	49.7	51.3	55.8	57.1	51
20	50.1	51	52	49.4	51.3	51.5	49	49.4	52.6	47.6	60.3	54.6	55.5	50.8	48.6	55.1	52.6	52.9	51.5	53.5	51	50	54	51.1	52.3	53	58.9	58.1	53.5
Fig. 2e
Age (weeks)	miR-7fl/fl																		Sim1-cre;miR-7fl/fl
5	18.1	18.6	17.6	16.2	17.6	16.4	16	17.3	17.3	18.8	17.4	17.1	16	16.3	17.6	15.1	15.9	14.7	20.8	16.2	19	19.2	17.9	16.3	17.7	17.7	19.6	15.7	17.7	15.8	16.4
6	18.6	19.7	18.1	17	17.7	16.6	17.5	17.2	17.7	19.6	17	17.3	18.1	16.3	17.9	15.7	15.9	16.1	24.2	16.8	21.3	20.1	19.6	17.1	19	18.3	20.9	17.1	18.1	17.8	17.9
7	22.1	22	20	18.2	19.4	17.8	19.2	18.8	20	21.4	17.9	17.7	19.4	16.9	19.3	16.8	16.1	17.6	29.2	18.4	24.8	24	23.3	19.2	22.1	20.5	25.2	18.4	19.8	21.1	21.9
8	25.3	24.2	21.8	20	22.8	19	21.7	20.6	22	23	19.2	19.3	20.8	17.7	21	18.2	16.7	18.6	32.6	20	29.6	25.9	26	21.8	26.1	22	28.5	20.2	20.5	23.2	26
9	25.9	24.6	21.3	19.9	21.5	19.4	21.3	20.2	22	23.8	19.9	20.2	22.1	20	22	18.5	17.3	19.1	33.2	20	30.3	27.7	28	22.1	27.1	23.9	31.2	21.7	22.6	24.6	27.9
11	28.9	29.7	25.4	22.2	26.6	23.6	24.2	23.2	26.2	28.7	21.3	25.8	26.4	21.7	26.7	20.9	19.9	24.3	38	26.3	36.6	34	33.7	28.3	34	30.4	38.2	26.7	29.2	33.8	37.4
12	32.3	32.1	28.7	26.4	26.6	26.2	27.4	26.1	28	31.9	25.3	28.6	29	24.4	29.7	23.7	20	28.7	41.9	29.4	41.1	37.1	36.6	30.2	36.7	33	40.7	29.4	33.6	36	40.8
14	37.8	35.8	33.8	28.7	28.7	29.8	28.7	30.1	33.3	37.9	30.3	35.6	32.8	28	33.9	28.8	22.4	33.1	46	33.9	46.8	43.4	42.7	35.3	43	38.3	45.4	34.8	38.3	43.2	46.1
15	39.8	36.2	35.5	31.3	30.9	32.2	32.4	31	34.4	39.5	32.4	37.7	35.1	30.5	35.3	29.9	24.5	35.5	48	37.5	48.4	43.5	45.2	35.5	44.6	40.6	46.8	37.3	40.5	43.5	47.5
17	43.3	38.8	40.1	35.4	34.4	36.9	38.4	33.7	37.5	43.7	35.5	43	41.5	34.3	38.7	33.7	29.6	40.2	50.5	43.6	52.1	48.6	48.5	39.5	47.8	44.6	49.1	42.1	45.9	49.6	52.1
18	42.9	40	41.6	35.8	36.1	38.6	40.3	36.9	39.2	45.3	35.4	44.5	42.2	33.6	40.7	34.1	31.5	41.6	50.7	44.6	51.4	46.7	49.9	41.2	47.9	47.2	48.3	42.8	47.6	51.3	52
20	47.1	42.7	45.1	38.1	38.2	40.9	39.5	40.4	42.5	47.6	39.6	52	46.6	38.4	42.3	37.7	37.6	46.2	55.1	49.8	56.8	51.1	51.7	45	50.5	49	51.9	46.5	51.2	54.5	54
Fig. 2g
	miR-7fl/fl															Sim1-cre;miR-7fl/fl
Males	31.6	31.5	30.6	28.5	29	30.9	27.1	29.6	33.2	29.9	27.6	30.5	30.5	39.5	29.8	36.7	33.8	29.1	32.3	30.6	33.4	33.9	28.2	34.2	32.4	30.4	26.3	30.8
Females	24.5	23.6	21.3	25.4	21.7	26.4	29.7	24.6								32.8	31.9	30	27.3	26.9	27.8	26.7	29.3	28.6	29	25.8
Fig. 2h
	miR-7fl/fl																		Sim1-cre;miR-7fl/fl
Males	50.1	51	52	49.4	51.3	51.5	49	49.4	52.6	47.6									60.3	54.6	55.5	50.8	48.6	55.1	52.6	52.9	51.5	53.5	51	50	54	51.1	52.3	53	58.9	58.1	53.5
Females	47.1	42.7	45.1	38.1	38.2	40.9	39.5	40.4	42.5	47.6	39.6	52	46.6	38.4	42.3	37.7	37.6	46.2	55.1	49.8	56.8	51.1	51.7	45	50.5	49	51.9	46.5	51.2	54.5	54
Fig. 2i
	miR-7fl/fl								Sim1-cre;miR-7fl/fl
Lean	18.2	19.1	20.29	18.02	17.59	19.78	18.38	20.33	23.28	23.99	20.9	23.01	22.28	20.27	23.3	23.56
Fat	11.86	11.39	15.05	8	11.93	17.05	14.09	11.93	25.12	24.01	16.36	24.04	23	21.11	21.65	24.56
Fig. 2j
	miR-7fl/fl				Sim1-cre;miR-7fl/fl
iWAT	1.74	1.7	1.76	1.63	3.21	3.59	3.52	2.61
gWAT	2.55	2.37	2.89	1.68	4	4.7	4.6	3.2
iBAT	0.179	0.104	0.119	0.101	0.22	0.262	0.266	0.159
Fig. 2k
Time (h)	miR-7fl/fl							Sim1-cre;miR-7fl/fl
0	0	0	0	0	0	0	0	0	0	0	0	0	0	0
1	0	0	0	0	0.03	0	0	0	0	0	0	0	0	0
2	0	0.07	0	0	0.03	0	0.03	0	0	0	0.11	0	0	0
3	0	0.07	0.01	0.05	0.09	0.06	0.03	0	0	0.07	0.11	0.01	0	0.05
4	0	0.07	0.01	0.05	0.09	0.08	0.04	0.11	0	0.2	0.11	0.01	0.1	0.1
5	0.03	0.07	0.08	0.05	0.09	0.12	0.04	0.11	0.11	0.24	0.24	0.01	0.1	0.1
6	0.03	0.13	0.08	0.12	0.12	0.18	0.04	0.11	0.11	0.24	0.36	0.01	0.1	0.13
7	0.03	0.13	0.08	0.12	0.12	0.23	0.11	0.11	0.11	0.29	0.36	0.01	0.1	0.24
8	0.03	0.13	0.08	0.23	0.22	0.24	0.13	0.17	0.11	0.29	0.47	0.01	0.1	0.24
9	0.03	0.2	0.08	0.23	0.22	0.33	0.13	0.31	0.11	0.42	0.47	0.01	0.21	0.24
10	0.03	0.2	0.08	0.23	0.22	0.33	0.13	0.31	0.2	0.47	0.47	0.01	0.22	0.24
11	0.09	0.36	0.08	0.23	0.28	0.37	0.24	0.55	0.2	0.6	0.52	0.01	0.22	0.24
12	0.22	0.56	0.16	0.4	0.36	0.56	0.42	0.66	0.4	0.68	0.64	0.01	0.22	0.25
13	0.35	0.89	0.34	0.54	0.71	0.77	0.61	1	0.57	0.99	1.03	0.22	0.5	0.44
14	0.43	1.2	0.54	0.76	1.08	1.08	0.68	1.27	0.93	1.16	1.25	0.57	0.58	0.49
15	0.69	1.28	0.71	0.94	1.2	1.21	0.88	1.45	1.23	1.3	1.8	1.07	0.64	0.76
16	0.9	1.58	0.93	1.04	1.21	1.46	0.95	1.63	1.63	1.7	2.05	1.08	0.77	0.91
17	0.97	1.79	1.07	1.2	1.41	1.6	0.98	2	1.63	1.84	2.31	1.46	1.03	1.05
18	1.11	1.8	1.15	1.44	1.61	1.64	1.06	2.26	1.63	2	2.55	1.54	1.15	1.05
19	1.14	1.9	1.27	1.44	1.73	1.79	1.25	2.29	1.88	2.08	2.55	1.54	1.17	1.32
20	1.25	1.9	1.38	1.63	1.73	1.89	1.29	2.29	2.08	2.23	2.56	1.62	1.27	1.32
21	1.25	1.9	1.57	1.72	1.93	1.99	1.31	2.4	2.08	2.24	2.77	1.83	1.38	1.5
22	1.25	1.9	1.6	1.82	1.99	2.06	1.49	2.51	2.08	2.28	2.94	1.99	1.47	1.51
23	1.4	2.05	1.72	2.07	2.08	2.3	1.59	2.74	2.3	2.63	3.05	2.11	1.63	1.59
24	1.45	2.06	1.84	2.07	2.08	2.3	1.67	2.99	2.38	2.81	3.17	2.12	1.67	1.59
25	1.52	2.24	1.84	2.07	2.08	2.3	1.67	3	2.38	2.81	3.17	2.12	1.67	1.66
26	1.52	2.24	1.94	2.08	2.08	2.3	1.67	3	2.38	2.81	3.17	2.12	1.67	1.66
27	1.52	2.24	1.94	2.08	2.1	2.3	1.69	3	2.38	2.81	3.3	2.12	1.67	1.75
28	1.54	2.24	1.94	2.08	2.11	2.3	1.69	3.1	2.38	2.96	3.3	2.22	1.72	1.75
29	1.54	2.29	1.94	2.08	2.16	2.36	1.72	3.1	2.38	2.99	3.3	2.22	1.72	1.75
30	1.54	2.34	1.99	2.14	2.16	2.42	1.72	3.1	2.38	3	3.3	2.35	1.82	1.75
31	1.6	2.35	1.99	2.15	2.16	2.42	1.76	3.16	2.38	3.12	3.3	2.35	1.82	1.75
32	1.6	2.35	2.09	2.27	2.16	2.47	1.76	3.16	2.38	3.12	3.4	2.35	1.92	1.92
33	1.6	2.4	2.09	2.27	2.22	2.47	1.83	3.31	2.38	3.2	3.4	2.35	1.92	1.92
34	1.65	2.42	2.22	2.27	2.22	2.53	1.93	3.37	2.42	3.21	3.4	2.35	1.98	1.96
35	1.65	2.43	2.24	2.27	2.23	2.53	1.93	3.57	2.42	3.5	3.4	2.36	2	2.01
36	1.8	2.56	2.31	2.36	2.39	2.62	2.04	3.72	2.6	3.6	3.56	2.41	2.06	2.17
37	1.95	2.92	2.49	2.49	2.81	2.84	2.07	3.84	2.88	3.97	3.91	2.97	2.26	2.37
38	2.16	3.31	2.76	2.59	3.1	3.08	2.08	4.29	3.2	4.12	4.25	3.43	2.48	2.46
39	2.31	3.62	3.09	2.86	3.28	3.3	2.11	4.41	3.35	4.13	4.71	3.44	2.8	2.67
40	2.45	3.77	3.26	3	3.44	3.46	2.26	4.61	3.85	4.65	4.91	4.11	3.05	2.75
41	2.61	3.99	3.5	3.15	3.53	3.66	2.36	4.81	4.07	4.84	4.91	4.32	3.05	2.96
42	2.65	4	3.73	3.34	3.53	3.75	2.52	5.21	4.08	4.95	5.32	4.4	3.14	3.14
43	2.75	4.09	3.73	3.35	3.72	3.97	2.66	5.37	4.11	5.07	5.59	4.4	3.14	3.15
44	2.93	4.21	3.87	3.44	3.72	4.12	2.84	5.57	4.11	5.07	5.72	4.58	3.33	3.35
45	2.93	4.21	3.99	3.55	3.72	4.13	2.84	5.64	4.15	5.17	5.72	4.58	3.51	3.45
46	3.08	4.3	4	3.57	3.97	4.22	2.87	5.64	4.29	5.27	5.88	4.91	3.52	3.46
47	3.19	4.39	4.19	3.66	4.06	4.33	2.91	5.87	4.63	5.65	6.13	5.06	3.67	3.62
48	3.29	4.54	4.25	3.68	4.06	4.38	2.92	6.01	4.64	5.67	6.19	5.1	3.67	3.62
49	3.29	4.56	4.25	3.68	4.06	4.38	2.92	6.01	4.65	5.67	6.19	5.1	3.67	3.66
50	3.29	4.56	4.26	3.74	4.06	4.45	2.96	6.01	4.65	5.67	6.19	5.1	3.67	3.66
51	3.29	4.56	4.38	3.74	4.06	4.45	3.05	6.12	4.65	5.72	6.19	5.1	3.67	3.67
52	3.29	4.64	4.38	3.74	4.06	4.51	3.05	6.12	4.71	5.72	6.19	5.1	3.72	3.76
53	3.33	4.64	4.43	3.74	4.06	4.51	3.12	6.19	4.71	5.79	6.26	5.1	3.72	3.77
54	3.33	4.64	4.43	3.83	4.06	4.51	3.16	6.19	4.71	5.79	6.26	5.1	3.81	3.85
55	3.39	4.74	4.48	3.83	4.06	4.55	3.16	6.2	4.71	5.79	6.26	5.1	3.81	3.91
56	3.4	4.83	4.58	3.83	4.06	4.6	3.23	6.2	4.8	5.96	6.26	5.1	3.81	3.91
57	3.5	4.83	4.58	3.97	4.06	4.61	3.28	6.28	4.81	5.96	6.26	5.1	3.81	4.05
58	3.5	4.91	4.58	3.97	4.06	4.62	3.28	6.37	4.81	6.06	6.36	5.1	3.81	4.05
59	3.55	4.98	4.58	4.06	4.06	4.64	3.41	6.37	4.93	6.06	6.36	5.1	3.81	4.12
60	3.74	5.08	4.72	4.18	4.07	4.76	3.55	6.57	5.04	6.26	6.58	5.17	3.92	4.2
61	3.82	5.54	5.02	4.41	4.52	5	3.67	6.76	5.32	6.55	6.96	5.58	4.38	4.49
62	4.08	5.9	5.25	4.41	4.65	5.25	3.77	7.21	5.67	6.78	7.27	6.2	4.76	4.72
63	4.2	6.07	5.57	4.75	5.03	5.35	3.9	7.36	6.01	6.84	7.48	6.38	5.08	4.94
64	4.32	6.22	5.79	5.07	5.29	5.58	4.06	7.72	6.21	7.21	7.88	6.65	5.38	5.11
65	4.49	6.49	6.01	5.2	5.56	5.68	4.12	7.88	6.35	7.5	8.15	6.85	5.4	5.41
66	4.52	6.62	6.09	5.2	5.56	5.77	4.15	7.88	6.59	7.5	8.15	6.88	5.4	5.45
67	4.52	6.67	6.12	5.42	5.78	5.9	4.24	8.21	6.78	7.79	8.43	6.98	5.73	5.45
68	5	6.67	6.12	5.42	5.82	5.94	4.27	8.46	6.78	8.01	8.68	6.98	5.73	5.69
69	5.01	6.74	6.35	5.51	6.02	6.01	4.34	8.46	6.84	8.01	8.68	7.26	5.73	5.69
70	5.01	6.98	6.35	5.53	6.03	6.13	4.41	8.7	7.05	8.09	8.85	7.45	5.93	5.79
71	5.1	7.1	6.57	5.85	6.06	6.15	4.49	8.92	7.19	8.27	9.11	7.53	6.01	5.93
72	5.23	7.12	6.6	5.98	6.15	6.21	4.52	8.93	7.25	8.3	9.16	7.59	6.04	5.93
Fig. 2l
	miR-7fl/fl							Sim1-cre;miR-7fl/fl
Light	0.34	0.533	0.367	0.397	0.227	0.42	0.473	0.65	0.34	0.687	0.473	0.123	0.287	0.47
Dark	1.403	1.84	1.833	1.597	1.823	1.65	1.033	2.327	2.077	2.08	2.58	2.407	1.727	1.507
Fig. 2m
Time (h)	miR-7fl/fl							Sim1-cre;miR-7fl/fl
1	6.093	6.977	8.448	7.405	5.149	8.323	7.148	7.623	7.064	6.482	5.897	6.921	5.379	6.815
2	5.711	5.523	6.751	6.592	4.676	6.336	8.797	6.055	5.682	5.275	6.137	5.836	5.42	6.375
3	6.342	5.401	7.642	7.063	4.958	7.058	6.563	6.098	5.524	5.442	6.171	7.23	5.552	6.812
4	7.819	7.047	6.623	6.742	5.913	6.239	6.484	6.613	8.249	6.622	7.257	6.878	6.952	7.028
5	6.287	7.721	6.264	6.352	5.545	5.526	6.568	6.062	7.009	6.013	7.283	6.507	6.727	6.613
6	7.517	5.698	7.537	6.815	6.233	6.908	6.893	6.184	5.747	5.784	7.025	6.685	7.103	7.538
7	6.449	5.683	6.66	6.698	5.73	5.694	7.193	6.667	6.027	6.336	6.374	6.464	6.922	7.322
8	6.219	5.848	7.232	6.228	4.795	6.258	7.084	5.908	7.109	6.761	6.573	7.02	6.566	6.395
9	7.539	6.097	7.221	6.734	5.798	5.772	6.713	5.527	6.054	5.583	7.258	6.47	7.652	6.835
10	6.426	5.905	6.2	6.244	4.777	5.846	7.385	5.464	6.087	6.3	6.172	6.272	6.779	8.316
11	6.993	5.399	7.03	7.045	5.464	5.742	7.482	5.586	6.287	5.672	6.618	6.669	7.123	7.319
12	6.332	6.393	6.518	6.391	5.593	5.826	6.448	5.685	6.208	5.905	6.636	6.635	6.839	7.127
13	5.835	5.571	6.804	6.503	5	6.297	6.72	5.739	5.997	6.637	6.264	6.64	7.243	7.27
14	6.773	5.985	6.762	6.4	5.467	6.174	6.899	6.38	6.152	6.296	6.264	6.832	7.189	7.626
15	7.765	6.585	7.842	7.122	5.776	7.469	8.016	6.433	7.04	6.714	7.291	7.515	7.967	8.439
16	10.316	9.333	9.806	9.246	7.525	8.645	9.902	7.834	8.549	8.894	8.669	9.145	9.204	10.525
17	10.525	9.975	10.434	9.206	7.503	8.766	10.462	7.36	8.555	8.417	8.255	8.581	8.97	10.462
18	10.307	7.715	10.273	8.905	7.339	7.669	10.319	6.509	8.9	6.301	8.968	8.372	8.528	10.471
19	10.233	7.081	10.363	8.888	6.399	8.99	9.946	6.872	8.795	8.912	9.409	7.776	8.728	10.466
20	10.369	9.514	9.895	8.26	6.215	8.482	9.273	8.281	7.864	8.35	8.801	8.337	9.156	10.327
21	10.311	9.056	9.759	7.345	7.719	7.926	7.835	7.881	6.857	7.728	8.357	8.521	8.947	9.655
22	7.936	8.728	9.493	7.783	6.802	6.975	9.974	7.19	9.038	6.161	7.826	7.909	8.915	9.486
23	8.249	7.543	9.58	7.285	5.094	7.926	9.013	5.373	8.922	5.769	6.545	8.112	8.252	8.385
24	8.515	6.072	9.183	8.123	6.542	6.321	7.574	5.845	7.157	5.857	7.77	8.107	7.695	9.514
25	6.789	5.833	8.256	7.231	5.932	6.513	8.587	6.836	6.909	5.813	7.536	7.537	8.187	8.328
26	6.93	7.523	8.892	8.189	6.945	7.333	7.581	6.404	7.262	8.068	7.324	7.777	7.851	9.626
27	9.325	6.005	8.354	7.051	5.032	6.503	8.481	8.219	8.21	7.327	8.218	8.438	8.943	8.461
28	8.341	7.397	8.541	6.501	5.155	6.027	6.478	6.805	7.113	5.896	6.87	6.979	7.251	7.184
29	6.756	6.805	7.332	7.178	5.67	5.909	6.825	5.416	6.587	5.26	6.434	6.743	6.915	7.038
30	6.572	5.427	6.573	6.735	4.899	7.229	6.463	5.447	6.496	5.556	7.618	6.488	6.882	8.233
31	8.378	6.113	6.023	6.545	5.135	6.311	6.995	5.878	6.247	5.592	6.803	6.957	6.31	7.025
32	6.481	6.671	6.737	6.764	4.663	6.297	6.404	5.365	7.489	6.636	6.383	6.251	6.415	6.94
33	5.825	6.949	6.333	6.519	5.773	5.738	6.13	5.293	6.389	5.378	6.653	7.083	7.137	6.851
34	6.462	5.362	6.434	6.778	4.6	5.713	6.918	5.355	6.342	5.426	6.133	6.908	6.289	6.408
35	7.608	5.323	7.361	7.983	4.892	5.935	6.125	5.542	6.087	5.576	6.949	6.116	6.503	7.956
36	6.198	6.252	6.273	7.021	6.026	6.003	6.637	5.65	6.201	5.777	6.183	6.158	6.026	6.724
37	7.111	5.979	6.607	7.018	4.853	5.884	6.741	5.663	6.568	5.516	6.496	6.426	6.45	7.229
38	6.926	5.696	6.865	6.702	5.455	6.6	6.471	6.298	6.575	6.378	6.505	6.687	6.38	7.444
39	7.78	6.678	7.274	7.594	5.639	6.795	7.717	6.275	7.287	5.924	7.283	6.783	7.291	8.484
40	10.031	9.592	9.379	7.827	7.403	8.698	9.667	7.393	8.447	8.733	9.326	8.533	9.138	9.897
41	10.657	10.655	10.916	8.169	7.776	8.764	10.54	7.938	9.376	8.518	9.356	9.075	8.202	10.496
42	10.788	9.873	10.552	8.335	7.082	8.691	11.101	6.358	7.844	6.15	9.56	7.244	8.799	10.168
43	10.386	8.685	8.048	9.103	7.419	8.802	10.953	6.329	8.335	7.717	8.733	8.075	8.844	10.59
44	10.541	8.915	10.757	8.404	6.992	9.203	10.892	6.751	8.821	7.858	7.127	8.899	6.88	10.632
45	10.399	7.107	9.909	8.719	5.146	8.617	10.483	7.063	8.562	7.642	8.576	7.633	8.581	10.544
46	8.591	6.105	7.584	8.377	6.338	7.297	8.681	7.537	7.838	6.975	8.492	7.449	7.246	9.495
47	9.713	8.417	7.546	7.967	6.077	8.689	10.466	6.832	6.754	5.402	7.908	8.031	6.537	10.36
48	7.788	6.061	9.165	8.163	4.86	6.217	8.883	6.816	7.102	5.837	6.843	6.9	8.056	8.652
49	8.739	6.36	7.037	7.642	7.089	7.307	9.558	5.933	7.63	6.118	7.062	8.113	6.674	9.403
50	8.46	6.555	7.582	7.66	5.793	7.235	9.965	6.302	8.836	7.195	8.369	8.16	8.3	9.276
51	9.635	7.349	8.19	8.511	4.744	6.399	7.922	7.742	7.61	7.532	7.799	8.007	6.865	8.623
52	7.463	7.831	5.858	7.09	5.321	5.766	7.493	5.516	7.682	6.098	7.191	6.665	6.258	7.36
53	6.477	5.635	6.531	7.962	5.023	6.258	6.736	5.212	6.357	5.242	6.809	6.35	6.912	7.406
54	7.585	5.672	7.502	6.624	5.07	6.141	7.324	6.185	6.286	5.813	7.423	6.532	6.989	6.357
55	6.263	5.845	6.089	6.203	6.432	5.609	6.783	5.395	6.76	5.201	6.221	6.861	6.724	7.911
56	6.875	6.438	6.791	6.347	4.915	6.827	7.384	5.679	6.119	5.837	6.633	6.635	6.314	7.622
57	6.298	5.62	6.073	6.886	5.161	5.371	6.773	5.228	6.126	5.82	6.078	6.043	6.772	6.374
58	7.039	5.493	6.118	6.613	5.383	6.231	7.383	5.216	6.02	4.837	6.72	6.735	6	7.172
59	6.631	6.823	6.262	6.089	4.511	5.829	7.438	5.262	6.576	6.073	6.05	6.015	6.209	6.851
60	6.977	5.613	6.529	7.177	4.557	5.508	7.925	5.529	6.007	5.463	5.773	6.168	6.038	6.822
61	6.643	5.919	6.618	6.369	4.715	5.634	6.268	5.589	6.376	5.722	6.572	6.131	5.924	8.216
62	7.116	6.068	6.774	6.699	4.696	5.932	7.562	5.61	6.358	5.458	6.138	6.075	6.287	6.971
63	7.842	6.459	7.742	7.073	5.357	7.071	8.212	6.697	7.092	6.78	6.984	7.193	7.253	8.037
64	9.646	9.653	10.374	8.023	7.267	8.527	10.397	7.142	9.266	8.694	9.246	8.699	9.423	9.816
65	10.502	9.708	10.793	8.137	8.015	8.733	10.576	7.908	8.613	8.86	9.548	9.098	9.006	9.02
66	10.449	9.881	10.625	8.068	7.596	8.029	10.588	6.224	7.871	6.712	9.384	8.829	8.154	9.876
67	10.362	7.438	10.607	8.929	7.585	8.957	10.724	7.786	9.172	7.048	8.76	7.454	9.169	9.998
68	10.894	8.25	9.74	8.208	7.012	7.646	10.515	6.988	7.744	7.848	8.666	8.293	7.025	9.893
69	10.499	8.939	8.706	6.95	5.151	7.139	10.645	5.776	8.45	6.023	7.272	6.879	7.12	10.083
70	8.298	8.197	9.383	8.32	6.53	7.633	9.526	6.446	8.29	6.3	7.475	8.364	7.808	7.459
71	9.667	6.271	6.889	6.962	6.383	6.41	8.762	7.844	7.174	7.592	8.637	7.133	8.461	8.992
72	8.936	6.448	8.151	7.208	5.494	7.275	8.459	5.766	7.657	5.791	6.867	8.039	6.859	7.704
Fig. 2n
	miR-7fl/fl							Sim1-cre;miR-7fl/fl
Light	83.2	74	81.311	81.248	63.331	73.456	83.69	69.451	78.369	70.627	79.972	79.19	80.864	87.481
Dark	113.708	95.561	110.117	96.655	78.109	92.918	114.579	83.18	97.331	86.259	98.635	97.083	97.794	113.76
Fig. 2o
Time (h)	miR-7fl/fl							Sim1-cre;miR-7fl/fl
0	0	0	0	0	0	0	0	0	0	0	0	0	0	0
1	1.679	1.515	0.928	0.777	1.215	0.105	1.652	0.973	6.149	1.317	0.171	0.071	0.001	0.108
2	1.788	6.71	1.25	1.036	1.775	0.106	3.52	2.24	8.458	1.439	1.133	0.161	0.022	0.112
3	4.122	7.247	5.353	2.969	5.151	1.122	4.876	3.267	8.869	2.436	2.684	0.375	0.608	0.906
4	4.254	8.023	5.524	4.915	6.319	1.903	7.946	6.436	9.666	4.395	2.918	0.882	0.889	2.898
5	5.101	8.997	7.296	5.23	6.764	2.691	8.68	6.635	12.385	6.551	4.774	3.042	0.912	2.943
6	6.951	11.496	8.08	8.053	8.85	2.92	9.644	7.051	12.776	6.719	6.761	3.696	2.192	3.245
7	6.987	12.174	8.102	8.168	9.36	3.039	12.147	7.521	14.511	8.423	7.187	3.837	2.194	6.796
8	8.636	12.628	9.218	11.538	11.359	3.062	14.024	8.217	15.283	8.798	8.927	4.458	2.337	6.918
9	8.886	15.539	9.342	11.723	14.227	3.219	14.411	9.262	16.508	10.484	9.744	4.864	2.479	7.662
10	8.989	16.805	9.74	12.986	16.108	3.68	15.674	9.587	18.126	12.969	10.172	5.636	2.533	8.042
11	10.008	17.936	10.288	13.603	17.964	3.86	16.564	11.561	19.083	14.293	11.615	5.817	2.553	9.181
12	11.808	19.446	11.713	16.064	19.792	4.408	18.081	13.227	22.35	16.338	14.661	7.904	3.535	11.603
13	16.222	24.551	16.462	21.604	24.291	7.742	23.868	16.238	26.712	23.514	19.484	12.458	6.828	17.948
14	20.841	28.355	22.023	26.507	28.072	10.234	31.309	17.464	29.918	30.08	21.161	14.146	9.723	23.72
15	25.694	30.119	27.142	32.865	32.593	10.94	38.437	18.077	34.222	31.198	24.449	18.002	10.85	29.074
16	30.19	32.618	32.647	39.907	34.367	15.94	46.217	19.537	38.632	37.582	28.477	19.475	12.964	36.161
17	35.451	37.323	35.996	44.024	35.854	20.231	48.662	23.515	40.71	45.129	33.378	21.78	15.398	43.098
18	40.224	42.837	40.007	45.542	40.073	21.939	49.34	27.146	41.001	55.02	38.295	24.737	17.284	47.377
19	41.884	48.59	43.49	48.12	43.926	23.065	57.175	30.263	45.346	55.765	41.694	26.167	19.758	51.613
20	43.965	51.012	46.977	49.804	44.241	25.96	59.737	30.374	49.976	56.972	41.779	28.644	20.562	53.273
21	46.022	51.528	48.777	54.511	47.594	26.773	60.706	31.543	51.54	57.741	44.884	30.437	21.437	57.068
22	46.119	51.669	50.283	56.013	49.142	27.164	64.449	33.802	52.432	59.391	46.576	32.111	23.415	58.744
23	47.518	53.977	53.473	60.908	52.792	29.3	66.631	35.913	54.388	65.405	48.121	34.311	24.931	64.574
24	51.949	54.087	57.37	62.007	53.196	29.73	71.112	40.24	58.078	70.911	52.325	38.664	30.11	66.654
25	54.098	58.152	59.53	62.295	54.923	29.835	71.226	43.572	60.046	72.015	53.575	38.921	30.176	67.195
26	54.154	60.097	61.635	65.591	57.224	29.836	72.12	43.862	60.306	72.321	53.793	39.32	30.187	67.232
27	55.067	60.454	61.731	66.99	58.302	31.579	72.605	44.201	61.285	73.313	56.664	39.721	30.892	70.482
28	58.796	60.925	62.118	67.023	59.623	31.579	74.238	45.364	61.451	75.252	58.021	41.461	31.167	70.624
29	59.1	64.44	63.667	68.242	60.618	31.829	75.85	45.543	65.279	78.874	58.098	41.937	31.596	71.304
30	59.386	67.295	64.176	69.142	62.053	31.943	76.319	46.169	65.446	79.378	59.119	44.49	32.343	72.15
31	61.122	68.595	64.362	69.688	62.611	32.019	78.844	46.721	66.895	83.634	59.342	45.398	32.622	72.213
32	63.101	68.865	66.983	74.389	63.72	32.145	79.281	47.014	67.598	85.94	60.597	45.863	33.093	73.932
33	63.264	70.658	67.417	75.18	66.252	32.206	80.603	47.514	67.705	91.457	61.179	45.983	33.147	74.066
34	65.291	72.482	68.251	75.82	66.499	32.286	83.442	48.255	69.636	94.075	61.975	46.571	33.678	74.769
35	65.84	73.82	69.442	76.647	68.167	32.372	85.37	49.554	70.826	99.341	62.895	47.46	33.855	75.855
36	67.393	76.689	71.401	78.105	70.009	33.112	88.244	50.329	72.228	102.066	65.335	48.926	34.702	78.36
37	72.444	82.17	75.964	80.968	74.509	36.566	92.981	52.631	75.692	109.23	69.987	52.345	37.071	83.931
38	78.123	87.224	85.596	83.603	78.168	40.341	101.881	56.127	78.629	115.595	74.178	55.937	38.054	90.661
39	83.81	91.186	92	87.882	81.786	44.809	109.047	57.001	80.096	116.31	78.072	56.502	40.894	95.557
40	88.842	95.103	95.325	94.556	85.888	49.401	115.559	58.497	82.913	120.528	82.418	59.086	43.109	101.614
41	95.614	99.847	103.146	99.733	90.594	53.54	123.881	59.541	88.536	125.328	82.491	63.402	43.165	107.33
42	102.413	101.257	109.205	105.384	90.957	56.882	130.503	61.625	92.063	129.583	86.506	65.834	45.866	112.252
43	104.105	102.417	109.896	110.192	93.779	57.932	132.825	64.924	94.956	132.993	90.184	66.33	46.636	115.343
44	108.877	106.145	112.531	112.842	96.037	61.627	141.441	67.573	95.377	133	93.542	68.54	47.267	120.01
45	109.186	106.69	116.393	117.728	96.757	61.722	143.467	69.317	96.508	134.477	93.61	68.558	49.696	121.766
46	113.405	107.925	117.388	120.547	101.078	63.143	151.111	69.386	97.943	134.668	94.859	70.806	49.763	126.099
47	115.032	108.88	120.144	123.898	103.196	65.75	158.528	71.507	103.262	138.602	99.007	73.917	52.252	132.346
48	120.232	111.992	122.832	130.273	103.399	65.888	161.427	74.799	108.718	144.194	103.196	76.923	52.979	134.319
49	120.556	117.24	122.902	130.995	104.643	65.891	163.207	75.529	113.621	145.6	104.219	79.296	53.09	134.956
50	120.839	117.364	123.524	135.12	105.399	66.326	163.864	75.629	113.697	145.627	105.36	79.575	55.286	135.286
51	122.635	118.129	125.872	135.929	106.582	66.39	165.244	77.898	113.895	146.378	107.837	80.11	57.228	135.48
52	122.779	118.767	128.429	137.382	111.215	66.881	165.575	78.005	116.76	146.441	108.288	81.712	58.33	139.182
53	124.144	120.629	130.438	137.585	112.277	68.337	167.719	79.429	116.911	148.511	109.838	82.671	58.462	139.807
54	124.302	121.041	130.679	142.017	113.832	68.337	168.293	80.162	118.284	150.008	110.319	83.143	59.547	140.418
55	125.856	121.605	131.301	142.199	115.869	68.556	169.262	81.056	118.411	150.533	112.027	85.776	59.642	141.668
56	125.977	123.637	132.069	142.816	116.227	68.707	171.947	81.971	120.75	153.113	112.293	86.252	60.151	141.727
57	127.673	123.783	132.537	145.171	117.515	68.718	174.371	83.009	121.105	153.827	113.544	87.484	60.423	143.26
58	127.889	124.806	134.052	145.362	118.739	68.845	174.448	83.821	123.23	155.585	114.674	87.937	60.569	145.595
59	129.001	125.686	134.55	147.701	120.105	68.981	176.081	84.478	125.007	156.825	115.381	89.07	61.258	146.49
60	131.271	127.446	136.771	150.396	122.148	69.909	178.8	86.18	127.159	159.503	117.936	91.491	62.777	147.702
61	136.373	132.256	143.612	155.131	126.473	73.476	185.615	88.242	131.217	168.385	122.263	95.851	65.741	153.621
62	141.354	137.837	150.209	160.111	131.981	76.054	193.106	91.387	134.756	175.77	126.498	100.103	67.731	156.023
63	145.786	142.028	156.175	164.152	137.615	78.505	200.316	92.126	139.161	176.839	130.281	103.43	69.642	161.239
64	151.351	142.657	161.893	172.9	142.791	81.631	207.805	95.071	143.074	180.618	133.838	104.319	72.265	166.604
65	156.874	146.275	166.263	177.436	146.598	84.152	215.05	96.201	144.19	185.449	138.16	106.712	72.405	173.535
66	163.067	150.66	171.105	177.572	146.933	84.995	222.22	96.921	147.633	185.545	138.373	107.88	73.079	178.281
67	163.758	153.623	175.328	182.442	151.264	88.098	225.752	98.502	152.625	187.848	140.038	112.458	75.157	178.942
68	168.356	154.198	175.342	184.058	154.965	88.5	228.083	101.655	153.843	192.019	144.26	112.529	77.574	183.194
69	169.581	155.442	177.856	187.863	156.717	90.223	230.804	102.237	155.636	192.024	144.442	115.129	77.881	183.588
70	171.145	159.331	177.861	189.457	158.437	91.053	233.884	103.241	157.999	192.412	146.008	119.096	79.371	185.62
71	176.141	160.947	181.87	195.043	159.466	92.166	239.329	106.335	159.568	194.926	150.198	120.226	81.037	189.859
72	178.754	161.17	184.341	202.105	163.572	95.005	240.7	107.68	164.292	202.281	154.988	123.84	82.029	190.341
Fig. 2p
	miR-7fl/fl							Sim1-cre;miR-7fl/fl
Light	12.764	19.167	13.228	17.428	18.451	3.937	17.529	11.566	18.314	20.934	14.137	10.911	5.975	12.231
Dark	46.821	34.556	48.219	49.94	36.073	27.731	62.705	24.328	36.45	46.493	37.526	30.369	21.368	51.216
Fig. 2q
Age (weeks)	miR-7fl/fl								Sim1-cre;miR-7fl/fl
5	7.1	9.7	7.9	7.2	8.9	7.4	8.9	8.7	7.8	8.3	8.4	6.9	8.8	9.3	7.2	9.5	6.8	7.3	10.3
6	8.5	9.4	10.1	7.9	9.2	10.8	9.3	9.6	8.9	9.4	8.4	8.9	7.9	8.7	8.8	9.3	9	8.6	7.6
7	8	8.6	9.3	11.5	8.8	10.7	10.2	9.5	8.4	9.3	9.7	8.6	8.2	9.8	9.1	8.9	8.4	8.2	10
8	6.1	8	6.4	8.4	8.9	6.5	9.6	8.7	7.3	6.1	7.8	8.1	7.1	8.2	7.4	9	6.9	7	7
9	6.9	8	7.1	8.4	7	8.8	9.2	8.5	8.6	7.6	8.1	8.1	7.8	8.3	8.1	9.1	9.6	8.4	7.4
10	6.1	7.3	8.1	7.5	7.1	8.9	8.1	7.9	8.9	7.8	8.2	8.1	8.4	8.6	7.7	8.8	8.6	8.9	8.4
11	7.3	8.3	7.3	9.8	10	11.2	9	8.8	9.1	8.7	8.7	7.7	8.1	8.7	8.6	9.4	8.1	7.9	10.5
12	6.8	7.5	6.2	7.7	7	6.7	7.3	9.3	8.1	8.4	6.4	7.1	7.2	5.6	7.3	10.3	6.9	7.5	8.1
13	7.4	7.2	7.8	7.9	9.7	7.3	7.8	8.3	9	8.4	9.3	8.6	11.3	8.8	7.7	8.7	7.6	7.1	7.5
14	6.5	7.1	5.9	8.1	7.6	9.2	10.7	8.3	10	8.6	8.1	8.1	7.8	8.7	7.4	8.7	11.3	7.9	8.2
15	9.1	7.3	6.6	8.9	7.2	8.7	10.3	8.2	8.3	10.3	8	8.3	10.6	7.7	8.3	8.9	8.9	7.8	7.5
16	7.1	6.7	6.1	8.9	8.3	7.7	7.6	8.6	8.1	6.5	9.2	7.2	8.3	8.7	8.4	8.8	10	8.3	8.8
17	8.5	9	6.3	6.9	6.8	6.5	9.1	8.8	7.2	8.3	9.1	7.5	6.7	8.3	6.6	9.5	9.1	8.5	8.6
18	8.5	7.5	7	8.3	9.6	8.6	8.1	8.4	8.1	8.9	9.4	7.7	9.7	7.9	8.6	8.8	8.4	8.5	7.6
19	7.3	9	8.8	9.8	7.4	7.1	9.8	9.9	8.2	8.2	9.7	8.4	7.6	8.2	8.1	8.9	8.6	9.2	8.9
20	8	7.3	6.7	7.7	8.5	7.8	8.9	8.1	9	8.1	8	7.4	7.9	7.9	8.4	10.3	7.3	8.7	8.1
21	12.1	6.7	8	7.8	7.1	6.9	9.2	9.6	9.1	9.9	7.5	8.4	8.3	8	9.6	8.8	8.4	8.6	7.7
22	8.4	7.7	8.2	7.8	7.8	7.6	9.3	8.3	10.8	8.3	7.9	9.7	9.8	8.1	8.2	9.3	8.7	7.9	7.1
23	5.8	7.1	7.8	8.4	7.2	8.2	8.9	8.6	9.4	7.2	7.3	9.2	7.4	8.7	8.7	8.6	7.5	7.9	7.9
Fig. 2r
Time (min)	miR-7fl/fl								Sim1-cre;miR-7fl/fl
0	6.1	8	6.4	8.4	8.9	6.5	9.6	8.7	7.3	6.1	7.8	8.1	7.1	8.2	7.4	9	6.9	7	7
15	16.4	19.1	25	27.9	22.3	21.8	21.8	18.3	20	18.4	15.4	18.8	20.9	26.1	19.8	17.4	18.9	19.1	19.4
30	12	15	19	17.5	16.2	14.9	14.7	15.7	11.6	10.1	13.8	14	13.2	14.9	12.2	13.8	10.5	12.2	12.5
45	14.3	11.1	14.3	13.3	12.8	11.6	10.4	13.8	11.5	12.7	13.3	12.1	10.1	10.5	11.4	11.6	10.2	13.2	12.6
60	11.6	12.3	11.3	14.6	10.6	10.8	11.5	12.5	13	12.5	13.4	11.8	11.3	11.6	11.3	11.4	10.1	11.2	11.9
90	9.4	8.6	8.5	10.1	9.5	9	9.9	9.5	8.9	10.6	9.8	10.2	8.6	9.7	9.3	7.9	8.4	7.2	8.8
120	8.3	8.7	8.8	9.3	7.6	8.9	8.1	7.5	9.5	8.6	10.4	7.9	8.8	10.7	10.1	8.2	7.9	7.8	8.3
Fig. 2s
Time (min)	miR-7fl/fl						Sim1-cre;miR-7fl/fl
0	8.6	7.9	8.1	8.6	8.2	8.1	7	8.7	7.2	7	7.8	8.1	7.8	9.5	6.5
15	5.9	5.9	6.2	6.8	6.6	5	5.5	5.7	5.2	6.9	6	6.6	5.1	6.6	5.4
30	5.1	6.7	5.4	4.8	4.8	5	5	4.9	4.5	5.1	5.2	6.2	4.8	4.4	4.7
45	5.8	6.1	4.5	4.6	5.6	3.6	5.3	5.2	5.2	5.7	5.1	4.5	3.9	5.3	3.7
60	5.9	6.8	3.7	4.8	6.4	5.1	5	5.9	5.1	6.7	6.2	5.1	5.3	4.3	4.1
90	5.6	6.7	3.3	4.7	6.2	4.8	5.9	6.2	5.3	7.4	7.2	6.2	6	4.3	4.2
120	9.2	6.7	4.3	5.8	8.1	5.8	6.9	7.6	6.2	7.5	8.4	6.7	8.3	5.4	4.7
Fig. 2t
Time (min)	miR-7fl/fl						Sim1-cre;miR-7fl/fl
0	0.362	0.349	0.534	0.447	0.365	0.496	0.454	0.572	0.433	0.398	0.688	0.525
15	0.638	0.653	0.51	0.747	0.666	0.767	0.87	0.954	1.233	0.684	1.065	0.929
30	0.549	0.771	0.481	0.576	0.397	0.672	0.843	0.668	0.73	0.522	0.558	0.754
Fig. 2u
Age (weeks)	miR-7fl/fl																		Sim1-cre;miR-7fl/fl
5	8.3	10.4	7.9	9.7	8.6	9.9	7.9	7.1	7.1	9.5	8.2	7.1	8.1	8.5	10.1	7.7	7.2	8.5	10.8	9.6	8.6	9.5	8.2	9.6	9.2	7.5	8.6	8.2	8.2	9	8.4
6	6	10.3	7.6	9.6	8.7	7	10.6	7.3	7.4	7.4	7.1	7.5	6.9	7.9	8.4	8.1	7.3	7.3	12.2	9.9	8.7	9.4	8.3	10.3	7.6	7	7.6	6.9	7.5	8.8	9.6
7	8.5	7.8	6.8	9.7	7.7	7.7	9.3	8	7.7	6.5	5.9	6.1	6.7	7.9	8.7	7.5	7.3	6.8	8.9	8	7.5	12.2	9.6	7.1	6	7.8	7.7	6.6	7.6	8.3	8.3
8	7.4	9.3	8.4	7.1	8.9	8.4	8.9	7.1	7.3	8.4	7.7	6.6	8.7	7.2	7.9	7.6	7.6	7.3	8.3	8.3	7.5	8.4	10.4	8.7	7.9	8.1	8.8	8.1	8.1	7.6	8.3
9	10.5	10.4	9.4	9.4	7.6	8.4	8.7	7.1	8.2	8.3	8.1	8.1	8.4	10.4	9.4	8.5	7.3	8.6	9.7	7.6	11.7	11.1	8.8	9.5	10.4	8.7	9.7	8.7	9.1	9.3	9.9
11	9.6	10.4	9.7	8	8.1	10.8	7.9	7.7	9.5	8.9	7.6	9.1	8.1	8.5	9.1	7.4	7.4	9.2	11.8	9.1	9.4	9.9	9.2	11.4	10.4	8.5	9.3	9.6	9.6	11.8	10.4
12	9.7	10.7	9.6	11.8	9.8	8.9	12.3	8.4	10	9.1	7.7	8.2	9.7	9.6	7.6	9.6	8.3	9.4	8.9	10.4	9.7	10.3	9.4	9.4	10	9.5	9.5	9.4	9.9	11.3	10.7
14	12.2	10.4	8.8	9.9	7.6	9.8	8.2	8.9	10.3	9.9	9.1	10.9	8.8	10.7	13.7	7.9	8.9	7.1	11.5	11.3	11.2	9.7	11.7	11.8	10.4	10.1	10.2	8.7	9.8	10.3	12
15	11.8	8.8	11.7	9.7	9.8	11.3	12.6	8.3	9.1	14.6	10.9	8.8	8.9	10.6	12.9	8.7	7.6	10.1	11.8	9.9	11.4	9.4	9.2	9.8	10.1	8.8	9.6	9.3	10.8	10.6	12.9
17	11.7	9.9	10.9	10.3	10.7	11.3	9.8	7.9	11.8	9	6.9	11.1	10.2	9.8	9.9	9.3	8.4	9.4	10.9	13.6	11.7	11.1	11	11.1	12.4	10.3	9.1	10.2	11.1	14.5	12.1
18	8.8	8.3	9.6	9	9.3	12.5	9.9	8.9	8	9	8.3	12.1	10.2	9.1	10.3	10.1	8.3	10.2	11.2	11.1	9.4	9.2	11.7	9.4	12.8	12.1	9.1	8.5	8.8	11.8	10.2
21	9.4	7.4	10.1	7.7	9	9	9.3	8.8	9.3	9.4	9.2	12.8	12.1	10.1	13.2	8.5	9.2	12.3	11.3	9.6	12.3	12.8	12.9	10.8	11	8.7	10	8.9	13.1	17.9	10.4
Fig. 2v
Time (min)	miR-7fl/fl																Sim1-cre;miR-7fl/fl
0	10.5	10.4	9.4	9.4	7.6	8.4	8.7	7.1	8.2	8.3	8.1	8.1	8.4	10.4	7.3	8.6	9.7	7.6	11.7	11.1	8.8	9.5	10.4	8.7	9.7	8.7	9.3	9.9
15	17.9	17.3	20.9	25.1	19.8	19.7	14.9	18.7	21.1	20.9	15.3	22.8	19	19.7	18.9	20.4	21.2	20.1	18.9	19.3	20.5	23	26.7	14.7	21.3	18.9	21.5	19.9
30	19.7	19.7	16.8	17.9	18.8	17.6	15.5	14.2	17.1	19.1	15.9	21.8	12.3	15.2	18.8	21.1	18.1	15.7	21.1	16.4	12.2	16.4	18.7	10.5	12.8	14.4	18.3	20.8
45	19.1	15.9	13.4	13.1	14.7	15.3	11.7	11.2	14.6	15.9	12.5	17.2	11.7	12.4	16.9	16.2	17.2	9.9	18.2	13.5	12.2	12.4	16.4	10.7	12.4	14.3	13.2	16.7
60	13.8	13.8	14.5	12.9	13.8	13.8	12.4	10.3	13.8	14.6	12.2	14.3	10.8	12.1	12.9	12.6	13	11.6	18.3	13.9	12.1	13.4	17.3	11.7	13.6	14.3	12.1	16.7
90	10.9	12.3	10.9	9.5	9.7	10.6	8.2	8.3	8.3	11.1	9.3	12.2	9.8	11.6	9.7	10.1	11.8	8.4	15.1	10.3	10.4	11.6	13.1	9.9	10.2	9.2	10.3	11.3
120	10.7	9.9	8.3	8.2	11	7.9	6.5	7.5	11.2	9.6	8.3	9.3	7.3	10.4	9.6	10.7	11.7	8	11.6	10.9	10.3	10.1	13.6	8.3	11.2	10.1	11.3	13.3
Fig. 2w
Time (min)	miR-7fl/fl																Sim1-cre;miR-7fl/fl
0	9.6	10.4	9.7	8	8.1	10.8	7.9	7.7	9.5	8.9	7.6	9.1	8.1	8.5	7.4	9.2	11.8	9.1	9.4	9.9	9.2	11.4	10.4	8.5	9.3	9.6	11.8	10.4
15	10.1	7.4	6.6	4.7	5.7	7.2	3.8	4.8	6.9	7.8	5.3	4.9	5.9	5.7	4.9	5.9	10.2	8.2	9.1	10	6	7.3	7.6	8.5	7.7	5.9	10.8	9.9
30	5	4.3	4.2	3	5.4	3.8	4.1	3.8	4.8	5.8	4.1	4.5	5.4	5.4	5.2	5.5	6.7	6	8.2	6.7	5	5.2	6.8	5.9	6.3	5.9	7.3	7
45	5.1	4.5	3.2	1.5	4.4	4.9	3.4	2.8	3.8	4.4	3.1	3.9	4.6	4.7	4.3	4.2	6	5.7	6.4	6.2	4.8	4.6	6.7	6.2	5.8	4.7	6.9	7.4
60	4.8	4.4	4.2	1.6	3.8	3.7	5.8	2.1	3.9	4.6	2.5	4.8	4.2	5.3	3.7	4.6	6.8	5.8	7.1	5.9	4.8	5.1	6.1	5.2	6.2	4	5.7	8.1
90	4.3	3.7	4.8	1.5	2.8	4.4	7.3	2.8	4	4.6	3.6	4.9	3.8	4.6	3.9	3.2	7.3	5.3	7.8	5.8	4.2	5.9	7.8	5	5.4	5.4	5.8	6.6
120	3.8	4.1	4.8	1.5	4.7	4.9	7.7	4.2	5	4.9	4.3	4.7	4.4	4.7	4.6	8.4	6.1	5	7.7	6.4	4.7	6.8	7.6	6.2	6.7	5.3	6.1	8.7
Fig. 2x
Time (min)	miR-7fl/fl							Sim1-cre;miR-7fl/fl
0	3.193	2.363	1.751	1.514	2.995	2.834	2.404	11.241	5.145	6.132	4.379	9.244	6.747	9.182
15	4.657	4.16	2.902	2.564	3.786	4.588	2.178	11.805	12.07	7.871	3.336	9.929	10.268	9.641
30	4.032	3.766	3.036	2.917	3.201	3.643	2.346	10.274	7.453	8.678	3.945	9.498	8.524	9.365

## Sheet: Fig3
Fig. 3a			Fig. 3b			Fig. 3c			Fig. 3d			Fig. 3e
miR-7fl/fl	Sim1-cre; miR-7fl/fl		miR-7fl/fl	Sim1-cre; miR-7fl/fl		miR-7fl/fl	Sim1-cre; miR-7fl/fl		miR-7fl/fl	Sim1-cre; miR-7fl/fl		miR-7fl/fl	Sim1-cre; miR-7fl/fl
9.7	9.9		9.8	9.9		1.189	1.272		198.737	151.84		0.797	0.853
9.6	10.1		9.9	10		0.982	1.296		133.76	212.945		0.684	0.69
9.4	9.7		10	10.2		0.677	1.64		141.041	224.484		0.883	1.206
9.8	9.9		9.5	10		0.759	1.189		124.556	172.554		0.817	1.118
9.4	9.8		9.6	10.3		1.004	1.284		165.251	206.342		0.826	1.019
10	9.9		10	9.8		1.189	1.565		118.698	189.797		0.745	0.866
10.2	9.7		9.6	10.2		1.35	1.158		146.398	183.23		0.773	1.022
9.6	9.7		9.6			0.85	1.627		120.874	170.79		0.687	0.673
9.6	9.8		9.9
9.6	9.7
9.4	9.6
9.5	9.8
9.4	9.9
9.6	9.8
9.5	9.7
9.4	10
	9.9
	9.8
Fig. 3f			Fig. 3g			Fig. 3h			Fig. 3i			Fig. 3j
miR-7fl/fl	Sim1-cre; miR-7fl/fl		miR-7fl/fl	Sim1-cre; miR-7fl/fl		miR-7fl/fl	Sim1-cre; miR-7fl/fl		miR-7fl/fl	Sim1-cre; miR-7fl/fl		miR-7fl/fl	Sim1-cre; miR-7fl/fl
388.374	423.196		0.741	1.09		90.481	60.127		70.959	38.052		192.992	44.306
314.3	333.262		0.814	0.767		48.683	62.891		63.384	37.004		132.789	31.853
443.841	352.135		1.067	1.293		74.386	70.549		47.366	38.742		100.095	37.297
380.045	363.476		0.801	1.087		76.943	45.583		46.317	36.984		203.042	48.174
387.842	574.799		1.43	0.872		65.728	56.525		46.738	51.729		95.14	24.883
265.213	428.423		0.93	0.85		92.302	60.611		54.123	51.456		121.293	28.916
290.643	491.687		1.141	0.796		58.107	49.68		43.547	45.794		54.431	136.859
337.515	348.147		1.074			62.545	51.62			44.136
322.1	388.526
429.177	414.643
291.782	412.258
372.402	327.323
370.018	398.178
294.962	463.128
410.896	416.005
316.423	454.726
Fig. 3k
Time (h)	miR-7fl/fl								Sim1-cre;miR-7fl/fl
0	0	0	0	0	0	0	0	0	0	0	0	0	0	0	0	0
1	0	0	0.14	0.13	0	0.1	0.2	0.08	0.09	0.08	0.12	0	0.03	0	0	0
2	0	0	0.14	0.13	0	0.1	0.43	0.08	0.1	0.08	0.12	0.05	0.04	0	0.01	0.01
3	0.05	0.01	0.26	0.24	0	0.18	0.43	0.08	0.15	0.08	0.12	0.05	0.34	0.01	0.01	0.22
4	0.2	0.18	0.28	0.25	0.22	0.18	0.44	0.08	0.31	0.09	0.12	0.05	0.35	0.01	0.17	0.31
5	0.2	0.18	0.29	0.39	0.22	0.25	0.49	0.17	0.31	0.09	0.44	0.05	0.36	0.02	0.17	0.31
6	0.21	0.23	0.3	0.4	0.22	0.26	0.49	0.17	0.32	0.21	0.44	0.05	0.39	0.04	0.17	0.31
7	0.27	0.28	0.32	0.42	0.22	0.32	0.5	0.18	0.34	0.3	0.57	0.07	0.42	0.11	0.17	0.33
8	0.27	0.32	0.33	0.42	0.23	0.44	0.65	0.41	0.4	0.38	0.57	0.07	0.43	0.13	0.18	0.5
9	0.39	0.32	0.64	0.45	0.44	0.45	0.65	0.41	0.41	0.38	0.71	0.08	0.68	0.13	0.25	0.51
10	0.49	0.57	0.7	0.45	0.45	0.63	0.78	0.5	0.43	0.72	0.83	0.22	0.68	0.15	0.25	0.51
11	0.52	0.58	0.71	0.56	0.45	0.73	0.83	0.5	0.55	0.72	0.96	0.22	0.81	0.15	0.35	0.67
12	0.7	0.64	0.85	0.61	0.45	0.76	0.99	0.53	0.6	0.73	1.13	0.22	0.9	1.06	0.39	0.82
13	1.2	0.79	1.19	0.84	0.56	1.1	1.22	0.75	0.72	0.96	1.54	0.53	1.1	1.59	0.47	1.13
14	1.57	0.86	1.28	0.89	1.03	1.31	1.46	0.95	0.91	0.97	1.73	0.53	1.44	2.31	0.91	1.52
15	1.82	1.17	1.55	1.24	1.26	1.53	1.71	1.08	1.45	1.44	1.91	1.04	1.85	2.72	1.1	1.9
16	2.16	1.48	1.94	1.59	1.45	2	1.75	1.62	1.76	1.52	2.05	1.13	2.12	3.08	1.4	2.04
17	2.48	1.77	2.2	1.66	1.78	2.21	1.81	1.72	2.16	2.2	2.58	1.46	2.34	3.32	1.58	2.19
18	2.71	1.84	2.4	1.87	1.99	2.22	2.21	1.72	2.42	2.4	2.65	1.86	2.82	3.44	1.79	2.76
19	2.89	2.23	2.4	2.15	2.1	2.6	2.39	1.73	2.54	2.41	2.66	2.23	3	3.48	2.01	2.76
20	3.06	2.24	2.82	2.22	2.1	2.88	2.5	1.73	2.66	2.82	3.24	2.25	3.02	3.76	2.05	3.18
21	3.13	2.52	2.96	2.23	2.44	2.88	2.51	2.14	2.71	2.89	3.57	2.54	3.16	4.09	2.12	3.34
22	3.3	2.59	2.96	2.57	2.44	2.89	2.75	2.14	2.96	2.89	3.57	2.55	3.6	4.1	2.41	3.61
23	3.42	2.78	3.28	2.69	2.72	3.41	2.85	2.14	3.32	3.29	3.68	2.88	3.86	4.58	2.42	3.92
24	3.48	2.8	3.41	2.8	2.72	3.59	3.13	2.35	3.39	3.52	4.04	2.94	4.02	4.69	2.58	4.07
25	3.49	2.95	3.41	2.85	2.72	3.62	3.19	2.35	3.39	3.52	4.21	2.94	4.05	4.69	2.58	4.07
26	3.49	2.97	3.42	2.85	2.76	3.62	3.2	2.46	3.43	3.53	4.85	3.04	4.12	4.69	2.58	4.07
27	3.49	3.21	3.42	2.88	2.9	3.62	3.26	2.46	3.45	3.53	4.86	3.04	4.12	4.7	2.58	4.07
28	3.77	3.21	3.7	3.06	2.9	3.82	3.39	2.46	3.6	3.53	4.9	3.07	4.28	4.7	2.77	4.38
29	3.79	3.22	3.7	3.07	2.9	3.82	3.39	2.56	3.61	3.7	5.07	3.07	4.37	4.7	2.78	4.38
30	3.8	3.33	3.8	3.15	2.9	3.91	3.43	2.56	3.68	3.7	5.07	3.07	4.37	4.71	2.78	4.38
31	3.81	3.34	3.86	3.2	2.95	3.91	3.43	2.57	3.69	3.71	5.07	3.09	4.37	4.82	2.78	4.41
32	3.81	3.35	3.86	3.2	2.96	4.07	3.56	2.79	3.69	3.78	5.08	3.09	4.47	4.82	2.79	4.41
33	4	3.47	4.08	3.21	2.96	4.08	3.57	2.79	3.69	3.78	5.34	3.09	4.61	4.82	2.89	4.71
34	4.06	3.63	4.08	3.21	3.07	4.21	3.58	2.79	3.8	4.22	5.35	3.18	4.63	5.08	2.89	4.71
35	4.07	3.69	4.16	3.31	3.08	4.3	3.72	2.86	3.86	4.22	5.46	3.22	4.66	5.08	2.92	4.72
36	4.18	3.75	4.28	3.37	3.1	4.35	3.87	2.9	3.96	4.26	5.51	3.22	4.72	5.14	2.97	4.84
37	4.45	4.1	4.51	3.53	3.33	4.65	4.18	3.2	4.38	4.57	5.84	3.41	5.19	5.67	3.02	5.15
38	4.8	4.16	4.78	3.71	3.74	4.83	4.37	3.61	4.62	4.66	6.12	3.77	5.58	5.99	3.38	5.5
39	5.08	4.52	5.06	4.04	3.83	5.11	4.58	3.95	4.9	5.4	6.32	3.91	6.07	6.31	3.68	5.78
40	5.09	4.59	5.46	4.26	4.23	5.45	4.76	4.14	5.19	5.41	6.47	4.36	6.43	6.72	3.73	5.8
41	5.42	4.95	5.72	4.46	4.38	5.78	4.87	4.37	5.43	5.87	6.53	4.63	6.73	7.06	4.14	6.38
42	5.75	5.16	5.95	4.78	4.74	5.91	4.9	4.45	5.8	6.19	7.1	4.96	6.74	7.06	4.36	6.54
43	5.82	5.3	6.24	4.92	4.75	6.12	5.23	4.45	6.21	6.24	7.15	5.13	7.3	7.5	4.45	6.68
44	5.9	5.36	6.25	4.95	4.89	6.43	5.45	5.01	6.29	6.61	7.15	5.13	7.68	7.6	4.56	6.87
45	6.23	5.36	6.46	5.14	5.02	6.43	5.54	5.08	6.59	6.75	7.61	5.14	7.99	7.7	4.69	7.16
46	6.23	5.76	6.65	5.14	5.18	6.74	5.54	5.08	6.81	6.75	7.61	5.44	8.21	8.1	4.74	7.36
47	6.43	5.77	6.67	5.45	5.26	6.9	6.05	5.24	7.12	7.16	8.02	5.64	8.51	8.47	4.83	7.68
48	6.52	6.04	6.99	5.52	5.26	7.29	6.15	5.35	7.43	7.31	8.44	5.64	8.7	8.71	4.88	7.83
49	6.52	6.05	7	5.64	5.27	7.29	6.15	5.35	7.47	7.31	8.47	5.64	8.7	8.71	4.88	7.99
50	6.65	6.11	7	5.71	5.3	7.29	6.3	5.48	7.48	7.31	8.81	5.64	8.76	8.71	4.92	7.99
51	6.7	6.32	7.22	5.72	5.3	7.37	6.3	5.48	7.64	7.32	8.97	5.64	8.85	8.71	5.16	8.24
52	6.71	6.38	7.23	5.81	5.39	7.37	6.42	5.49	7.73	7.32	8.97	5.64	9.08	8.72	5.17	8.24
53	6.71	6.4	7.52	5.81	5.46	7.37	6.42	5.49	7.84	7.47	9.03	5.64	9.08	8.72	5.17	8.28
54	6.92	6.53	7.53	5.81	5.46	7.46	6.56	5.52	7.84	7.47	9.03	5.67	9.17	9.02	5.17	8.28
55	6.92	6.54	7.53	5.95	5.46	7.46	6.56	5.6	7.85	7.85	9.06	5.67	9.17	9.03	5.18	8.58
56	6.93	6.65	7.54	5.95	5.64	7.59	6.57	5.6	7.85	7.86	9.06	5.67	9.35	9.1	5.28	8.58
57	6.93	6.67	7.95	5.96	5.64	7.75	6.71	5.64	7.86	7.86	9.07	5.67	9.36	9.1	5.28	8.58
58	7.23	6.82	7.95	5.96	5.73	7.75	6.72	5.64	7.93	8.07	9.24	5.77	9.37	9.39	5.28	8.76
59	7.25	6.91	8.08	6.1	5.75	7.87	6.91	5.77	8.03	8.07	9.31	5.77	9.38	9.54	5.4	8.76
60	7.27	7.04	8.21	6.2	5.77	8.02	7.03	5.82	8.15	8.33	9.42	5.78	9.5	9.74	5.44	8.78
61	7.62	7.3	8.51	6.39	5.9	8.45	7.21	6.14	8.42	8.76	9.8	6.02	9.74	10.3	5.69	9.21
62	7.91	7.4	8.84	6.6	6.2	8.59	7.39	6.36	8.51	8.84	9.98	6.18	10.06	10.66	5.74	9.54
63	8.23	7.75	9.02	6.81	6.51	8.95	7.57	6.81	9.03	9.06	10.4	6.47	10.3	10.99	6.07	9.77
64	8.34	8.23	9.5	7.07	6.68	9.36	7.93	7.15	9.38	9.3	10.54	6.75	10.74	11.34	6.16	9.78
65	8.6	8.47	9.84	7.27	7.01	9.63	8.09	7.39	9.66	9.69	10.97	7.06	11.26	11.96	6.29	10.38
66	8.61	8.58	10.14	7.44	7.06	9.92	8.15	7.61	9.94	10.04	11.04	7.45	11.27	12.28	6.8	10.64
67	8.98	8.59	10.44	7.49	7.21	10.19	8.34	7.65	10.11	10.15	11.4	7.76	11.68	12.41	6.97	10.79
68	9	9.19	10.62	7.62	7.31	10.29	8.48	7.88	10.37	10.39	11.62	7.76	11.68	12.85	6.97	11.05
69	9.02	9.45	10.77	7.63	7.54	10.63	8.48	7.92	10.46	10.49	11.62	7.85	12.13	13.31	6.98	11.05
70	9.22	9.46	10.92	7.84	7.55	10.82	8.8	8.13	10.6	10.62	11.73	7.86	12.14	13.44	7.28	11.44
71	9.36	9.49	11.17	7.95	7.89	11.06	8.97	8.35	10.63	11.01	11.99	8.28	12.71	13.93	7.42	11.6
72	9.36	9.7	11.39	8.11	7.89	11.07	9.17	8.48	11.08	11.02	12.34	8.28	12.93	14.22	7.63	11.94
Fig. 3l
	miR-7fl/fl								Sim1-cre;miR-7fl/fl
Light	0.717	0.863	0.98	0.62	0.447	0.75	0.87	0.517	0.63	0.83	1.193	0.213	0.8	0.847	0.447	0.847
Dark	2.403	2.37	2.817	2.083	2.183	2.94	2.187	2.31	3.063	2.843	2.92	2.547	3.51	3.893	2.097	3.133
Fig. 3m
Time (h)	miR-7fl/fl							Sim1-cre;miR-7fl/fl
0	0	0	0	0	0	0	0	0	0	0	0	0	0	0
1	0.03	0.08	0.02	0	0	0	0	0	0.07	0	0	0.01	0.01	0
2	0.04	0.16	0.03	0.01	0.01	0.01	0	0	0.12	0	0.12	0.01	0.01	0
3	0.18	0.17	0.22	0.22	0.29	0.14	0	0	0.12	0.06	0.19	0.01	0.05	0.12
4	0.18	0.28	0.23	0.22	0.3	0.22	0.2	0.14	0.26	0.24	0.19	0.01	0.16	0.17
5	0.25	0.29	0.4	0.23	0.3	0.29	0.2	0.15	0.27	0.31	0.22	0.17	0.16	0.18
6	0.32	0.52	0.54	0.28	0.41	0.3	0.21	0.15	0.27	0.32	0.31	0.18	0.31	0.18
7	0.32	0.6	0.56	0.29	0.42	0.34	0.44	0.2	0.32	0.47	0.37	0.23	0.31	0.39
8	0.39	0.68	0.58	0.47	0.63	0.35	0.49	0.21	0.33	0.47	0.38	0.23	0.41	0.4
9	0.4	0.76	0.6	0.48	0.68	0.39	0.5	0.22	0.34	0.54	0.38	0.24	0.43	0.44
10	0.41	0.83	0.61	0.48	0.68	0.43	0.51	0.23	0.35	0.69	0.39	0.25	0.43	0.44
11	0.42	0.91	0.63	0.49	0.71	0.44	0.55	0.35	0.36	0.69	0.4	0.26	0.43	0.6
12	0.54	1.04	0.77	0.57	0.71	0.47	0.76	0.5	0.64	0.75	0.42	0.45	0.68	0.7
13	0.7	1.46	0.9	0.67	1.04	0.67	0.84	0.63	0.84	1.18	0.97	0.88	1.03	0.8
14	0.81	1.68	1.04	0.76	1.23	0.83	0.84	0.78	1.14	1.39	1.05	1.18	1.36	0.92
15	1	1.71	1.18	0.95	1.44	0.9	0.97	0.78	1.28	1.44	1.42	1.68	1.45	1.01
16	1.16	1.85	1.35	1.17	1.45	1.2	1.18	1.04	1.52	1.86	1.77	1.73	1.67	1.25
17	1.25	2.07	1.53	1.24	1.59	1.32	1.3	1.2	1.53	2.08	1.94	2	1.96	1.42
18	1.38	2.19	1.64	1.45	1.84	1.39	1.31	1.41	1.59	2.33	2.01	2.25	2.22	1.5
19	1.39	2.33	1.74	1.49	1.91	1.52	1.55	1.46	1.88	2.33	2.08	2.29	2.31	1.87
20	1.61	2.34	1.86	1.63	1.91	1.65	1.62	1.46	2.04	2.42	2.08	2.5	2.38	1.92
21	1.62	2.42	1.94	1.75	2.11	1.74	1.66	1.6	2.12	2.43	2.31	2.77	2.46	2.1
22	1.63	2.5	2.06	1.84	2.17	1.83	1.87	1.72	2.12	2.59	2.39	2.95	2.61	2.24
23	1.8	2.87	2.21	2.08	2.37	2.01	2.06	1.98	2.35	2.83	2.59	3.27	2.78	2.43
24	1.93	2.88	2.39	2.08	2.37	2.01	2.14	2.23	2.49	3.03	2.73	3.38	2.93	2.44
25	1.94	3.12	2.4	2.09	2.38	2.01	2.14	2.33	2.49	3.03	2.73	3.39	2.93	2.65
26	1.95	3.16	2.59	2.2	2.53	2.02	2.14	2.33	2.49	3.03	2.73	3.39	2.93	2.65
27	2.04	3.24	2.6	2.21	2.54	2.16	2.14	2.33	2.5	3.03	2.9	3.39	2.95	2.77
28	2.16	3.32	2.61	2.21	2.54	2.16	2.23	2.37	2.5	3.18	2.9	3.66	2.98	2.77
29	2.16	3.53	2.74	2.3	2.57	2.18	2.23	2.38	2.7	3.28	2.9	3.66	3.04	2.77
30	2.17	3.54	2.75	2.31	2.64	2.19	2.23	2.38	2.7	3.28	2.91	3.78	3.17	2.81
31	2.26	3.62	2.76	2.31	2.64	2.29	2.38	2.38	2.75	3.28	2.91	3.78	3.18	2.81
32	2.32	3.7	2.81	2.55	2.65	2.3	2.38	2.39	2.75	3.28	2.91	3.78	3.2	2.88
33	2.32	3.71	2.83	2.55	2.79	2.3	2.38	2.39	2.75	3.37	2.92	3.78	3.21	2.88
34	2.42	3.79	2.83	2.56	2.79	2.31	2.39	2.4	2.78	3.37	2.92	3.78	3.24	2.95
35	2.44	3.81	2.85	2.57	2.82	2.32	2.4	2.56	2.78	3.66	2.93	3.8	3.26	3.06
36	2.52	3.87	2.92	2.58	2.95	2.38	2.51	2.57	2.94	3.66	3.05	3.8	3.37	3.19
37	2.61	4.27	2.94	2.77	3.38	2.49	2.55	2.75	3.16	3.95	3.57	4.3	3.79	3.42
38	2.75	4.55	2.98	2.89	3.68	2.66	2.66	3.01	3.45	4.16	3.84	4.76	3.93	3.6
39	2.91	4.8	3.08	3.11	3.95	2.84	2.75	3.08	3.54	4.16	4.18	4.82	4.41	3.71
40	3.01	4.95	3.27	3.3	4.13	3.01	2.9	3.14	3.81	4.54	4.41	5.24	4.58	3.78
41	3.11	5.11	3.47	3.42	4.17	3.18	2.99	3.29	4.13	4.74	4.41	5.58	4.58	3.97
42	3.21	5.13	3.68	3.61	4.17	3.28	3.22	3.57	4.24	4.83	4.66	5.63	4.85	4.16
43	3.33	5.14	3.68	3.73	4.4	3.41	3.35	3.79	4.3	4.95	4.88	5.63	4.85	4.23
44	3.59	5.41	3.83	3.78	4.48	3.61	3.5	3.87	4.37	4.95	4.89	5.86	4.85	4.4
45	3.61	5.42	3.98	3.9	4.48	3.61	3.58	3.91	4.37	5.15	4.9	5.86	5.06	4.51
46	3.8	5.43	4.04	3.99	4.85	3.78	3.77	3.92	4.64	5.15	5.06	6.24	5.06	4.68
47	3.94	5.52	4.28	4.1	4.85	3.88	3.81	4.15	4.85	5.44	5.36	6.44	5.33	4.92
48	4.05	5.83	4.32	4.15	4.85	3.88	3.93	4.4	4.86	5.6	5.37	6.49	5.33	4.93
49	4.05	5.9	4.33	4.16	4.9	3.88	3.99	4.4	4.86	5.6	5.37	6.49	5.34	4.99
50	4.05	5.91	4.33	4.29	4.91	3.98	4.03	4.4	4.86	5.6	5.37	6.49	5.38	5.13
51	4.13	5.91	4.53	4.29	4.95	3.99	4.11	4.53	4.87	5.63	5.42	6.49	5.38	5.13
52	4.14	5.92	4.54	4.3	5.11	4.05	4.11	4.54	5.09	5.64	5.42	6.52	5.44	5.32
53	4.25	6.02	4.65	4.3	5.11	4.21	4.27	4.58	5.09	5.82	5.5	6.52	5.44	5.32
54	4.25	6.03	4.66	4.43	5.16	4.22	4.27	4.58	5.09	5.82	5.5	6.52	5.56	5.32
55	4.28	6.1	4.67	4.43	5.23	4.22	4.34	4.58	5.1	5.83	5.5	6.72	5.56	5.44
56	4.29	6.22	4.83	4.44	5.24	4.23	4.48	4.59	5.15	5.88	5.5	6.72	5.56	5.45
57	4.4	6.22	4.83	4.51	5.24	4.24	4.53	4.66	5.15	5.89	5.51	6.72	5.56	5.58
58	4.4	6.23	4.92	4.51	5.24	4.24	4.53	4.67	5.15	5.99	5.56	6.72	5.57	5.67
59	4.51	6.25	4.93	4.52	5.25	4.25	4.56	4.68	5.15	5.99	5.56	6.74	5.57	5.7
60	4.58	6.36	4.98	4.58	5.44	4.36	4.73	4.91	5.42	6.16	5.72	6.84	5.71	5.83
61	4.74	6.81	5.06	4.62	5.63	4.55	4.77	4.97	5.63	6.45	6.11	7.35	6.21	6.02
62	4.84	6.97	5.12	4.7	5.95	4.69	4.85	5.25	5.82	6.76	6.44	7.73	6.43	6.23
63	4.97	7.18	5.27	4.95	6.2	4.79	4.95	5.3	6.04	6.8	6.68	8	6.78	6.45
64	5.06	7.18	5.42	5.19	6.44	5.07	5.24	5.63	6.32	7.04	6.99	8.08	6.98	6.66
65	5.22	7.45	5.64	5.28	6.66	5.16	5.37	5.64	6.4	7.4	7.17	8.34	6.98	6.98
66	5.33	7.56	5.87	5.28	6.66	5.24	5.37	5.68	6.6	7.4	7.17	8.38	7.02	7.02
67	5.34	7.65	6	5.56	6.89	5.38	5.46	5.92	6.78	7.69	7.29	8.67	7.24	7.02
68	5.63	7.66	6.01	5.57	6.97	5.39	5.52	6.24	6.78	7.78	7.52	8.67	7.35	7.36
69	5.64	7.8	6.23	5.64	7.11	5.64	5.59	6.25	6.95	7.79	7.52	8.89	7.35	7.36
70	5.76	8.16	6.23	5.64	7.19	5.78	5.76	6.27	7.09	7.79	7.74	9.13	7.68	7.54
71	5.93	8.21	6.53	5.92	7.22	5.85	5.83	6.53	7.31	8	8.12	9.27	7.68	7.63
72	5.95	8.22	6.57	6	7.55	5.92	5.88	6.58	7.38	8.14	8.17	9.54	7.69	7.67
Fig. 3n
	miR-7fl/fl							Sim1-cre;miR-7fl/fl
Light	0.553	0.853	0.653	0.5	0.627	0.44	0.643	0.45	0.55	0.647	0.363	0.407	0.5	0.783
Dark	1.43	1.887	1.537	1.5	1.89	1.533	1.317	1.743	1.91	2.067	2.36	2.773	2.063	1.773
Fig. 3o
	miR-7fl/fl								Sim1-cre;miR-7fl/fl
PBS	2.21	2.76	2.31	2.26	2.1	2.8	2.13	2.47	4.69	3.49	3.02	2.5	4.21	3.93	2.09	3.47
AVP	2.12	1.9	2.27	2.22	2.33	2.56	1.67	1.9	2.71	2.87	2.15	1.79	2.92	2.63	1.85	2.39
DDAVP	1.64	1.42	1.73	1.78	1.56	1.87	1.74	0.94	1.85	1.19	1.27	1.45	1.51	1.15	1.35	1.46

## Sheet: Fig4
Fig. 4b											Fig. 4g
Sim1-cre; LSL-tdT	Sim1-cre; LSL-tdT; miR-7fl/fl											log2(fold change)
2307.51	1700.02										Oxt	-1.48	-1.507	-1.044	-1.223
2412.66	2080.59										Cartpt	-1.105	-1.229	-1.049	-1.45
2515.4	1922.3										Avp	-0.917	-0.777	-1.016	-0.683
2085.07	2098.93										Gal	-0.339	-0.337	-0.577	-0.384
2515.2											Pdyn	-0.556	-0.254	-0.411	-0.253
											Crh	-0.614	0.123	-0.502	-0.339
Fig. 4d											Sst	-0.424	-0.048	-0.07	-0.378
	Sim1-cre; LSL-tdT				Sim1-cre; LSL-tdT; miR-7fl/fl						Trh	-0.347	0.207	0.19	0.074
tdT-	1.333	1.277	0.664	0.727	0.983	0.92	0.673	0.44			Adcyap1	0.318	0.038	0.167	0.189
tdT+	3.282	3.094	2.238	1.871	0.189	0.149	0.07	0.114			Penk	0.19	0.258	0.305	0.387
											Bdnf	0.317	0.285	0.383	0.188
Fig. 4e											Ghrh	0.497	0.156	0.421	0.172
	Sim1-cre; LSL-tdT				Sim1-cre; LSL-tdT; miR-7fl/fl						Mc4r	-0.712	-0.525	-0.38	-0.359
tdT-	1.033	1.533	0.704	0.729	0.804	0.873	1.092	0.807			Nos1	0.033	0.077	0.068	-0.086
tdT+	1.947	1.815	1.76	1.436	0.178	0.141	0.074	0.093			Sim1	0.037	0.141	0.051	0.07
											Cyrano	0.515	0.306	0.242	0.343
Fig. 4f
	log2(fold change)	-log10(q-value)									Fig. 4h
Fndc4	0.744	8.518										-log10(p-value)	Activation z-score
Ipo11	0.92	8.518									CREB1	13.398	-3.285
Cartpt	-1.194	8.415									L-DOPA	12.857	1.033
Gm17167	1.258	8.053									β-estradiol	10.631	-0.914
Arhgap36	0.707	7.938									CLN3	9.565	-2.138
Pole4	0.708	7.938									HTT	9.509	0.235
Dkk3	0.673	7.308
Ece1	-0.572	7.212									Fig. 4i
Smim12	0.655	7.19										-log10(p-value)	Odds ratio
Eif1ax	0.537	6.935									USF2	4.115	1.83
Spata2	0.806	6.935									TCF3	3.379	1.78
5330417C22Rik	-0.572	6.266									CREB1	3.072	1.55
Cdr1os	0.492	6.266									USF1	3.035	1.55
Plekhb1	-0.786	6.124									ZBTB7A	2.546	1.39
Cat	0.64	5.895
Ncdn	0.394	5.747									Fig. 4k
Igsf8	0.391	5.615										Sim1-cre; LSL-tdT					Sim1-cre; LSL-tdT; miR-7fl/fl
Gm15446	-2.106	5.606									p-CREB+;tdT+ cells	18.83	21.83	19.49	21.67	21.61	16.71	17.04	16.36	15.59
Nab2	-1.304	5.581									p-CREB+;tdT- cells	13.83	15.5	16.32	17.31	16.64	13.89	13.54	15.31	14.34
Fig4	0.734	5.581
Dctd	-1.196	5.406
Adam11	0.508	5.396
Pcsk1	-0.52	5.21
Dnah1	-0.503	5.21
Aplp2	0.338	5.21
Rnf114	0.419	5.147
Slc39a1	0.539	5.147
Nucb1	-0.394	4.878
Ppib	0.419	4.878
AC149090.1	-0.916	4.842
Fkbp11	-0.775	4.829
Gpr101	-0.444	4.774
Tpp1	0.464	4.774
A230051N06Rik	1.051	4.774
Edn3	1.464	4.721
Gm26965	2.026	4.694
Capn5	0.464	4.59
Klc3	-1.424	4.522
Pid1	0.45	4.522
Snca	0.666	4.514
Serpinb1b	0.544	4.493
Hsd17b7	0.648	4.493
Scd2	0.301	4.46
Add2	0.32	4.46
Raf1	0.435	4.46
Itgb1	-0.645	4.41
Pacsin1	0.322	4.41
Ngfr	1.023	4.39
Eif4e3	-0.641	4.38
Abcg4	0.371	4.374
Zdhhc9	0.494	4.374
Nek7	-0.673	4.333
Trim25	-1.274	4.294
Slc39a7	-0.352	4.294
Ublcp1	0.373	4.294
Cngb1	-0.569	4.294
Pkib	-0.654	4.253
Hspb8	-0.73	4.24
Smim3	-1.117	4.236
Tmed10	-0.358	4.219
Smpdl3a	0.66	4.205
Taf13	0.51	4.196
Parp1	0.428	4.157
Arrb1	0.466	4.157
Napb	0.287	4.155
Agk	0.361	4.155
Tmem38a	-0.353	4.152
Creb3l2	-0.71	4.125
Erg28	0.379	4.125
Psme4	-0.64	4.111
Enpp2	-0.495	4.111
Oxt	-1.3	4.103
Kcnmb4	-0.72	4.103
Ctsf	-0.373	4.103
Anxa5	-0.457	4.076
Cnppd1	0.598	4.009
Msn	-1.075	3.994
C1ql2	-0.974	3.993
Micu1	-0.363	3.993
Spint2	-0.3	3.975
Clu	-0.283	3.969
Palm3	-1.3	3.957
Diaph3	-1.029	3.942
Prdx6	-0.453	3.942
Sec24d	-0.621	3.908
Tapbp	-0.332	3.906
Ssr2	-0.337	3.9
Calb2	0.468	3.893
Igfbp3	0.592	3.893
Pde4a	0.437	3.863
Eif2ak1	0.327	3.851
Steap3	-1.357	3.824
Ctsl	-0.363	3.814
Pttg1ip	-0.436	3.8
Scn9a	-0.422	3.799
Pcp4l1	0.437	3.784
P3h4	-0.4	3.772
Gpx3	-0.246	3.741
Hrh1	-0.563	3.732
Celf6	-0.336	3.73
Megf9	0.309	3.73
Ctsd	-0.273	3.706
Avp	-0.842	3.676
Cd302	-0.497	3.676
Kcnj9	-0.384	3.665
Med19	0.39	3.665
Rnf141	0.391	3.65
Bex1	0.287	3.627
Scgn	-1	3.611
Sco2	0.577	3.611
Dnah8	-0.895	3.603
Gal	-0.402	3.581
N4bp2l1	-0.311	3.581
Ddost	-0.276	3.581
Dlk1	0.354	3.553
Ifrd1	-0.542	3.549
Snapin	-0.317	3.538
Slc44a2	0.461	3.538
Cry2	0.283	3.527
Elfn2	0.456	3.527
Rasd1	-0.779	3.494
Osbpl5	0.408	3.491
Sowaha	-0.452	3.478
Pam	-0.383	3.469
B3galt1	-0.362	3.469
Praf2	0.274	3.469
H2-DMb2	-1.324	3.468
Smyd5	0.315	3.468
Pbxip1	-0.455	3.448
Tmed3	-0.355	3.43
St6galnac2	1.402	3.418
Nagk	-0.294	3.382
Cd59a	0.349	3.366
Klf14	1.348	3.358
Aga	-0.579	3.329
Dhcr24	0.476	3.329
Nnt	-0.519	3.328
Ddit3	-0.452	3.328
Pld3	-0.234	3.321
Zfand1	0.432	3.321
Lbhd2	0.519	3.32
Suclg2	-1.014	3.313
Ftl1	-0.28	3.312
Npc2	-0.336	3.279
Htr2c	0.296	3.238
Stk32a	-0.526	3.227
Klhdc8b	-0.342	3.227
Rgs8	0.379	3.219
Cnn3	0.482	3.219
Trpc5	-0.37	3.208
Ccpg1	-0.267	3.208
Eaf1	-0.442	3.207
Vbp1	-0.263	3.207
Fuca1	-0.275	3.205
Lamp1	-0.251	3.199
Nap1l2	0.282	3.199
Penk	0.286	3.199
Snrpd1	0.347	3.199
Rrad	-0.659	3.164
Wipf2	0.322	3.164
Dgkk	0.342	3.161
Qsox1	-0.38	3.15
Gfra1	-0.277	3.15
March8	-0.359	3.149
Epm2aip1	0.248	3.149
Vps26a	0.343	3.149
Vdac1	0.248	3.147
Camkv	0.287	3.147
Lrpap1	-0.246	3.139
Bzw1	0.27	3.108
Syt5	-0.228	3.094
Nhp2	0.459	3.094
Lrrc59	0.336	3.08
Gpc5	-0.52	3.068
Gtf2a1	-0.309	3.068
Nrsn1	-0.29	3.054
Fdft1	0.235	3.054
Gpm6b	0.284	3.054
Kcnj5	0.652	3.054
Vamp1	0.326	3.034
Cntn6	-0.348	3.03
Ppif	0.317	3.028
Crhbp	0.996	3.028
Adam9	0.525	3.027
Gm3892	0.647	3.019
Rufy4	-1.226	3.006
Tfrc	0.306	3.006
Nr1h2	0.414	3.006
Erp29	-0.256	3.006
Man2b2	-0.347	2.976
Ncstn	-0.303	2.976
Utp3	0.339	2.973
Cpt1a	-0.871	2.957
Erap1	-0.553	2.946
Bcam	-0.411	2.929
Eif5	-0.222	2.929
Ubqln4	0.321	2.929
Adgrg1	0.244	2.926
Gosr2	-0.243	2.907
Hapln4	0.245	2.907
Sort1	0.325	2.901
Agtr1a	-0.703	2.893
Sncb	0.331	2.893
Fndc9	-0.317	2.888
Gm49980	0.425	2.886
Gm2a	-0.454	2.882
Npff	1.2	2.881
2410131K14Rik	-0.288	2.869
Nt5c2	-0.28	2.867
Ubap1	0.26	2.864
Kcnab2	0.278	2.849
Pgpep1	-0.439	2.836
Ift122	-0.286	2.818
Ergic3	-0.222	2.81
Rsrc1	0.314	2.81
Nf2	0.33	2.801
Pik3ip1	0.252	2.8
Sec22b	-0.266	2.8
Jcad	0.759	2.8
Asb4	-0.253	2.791
Pld5	-0.298	2.786
Trub2	-0.385	2.784
Nucb2	-0.344	2.784
Odf2	-0.34	2.782
Mafg	0.291	2.781
Ern1	-0.583	2.772
Mttp	-0.334	2.768
9530068E07Rik	-0.219	2.76
Tmem176b	-0.331	2.759
Epcam	-1.517	2.752
Naaa	-0.333	2.752
Fam92b	-0.941	2.749
Uros	-0.332	2.746
Cst3	-0.219	2.743
Nfasc	-0.22	2.74
Mllt1	0.464	2.74
Luzp1	0.275	2.737
Anxa6	-0.286	2.734
Nsmf	-0.294	2.72
Serpinf1	0.456	2.707
Pgd	-0.291	2.686
Cct4	0.218	2.683
Btg2	-0.716	2.678
Nme3	-0.29	2.677
Pla2g6	-0.352	2.666
Bhlha15	-1.116	2.654
Brd2	-0.291	2.653
Per3	-0.318	2.652
Tmed4	-0.226	2.652
Wipi2	-0.218	2.652
Cela1	-1.256	2.644
Dapl1	-1.22	2.644
Rragd	0.283	2.644
Nek10	0.568	2.644
Pfn2	0.214	2.643
Zbtb20	-0.294	2.64
Sumf1	-0.283	2.638
Stx2	-0.577	2.634
Cmtm8	-0.984	2.633
Ltbp4	-0.363	2.619
Fggy	-0.4	2.609
Psmd5	0.244	2.605
Rasgrp2	0.382	2.605
Peg10	0.441	2.582
Hadha	-0.325	2.578
Cox6a1	0.23	2.578
Nkain3	0.444	2.573
Slc25a27	-0.291	2.567
Mrps26	-0.223	2.567
Socs5	0.253	2.567
Gem	-0.825	2.567
Slc26a11	-0.363	2.565
Slc7a8	-0.275	2.553
Cnot8	0.246	2.553
Fndc3b	-0.422	2.546
Acbd4	-0.339	2.546
Pygo2	0.383	2.546
Nnmt	-0.84	2.54
Hspb1	-0.972	2.54
Erbb4	0.274	2.537
Grm3	-0.412	2.525
Mmachc	-0.402	2.522
Hnrnpd	0.252	2.522
Vkorc1	-0.375	2.512
Ndufaf1	0.334	2.505
Arc	-0.737	2.499
Ggct	0.343	2.499
Hmgcs1	0.26	2.497
Tmem35a	0.332	2.493
Mir100hg	0.307	2.492
Oip5os1	0.354	2.489
Gal3st3	0.443	2.489
Nr4a1	-0.694	2.481
Ttr	1.041	2.48
Mcub	-1.003	2.479
Rbm42	0.227	2.479
Smyd2	0.312	2.478
Acadl	-0.512	2.474
Fkbp9	-0.739	2.474
Numa1	-0.214	2.474
Rrs1	0.293	2.474
Amer2	0.262	2.467
Inafm1	-0.216	2.458
Acot13	0.299	2.458
Slc35d3	-0.692	2.453
Snd1	-0.236	2.447
Tspyl4	0.196	2.445
Mc4r	-0.473	2.445
Gnptg	-0.206	2.445
Ldlr	0.264	2.443
Htra1	-0.546	2.443
Ube2f	0.298	2.443
Gm48485	0.736	2.443
Hr	-1.054	2.442
Junb	-0.536	2.442
Mest	-0.296	2.441
Gabra2	0.289	2.441
Gng10	-0.401	2.429
LTO1	-0.311	2.429
Ptpro	-0.268	2.429
Dnal4	0.243	2.429
Slc25a23	0.282	2.429
Cldn3	1.077	2.429
Fam3a	-0.342	2.426
Lmf2	-0.34	2.424
Pak6	-0.285	2.421
Tmem9b	0.22	2.421
AU040320	-0.255	2.42
H2-D1	-0.244	2.417
Scn2b	0.218	2.417
Mrps25	0.235	2.417
Fbf1	-0.315	2.415
Bckdha	-0.304	2.415
Rab36	-0.245	2.399
Cdkl2	-0.279	2.395
Tchh	0.568	2.392
Tuba8	-0.452	2.386
Palm	-0.233	2.386
Rbfox3	0.253	2.386
Psmd9	0.261	2.386
Cpxm1	-0.815	2.367
Car12	0.663	2.359
Mybbp1a	-0.288	2.353
Grm5	0.261	2.353
Polb	-0.248	2.352
Dap	-0.384	2.348
Coro1a	0.283	2.345
Tmod1	-0.709	2.344
Klf10	-0.527	2.331
Tspan17	-0.299	2.326
Cox7a2l	-0.22	2.323
Insig1	0.209	2.323
Mtfr1	-0.377	2.321
Gaa	-0.188	2.319
Ecel1	-0.296	2.317
Man2a2	-0.223	2.316
Fbln2	0.839	2.316
Kcns2	0.363	2.315
Shmt2	-0.356	2.314
Smg8	0.333	2.305
Casc4	-0.216	2.299
Pttg1	0.344	2.294
Serpina3n	0.333	2.288
Acad11	-0.482	2.285
Prrt2	0.235	2.279
Cnga3	0.485	2.279
Gm34004	-1.265	2.274
Ndn	-0.45	2.274
Slc9a5	0.356	2.274
Tmem161a	-0.289	2.273
Adar	0.201	2.271
Slc38a10	-0.254	2.268
Zranb2	0.218	2.264
Syt1	0.189	2.258
Trpc7	0.31	2.257
Serpina3g	1	2.257
Hmg20a	0.206	2.256
Dsel	0.249	2.25
Cflar	-0.416	2.24
Plxna1	0.233	2.239
Zscan26	0.252	2.237
4933409K07Rik	0.48	2.237
Grp	0.667	2.237
Snn	0.253	2.234
Bdnf	0.293	2.231
Txndc16	-0.222	2.231
Thrsp	-0.563	2.228
Zdhhc1	-0.268	2.228
Rgs2	-0.253	2.228
Mllt11	-0.189	2.228
Gm48275	-1.102	2.227
Ncoa2	-0.26	2.227
Rab6a	0.186	2.227
Mrpl42	0.238	2.213
Sncg	0.244	2.213
Upf3a	0.328	2.211
Htr4	0.449	2.211
AI837181	0.31	2.204
Tctn2	-0.249	2.203
Rxfp2	-1.026	2.203
Lxn	-0.396	2.201
Btbd9	0.227	2.201
2300009A05Rik	-0.367	2.199
Dpp6	-0.201	2.192
Unc45a	-0.257	2.19
Nudt16l1	-0.253	2.19
Cnr1	0.294	2.188
Galnt14	-0.513	2.186
Lingo2	0.259	2.185
Gtpbp1	0.288	2.178
Cldn12	-0.244	2.175
Zc3h15	0.217	2.172
Tns1	-0.433	2.162
Cntnap1	0.276	2.161
Cd109	-1.003	2.145
Myo7a	-0.34	2.145
Sh3bgrl2	0.427	2.145
Ptgds	1.336	2.145
Sgsh	-0.318	2.141
Apobec1	-1.06	2.139
Pigs	-0.202	2.133
Bloc1s4	0.344	2.129
Tnfrsf8	0.483	2.127
Plekhn1	-0.323	2.125
Capza1	0.196	2.125
Gm21860	-0.806	2.124
Hexa	-0.231	2.115
Chpf2	-0.255	2.105
Ppa1	-0.185	2.105
Aarsd1	0.195	2.1
Fam168a	0.22	2.091
Cbr3	-0.871	2.083
Mapkapk3	-0.8	2.083
Pcdhgb2	-0.541	2.083
Tmem234	0.239	2.073
Pllp	0.826	2.073
Ccdc157	-0.251	2.072
Mks1	-0.507	2.071
Kcna5	-0.384	2.071
Stau1	0.22	2.071
Mgat4c	0.242	2.071
Zmat3	0.245	2.071
Tmeff1	-0.272	2.07
Anp32b	-0.289	2.068
Ptprt	0.295	2.057
Coa6	0.305	2.055
Sqor	-0.855	2.054
Tln1	-0.29	2.054
Atp6v1g2	0.162	2.054
Zswim3	0.345	2.054
Epha5	0.232	2.051
Gm17690	-0.743	2.049
Gm37530	0.556	2.048
Nsrp1	0.267	2.045
Gng4	-0.231	2.038
Mbtps1	-0.209	2.038
Wdr12	0.218	2.038
Sumf2	-0.31	2.034
Wdfy1	-0.253	2.034
Gosr1	-0.217	2.034
Lman2	-0.21	2.034
Ggt7	0.192	2.034
Zic4	0.51	2.034
P4hb	-0.207	2.034
Ints2	-0.321	2.029
Tspan3	-0.184	2.029
Vim	-0.629	2.029
Vsnl1	0.21	2.029
Lrtm2	0.225	2.026
Gns	-0.206	2.026
Cdkl4	-0.306	2.022
Cntn4	-0.291	2.022
Hcrtr1	0.412	2.022
Inpp5k	-0.234	2.014
Zfp990	0.941	2.011
Dnajc14	-0.237	2.01
Bag3	-0.673	2.009
Hmgcll1	-0.283	2.009
Grtp1	-0.386	2.008
Ssr1	-0.198	2.006
Grina	0.176	2.006
Bsg	-0.171	2.004
Ucp2	-0.332	2.003
Ndrg2	0.293	2.003
L3mbtl3	0.319	2
Ncald	0.187	1.999
Tcta	-0.272	1.997
Ccdc148	-0.301	1.995
Dnajb2	-0.187	1.995
Gbf1	0.182	1.995
Zc4h2	0.329	1.995
Crb1	0.473	1.995
Spata13	-0.583	1.991
Ndufaf8	-0.311	1.991
Fbxo7	0.231	1.991
Gap43	0.197	1.99
Tyrp1	-1.121	1.989
Dcaf11	-0.216	1.989
Lrfn5	0.207	1.989
Osbpl11	0.341	1.989
Tmed1	-0.286	1.988
Nudt22	0.424	1.988
Ctsz	-0.34	1.985
Satb2	-1.07	1.981
Sgpp2	0.263	1.981
Bhlhe40	0.286	1.981
Shisal2a	-0.537	1.98
Sarm1	-0.242	1.972
Proz	0.575	1.959
Anapc7	-0.223	1.958
Psen2	-0.274	1.957
Csad	-0.244	1.957
Nebl	-0.228	1.957
Nenf	-0.215	1.957
Prkcb	0.261	1.957
Tacr1	0.33	1.957
Selplg	0.819	1.956
Nynrin	-0.317	1.952
Mast4	-0.257	1.952
Ap1m1	-0.188	1.952
Ankrd34b	0.295	1.952
Slc24a2	-0.231	1.949
Stmn3	0.188	1.943
Gstm7	0.261	1.934
Rab26	0.233	1.934
Srbd1	-0.444	1.932
Nudt5	-0.276	1.927
Smim14	-0.164	1.927
Stxbp2	-0.537	1.923
Usp19	-0.203	1.923
1110008P14Rik	-0.248	1.919
Nrd1	-0.219	1.919
Nat14	-0.183	1.918
Bloc1s5	-0.244	1.914
Ggcx	-0.315	1.91
Lman1	-0.262	1.91
Gyg	-0.225	1.91
Ap1s2	-0.173	1.91
Hnrnpul2	0.231	1.91
Mei4	0.769	1.91
Canx	-0.185	1.909
Otub1	0.156	1.906
Ltbr	-0.769	1.903
Syt2	0.394	1.903
Saraf	-0.158	1.902
Hadhb	-0.226	1.901
Amt	-0.292	1.9
Dgkg	-0.236	1.9
Vps4b	-0.228	1.899
Prkcsh	-0.176	1.899
Shroom2	0.207	1.899
Glb1	-0.216	1.896
Smim7	-0.211	1.894
Ctso	-0.405	1.894
Hist3h2ba	-0.369	1.891
Polr3k	0.268	1.886
Casp9	0.358	1.878
Ctxn1	-0.199	1.877
Oard1	-0.323	1.873
Acads	-0.427	1.866
Clcn6	0.203	1.865
Aqp11	0.342	1.864
Rab14	0.179	1.862
Fscn1	0.191	1.861
Ckap4	0.31	1.859
Efr3b	0.192	1.859
Bop1	0.239	1.858
Plekha2	-0.881	1.857
Dyrk1b	-0.562	1.852
Cercam	-0.377	1.851
Sstr1	0.374	1.846
Dennd2d	-0.962	1.845
Fam107b	-0.52	1.845
Narf	0.273	1.845
Plcxd2	0.289	1.845
Mia3	-0.185	1.839
Prkcg	0.364	1.834
Me1	-0.25	1.834
Maob	0.379	1.833
Srgap2	0.259	1.832
Exosc9	0.218	1.83
Aldh3b2	0.576	1.829
Grid1	0.188	1.828
Gm3468	0.574	1.828
Slc39a13	-0.344	1.827
Htr1b	0.389	1.827
Stk36	-0.465	1.827
Tra2b	0.198	1.826
Crem	-0.306	1.819
Rnaset2b	-0.28	1.819
Trib1	-0.751	1.818
Tmem178	-0.364	1.818
Hspa2	0.424	1.816
Gm39244	0.437	1.815
Aldh2	-0.215	1.813
Ptbp3	-0.361	1.811
Taf6	-0.208	1.811
Bex2	0.161	1.811
Sdf4	-0.155	1.807
Med25	-0.237	1.807
Tuba4a	0.15	1.807
Kcnq3	0.239	1.807
Chrna3	0.349	1.807
Wdr74	0.237	1.804
Tmem201	-0.203	1.803
Wdr47	0.182	1.802
Thrb	-0.279	1.799
Limk2	-0.191	1.799
Kifap3	0.178	1.799
Sgms2	-0.507	1.793
Rxra	-0.265	1.793
Pcbd1	-0.27	1.792
Rpl10-ps3	-0.215	1.791
Npy2r	0.353	1.791
Smim8	-0.334	1.791
Atg16l2	-0.302	1.791
Ints7	0.279	1.791
Kiz	-0.249	1.789
2810414N06Rik	-0.616	1.784
Zfp523	-0.251	1.783
Keap1	-0.182	1.783
Bcl2	0.315	1.783
Dleu7	0.354	1.783
Hnrnpk	0.172	1.779
Mmut	-0.243	1.778
Hnrnph3	0.182	1.776
Fchsd1	-0.302	1.774
Hey1	0.387	1.774
Ggh	-0.319	1.768
Gpld1	-0.255	1.764
Cfl2	-0.18	1.762
Crym	1.01	1.762
G3bp2	0.146	1.756
Xylt2	-0.335	1.752
Hipk2	-0.242	1.752
Prpsap1	-0.209	1.752
Slc35b1	-0.202	1.752
Ppp1r16a	-0.19	1.752
Abhd12	0.149	1.752
Cs	0.167	1.752
Ilf2	0.199	1.752
Plrg1	0.199	1.752
Dach2	0.471	1.752
Chrnb4	0.511	1.752
Pdyn	-0.362	1.752
6030458C11Rik	0.226	1.752
Clstn2	-0.423	1.749
Ro60	0.2	1.749
Lrrtm1	0.275	1.749
Igtp	-0.811	1.747
Pomgnt1	-0.271	1.747
Lims1	-0.323	1.741
Cstf2t	0.187	1.737
Ctc1	-0.214	1.729
Srsf4	0.208	1.728
Tgfbr1	-0.497	1.724
Pidd1	-0.895	1.724
Cln5	0.283	1.719
Emc1	-0.179	1.717
Itpk1	0.199	1.717
Zdhhc3	0.205	1.717
Caln1	0.267	1.717
Cyb5d1	-0.292	1.716
Galnt18	-0.308	1.715
Map7d2	0.178	1.711
Dnm2	-0.233	1.71
Tppp	0.159	1.71
Lingo1	0.24	1.71
Gnb4	-0.255	1.709
Rnf8	-0.204	1.708
Usp39	0.225	1.708
Tmem97	0.265	1.707
Gpc3	-0.3	1.705
Snrpd3	0.219	1.705
Amz1	0.256	1.705
Tmed2	-0.181	1.704
Nos1ap	0.259	1.704
Jun	-0.423	1.702
Phf1	-0.206	1.702
Pdia3	-0.169	1.702
Vps50	0.216	1.702
Mars2	0.269	1.702
Dscaml1	-0.239	1.702
Samd14	-0.224	1.702
Cpt2	-0.3	1.701
Adcy2	-0.289	1.701
Surf4	-0.181	1.701
Gabrq	-0.217	1.695
1500011B03Rik	-0.158	1.694
Kptn	-0.292	1.694
Tmem35b	-0.488	1.694
Fosl2	-0.379	1.694
Zic3	0.576	1.694
Fign	-0.359	1.693
Rcbtb2	-0.23	1.689
Celsr2	0.175	1.689
Slc16a6	-0.583	1.688
Tctn1	-0.377	1.688
Lrrc8b	-0.369	1.688
Zcchc18	0.139	1.688
Fdps	0.166	1.688
Sec61a1	0.18	1.688
Mettl14	0.271	1.688
Diablo	-0.236	1.685
Arpc5	-0.181	1.682
Lyz2	0.929	1.682
Eif3f	-0.192	1.679
Nexmif	0.232	1.679
Lmcd1	-0.906	1.677
Gpc4	-0.78	1.675
Slc35a1	-0.245	1.675
Idi1	0.212	1.675
Gm3558	0.405	1.675
Cks1b	-0.586	1.675
Gm38431	-0.509	1.671
Rab3d	-0.407	1.671
Clcn5	-0.223	1.671
Ppm1h	0.176	1.671
Ubald1	0.218	1.671
Vamp3	-0.336	1.67
Kcnip4	-0.188	1.67
Ppp1r12a	0.174	1.67
Hnrnpu	0.194	1.667
Slc44a5	-0.461	1.665
Pgm2l1	0.172	1.665
Vma21	0.206	1.665
Prps1	-0.164	1.664
Slc25a29	0.241	1.663
Apba1	-0.221	1.663
Gipc1	-0.238	1.662
Trbc2	0.653	1.662
Cox15	-0.227	1.659
Stc1	0.412	1.657
Ech1	0.212	1.651
Nbn	0.315	1.648
Acsl3	0.178	1.647
Aldh6a1	-0.253	1.645
Ezh1	0.185	1.645
Mta3	-0.246	1.643
Gmppb	-0.291	1.642
Scn3b	0.165	1.637
Adi1	-0.204	1.637
Zfyve9	0.227	1.632
Heatr3	0.245	1.631
Hdac6	-0.187	1.631
Tmpo	0.274	1.63
Rasl10a	-0.626	1.63
Nsmce1	-0.255	1.623
Gm37381	0.825	1.623
Aldh7a1	-0.225	1.622
Mydgf	-0.186	1.621
Tspan4	0.223	1.621
Npdc1	-0.146	1.62
Inka2	-0.856	1.619
Ykt6	0.2	1.619
Morn2	-0.289	1.612
Gm32391	-0.824	1.611
Gm49673	0.859	1.61
Ttc13	-0.225	1.609
Usf3	0.366	1.609
Acss2	-0.217	1.608
Col4a1	-0.354	1.607
5530601H04Rik	-0.309	1.607
Twf1	-0.192	1.607
Plaat1	0.207	1.607
Armc5	-0.27	1.607
Bcas1	1.062	1.607
Bola3	-0.261	1.607
Tom1l2	0.164	1.607
Gm37758	-0.445	1.604
Mob2	0.204	1.604
Cdh8	0.216	1.602
Mapk11	-0.269	1.599
Gpd1	-0.627	1.598
Hsd3b7	-0.599	1.598
Tfe3	-0.221	1.598
Lrrc58	-0.201	1.598
Scp2	-0.19	1.598
Srsf5	-0.186	1.598
Usp20	-0.17	1.598
Anapc15	0.241	1.598
Gm32687	-0.488	1.592
Wif1	-0.98	1.592
Mmp23	-0.514	1.592
Etfrf1	-0.214	1.592
Hexb	-0.211	1.592
Zfp612	-0.196	1.592
Selenof	-0.192	1.592
Tubgcp3	-0.187	1.592
Sybu	0.163	1.592
Zmat4	0.188	1.592
Mzt2	0.242	1.592
Ado	0.245	1.592
Tmem163	0.3	1.592
Drd1	0.539	1.592
Chrna6	0.751	1.591
Gnai1	0.217	1.591
Eif2ak2	-0.639	1.589
Erlin2	-0.188	1.588
Tet1	-0.268	1.587
Fam45a	-0.223	1.587
Prkcq	-0.705	1.586
Gm21986	-0.935	1.584
Rps27l	-0.31	1.584
Fbxo2	-0.289	1.584
Mamld1	-0.237	1.584
Tecpr1	-0.177	1.584
Dok7	0.279	1.584
Fgd5	0.415	1.584
B2m	-0.297	1.584
Ppp1r7	0.224	1.584
Trp53i11	-0.193	1.583
Ube2d2a	0.155	1.582
Chtop	0.191	1.579
Tpm4	0.274	1.579
Creld1	-0.183	1.579
Slc29a2	0.22	1.579
Cdh4	0.202	1.577
Zfp367	-0.34	1.577
Tcerg1l	0.336	1.575
Tmem214	-0.188	1.575
Madd	-0.168	1.573
Eid2b	-0.256	1.567
Vat1l	-0.172	1.564
Rab3b	-0.231	1.563
Npr2	-0.26	1.562
Vps35l	-0.166	1.562
Akap12	-0.24	1.559
Porcn	0.215	1.559
Jmjd7	-0.424	1.559
Ciao2a	-0.235	1.557
Rcbtb1	-0.205	1.557
Atad1	-0.163	1.557
Mfsd4a	0.215	1.556
Gsn	-0.425	1.549
Rsph1	-0.396	1.548
Celf3	-0.246	1.548
Pno1	-0.302	1.546
Cfap45	0.345	1.545
Ankrd46	0.163	1.543
Hebp2	-0.293	1.543
Mthfd2	0.272	1.541
Xpc	-0.286	1.541
Arsa	-0.192	1.54
Ypel1	-0.368	1.539
Phactr3	-0.216	1.539
Txnrd1	-0.244	1.537
Cd320	-0.226	1.537
Mrps22	0.208	1.535
Slc25a25	0.164	1.532
1110032A03Rik	-0.197	1.53
Mapk8ip1	-0.185	1.529
Golph3l	-0.223	1.529
Pdgfra	1.019	1.529
Nacc1	0.274	1.527
Ccp110	-0.223	1.526
Cops6	0.153	1.526
Gm48309	0.232	1.524
Aldoc	0.182	1.522
Cd2bp2	-0.176	1.522
Ociad2	-0.19	1.52
Snap91	0.138	1.52
Blmh	-0.158	1.518
Unk	-0.224	1.517
Pcdha6	0.367	1.517
Pon2	-0.579	1.516
Kctd13	0.177	1.516
Ube4a	0.219	1.516
Nhlrc1	-0.227	1.514
Def8	-0.198	1.514
Prkaa2	-0.246	1.513
Golga2	-0.172	1.513
Pias1	0.16	1.513
Ppm1j	-0.701	1.512
Nup62	-0.219	1.511
Kdsr	-0.186	1.511
Gm26604	-0.504	1.511
Ndufv2	0.157	1.51
Acot7	0.152	1.51
Os9	-0.157	1.51
Dhx40	-0.234	1.51
Tut1	0.217	1.51
Kcnn2	0.294	1.51
Fibin	0.327	1.51
Rtp2	-0.597	1.508
Entpd4	0.25	1.507
Sptssa	-0.215	1.506
Prkag1	-0.172	1.502
Calu	0.208	1.502
Susd6	0.259	1.502
Prl8a1	0.377	1.502
Gck	-0.238	1.499
Wasf3	0.165	1.499
Mcfd2	-0.162	1.498
Fbxw5	-0.236	1.497
Metap1d	-0.242	1.497
Dapk1	-0.207	1.497
Psmd3	-0.15	1.497
Glra3	0.273	1.497
Btbd19	0.309	1.497
Efnb3	-0.175	1.497
Susd2	-0.208	1.496
Npcd	1.084	1.496
Krt73	0.684	1.496
Ero1l	-0.179	1.494
Gp5	0.623	1.494
Cox6b2	0.756	1.494
Eepd1	0.458	1.494
Fam131b	0.483	1.493
Ogfod1	0.152	1.492
Jpt1	-0.168	1.49
Aldh1a1	0.773	1.49
Gm50241	-0.696	1.486
Ilk	-0.199	1.486
P4ha1	-0.191	1.486
Nom1	-0.211	1.483
Aldh9a1	-0.209	1.482
Mrm2	0.261	1.482
Clic1	0.621	1.48
Plcxd1	0.218	1.48
Apmap	-0.183	1.48
Sez6l	0.151	1.48
Ttc39a	-0.317	1.478
Ginm1	-0.239	1.469
Pde4d	0.205	1.469
Hba-a2	2.353	1.468
Hecw1	0.19	1.464
Spire1	0.193	1.464
Dffa	-0.279	1.464
Snhg11	-0.218	1.464
Sdhaf4	-0.206	1.463
Uggt1	-0.204	1.463
Bbs2	-0.219	1.462
Slc39a3	-0.191	1.462
Sqle	0.174	1.462
Il6st	-0.238	1.461
Spcs3	-0.212	1.46
Itm2b	-0.126	1.459
Acbd5	-0.194	1.458
Iqcb1	0.17	1.458
Rnf167	-0.156	1.457
Spag9	-0.148	1.457
Tmem11	0.185	1.457
E130307A14Rik	-0.255	1.457
BC005624	-0.159	1.455
C1qtnf12	-0.308	1.453
Prdx3	-0.163	1.453
Ephb6	0.206	1.453
Gm9866	0.245	1.453
Plppr1	0.32	1.453
Gm3435	0.381	1.45
Tsr2	-0.139	1.449
Aph1b	0.212	1.448
Gas5	-0.164	1.447
Tex264	0.181	1.444
Cisd2	-0.181	1.443
Pcnp	-0.169	1.443
Thop1	-0.165	1.443
Letm1	0.149	1.443
Mcts1	0.207	1.443
Megf11	0.251	1.443
Reck	-0.595	1.44
Limd2	-0.208	1.439
Sec14l3	-0.571	1.437
Pcdha11	-0.405	1.437
Cep104	-0.214	1.437
Kcnk4	0.393	1.437
Wipi1	-0.306	1.435
Nr3c1	0.179	1.435
Ube2a	0.194	1.435
Zfp956	-0.229	1.434
Zfp512b	-0.227	1.434
D230025D16Rik	0.184	1.431
Kmt2d	-0.175	1.431
Ubr7	0.255	1.43
Tada3	-0.215	1.427
Glt8d1	-0.223	1.425
Hs6st2	0.202	1.425
Carhsp1	-0.301	1.424
Thy1	0.161	1.424
Smim10l2a	0.178	1.424
Gtf3c2	-0.202	1.424
Cnot7	-0.191	1.423
Pdcl	-0.255	1.421
Cacnb3	-0.162	1.421
Calca	0.457	1.421
Six3	0.564	1.421
Hspa4l	0.154	1.419
Usp31	0.227	1.419
Acaa1a	-0.166	1.417
Foxp4	-0.273	1.416
Gm12144	0.855	1.416
B3gntl1	-0.397	1.416
Megf10	-0.646	1.416
Fam214a	-0.215	1.416
Flrt2	0.225	1.416
Trpv1	0.846	1.416
Gm14295	0.222	1.415
BC029722	-0.158	1.415
Fam168b	0.22	1.413
Slitrk1	0.171	1.412
Gm12576	0.772	1.411
Dhx34	-0.342	1.41
Cpd	0.248	1.41
Gpr108	-0.183	1.405
Bri3bp	0.163	1.405
Rfwd3	0.229	1.405
Dars2	0.255	1.405
Srgap3	0.159	1.405
Tmppe	0.246	1.403
Mdh1	0.116	1.403
Chordc1	0.197	1.397
Brca2	-0.289	1.397
Slc25a1	-0.193	1.397
Fam241b	0.183	1.394
Nadk	0.188	1.392
Bach1	-0.442	1.391
Gm48957	0.441	1.391
Krcc1	-0.392	1.389
Mpp5	0.162	1.389
Ticam1	-0.624	1.388
Ythdf3	-0.211	1.387
Pcdhgb4	-0.476	1.386
Cyth3	0.199	1.386
Dlg4	-0.185	1.384
Pdgfb	0.493	1.382
Slco1c1	0.738	1.382
Zfp69	-0.69	1.381
Por	-0.159	1.379
Cacng5	-0.327	1.378
Pnpo	0.158	1.378
Ncor1	0.185	1.378
Syt10	-0.302	1.378
Fbrsl1	-0.266	1.377
Snap25	0.132	1.377
Tmem9	0.151	1.377
Cbx7	0.155	1.377
Flywch2	-0.19	1.377
Kdelr2	-0.168	1.377
Dixdc1	0.164	1.377
Acad12	-0.642	1.376
Clptm1	-0.159	1.375
Slc27a1	-0.233	1.375
Atxn7l3b	0.145	1.374
Elac1	-0.153	1.374
Chgb	-0.146	1.374
Kcnab1	0.394	1.374
Ank	0.181	1.37
Tmem18	0.197	1.37
Map2k5	-0.215	1.37
Spg20	-0.191	1.37
Cog7	-0.156	1.369
Cdk2ap2	0.193	1.369
Nudt3	0.167	1.365
Zfyve28	0.251	1.365
Spry4	0.334	1.365
5930438M14Rik	0.927	1.365
Mtrf1	0.29	1.363
Pde6b	-0.88	1.363
Ankrd52	-0.253	1.359
Stard4	0.224	1.359
Slc6a15	-0.17	1.359
Pabpc1	0.177	1.359
Slc35e2	0.182	1.358
Tanc1	-0.742	1.357
Lgals8	-0.205	1.357
Clcn4	0.141	1.357
Dipk1a	0.187	1.357
Zfas1	0.244	1.357
Dop1b	-0.199	1.354
Dap3	0.15	1.354
Rdh11	0.246	1.353
Arhgap33	-0.226	1.353
Ptpru	0.242	1.352
Vipr2	-1.02	1.352
Slc25a36	-0.161	1.352
Lzts2	-0.306	1.35
Dnajb5	-0.296	1.35
Ppp2r3d	-0.233	1.35
Npas3	0.325	1.35
Tspan14	0.35	1.349
E330013P04Rik	0.847	1.349
Rab43	-1.002	1.348
2610008E11Rik	-0.225	1.347
Aldh18a1	-0.22	1.347
Srebf2	0.198	1.347
Camk1g	0.176	1.346
Rrm2b	-0.219	1.345
Cc2d1b	-0.236	1.344
Kcnh2	-0.21	1.344
Taf9b	-0.221	1.342
4930402H24Rik	-0.185	1.342
Xpot	-0.154	1.342
Slc35c2	0.158	1.341
Abhd4	-0.27	1.34
Tmem39a	-0.286	1.34
Pbx4	-0.251	1.339
Wdfy2	-0.244	1.339
Echs1	-0.196	1.339
Gm26686	-0.649	1.339
Gpsm1	0.163	1.339
Spin2c	0.266	1.339
Rnf128	0.193	1.338
Rasl10b	-0.336	1.338
Rhoc	-0.488	1.338
Stt3a	-0.175	1.338
Rbm3	0.248	1.338
Gm5868	-1.193	1.337
H2-DMb1	-0.84	1.337
Atp2b2	0.195	1.335
Fgf13	0.239	1.334
C130073E24Rik	0.332	1.333
Gm3055	-0.374	1.332
Chil1	-0.368	1.332
Cand2	-0.367	1.332
Pnpla2	-0.256	1.332
Egfl7	-0.204	1.332
Tvp23b	-0.176	1.332
Psmc1	0.132	1.332
Nrep	0.239	1.332
Firre	-0.286	1.331
Gm12371	0.412	1.331
Pycrl	-0.165	1.329
Csgalnact2	-0.294	1.328
Wars	0.148	1.328
Ttc17	0.213	1.328
Pigyl	0.236	1.328
Fam131a	-0.15	1.326
Arid4a	0.173	1.326
Snx16	0.161	1.325
Adck2	-0.206	1.323
Zfp385b	0.343	1.323
Rwdd2a	0.156	1.323
Htatip2	-0.376	1.322
Anxa11	-0.879	1.321
Abitram	-0.249	1.321
Ikbkb	-0.22	1.321
Dnajc3	-0.157	1.321
Nsf	0.127	1.321
Asns	0.137	1.321
Mrpl30	0.18	1.321
Lingo3	0.236	1.321
As3mt	-0.269	1.321
Selenbp1	0.418	1.319
Rapgef3	0.223	1.318
Sytl2	0.286	1.316
Uck1	-0.154	1.315
Zfp30	0.268	1.315
Tspyl5	0.176	1.315
Lrp1b	0.173	1.315
Slc5a3	0.191	1.314
Sgcb	-0.186	1.314
Epdr1	-0.147	1.314
Slc6a1	0.134	1.314
Sept6	0.149	1.314
Sync	-0.647	1.312
Efcab14	-0.189	1.312
Tmem109	0.156	1.312
Cpne4	0.428	1.311
Rida	-0.302	1.311
Hist2h2aa1	-0.39	1.311
Tmcc2	-0.215	1.311
Adipor1	0.144	1.311
Mecp2	0.176	1.311
Trpv2	0.179	1.311
Olfr1309	0.765	1.311
Gm14443	-0.383	1.309
Gm26549	0.572	1.309
Slc38a9	0.204	1.308
Rpl10	-0.265	1.307
Gldn	-0.755	1.306
Crhr1	0.521	1.303
Gm38226	0.657	1.301
Fgf9	0.273	1.3
Pcdhb15	0.477	1.3
Gm42429	0.838	1.3
Tmem42	-0.268	1.299
Fgf1	0.182	1.299
Odr4	-0.159	1.298
1810058I24Rik	-0.28	1.297
Dusp3	-0.143	1.297
Ntsr1	0.266	1.296
Gpatch4	0.236	1.296
Ncl	0.15	1.295
Rbm12b1	0.366	1.295
Lmo1	0.255	1.293
Endov	-0.26	1.293
Msi2	-0.185	1.292
Pcnx2	0.283	1.29
Foxp2	-0.332	1.29
Cnih1	-0.166	1.29
Hsp90b1	-0.135	1.29
Cyp51	0.164	1.29
Ambra1	0.2	1.29
Kl	-0.426	1.288
Cplx3	-0.72	1.288
Kazald1	0.476	1.288
Txnrd2	-0.232	1.287
Edc3	0.188	1.287
Cmpk2	-0.179	1.284
Zfp438	-0.394	1.284
Acvrl1	0.868	1.282
Zbtb8b	0.285	1.282
Arl5a	0.175	1.282
Nxph1	0.534	1.282
Tubgcp4	-0.194	1.28
Snx17	-0.145	1.28
Morn4	0.144	1.279
Spint1	0.452	1.279
Bcl7a	0.228	1.278
4933412E12Rik	-0.555	1.278
Islr	0.548	1.277
Bnip3	0.17	1.275
Tmem263	-0.213	1.275
6820402A03Rik	0.688	1.275
Parp6	-0.151	1.275
Plcd3	-0.435	1.274
Peak1	-0.277	1.273
1600014C10Rik	-0.161	1.273
Med24	-0.148	1.273
Arsb	-0.173	1.273
Asxl1	0.209	1.273
Lgals3	-0.892	1.272
Tmem258	-0.25	1.272
Mdga1	0.197	1.271
Mkrn3	0.963	1.269
Rdm1	0.564	1.269
Anapc10	0.263	1.268
H2-K1	-0.691	1.268
Dhrs11	-0.415	1.268
Tmem132e	0.272	1.268
Rfc2	-0.173	1.267
Dbnl	-0.154	1.266
Gm43260	0.754	1.266
Hrh2	-0.371	1.265
Thnsl1	0.184	1.265
Itfg2	-0.152	1.264
Dock9	-0.18	1.264
Ust	0.322	1.264
Sertm1	0.503	1.264
Pmpca	-0.152	1.263
Thra	0.162	1.263
Tubb2a	0.114	1.262
Twsg1	-0.272	1.262
Rnd2	0.193	1.262
Elovl6	0.174	1.261
Serinc3	-0.152	1.26
Kif5c	-0.122	1.257
Eci2	-0.206	1.255
Cmtm3	0.497	1.253
Rusc1	0.137	1.251
Rfx3	-0.216	1.251
Rpl29	-0.201	1.251
Prdx1	-0.141	1.251
D830026I12Rik	0.655	1.251
Czib	-0.169	1.251
Prss35	-0.588	1.25
Vps26b	0.139	1.25
Hsd17b2	0.797	1.25
Col4a2	-0.314	1.25
Srfbp1	0.218	1.25
Rasd2	0.238	1.25
Gm43951	-0.464	1.249
Prkg2	-0.37	1.249
Isy1	-0.221	1.249
Fbxl5	-0.142	1.249
Minar2	-0.134	1.249
Kcnn1	0.379	1.249
Itgb6	-0.836	1.249
Bud13	-0.242	1.249
Mapk1ip1l	-0.192	1.249
Fam174a	-0.165	1.249
Slc36a4	0.161	1.249
1700025G04Rik	0.17	1.249
Pdk3	0.223	1.249
Rbm8a	-0.145	1.248
Pcyox1	-0.132	1.247
Chrna4	0.281	1.247
Clcn3	-0.135	1.247
Chrm3	0.463	1.247
E2f6	-0.263	1.246
Zfand3	0.254	1.245
Inpp4b	0.255	1.244
Tmem26	0.322	1.244
Tmub2	0.169	1.242
Shc1	-0.425	1.242
Nrxn1	0.12	1.242
Gm44235	0.432	1.242
Cpne7	-0.151	1.241
Srrm3	0.213	1.241
Plxnb1	-0.319	1.24
Slitrk3	0.179	1.24
B4galt4	0.265	1.239
Plxnc1	-0.21	1.236
Dcaf12l1	0.143	1.234
Btrc	0.141	1.232
Dag1	-0.16	1.232
Atp5o	0.152	1.232
Tshz2	0.172	1.232
Ttyh1	0.22	1.229
Btf3	-0.162	1.229
Bcl11b	0.443	1.227
Nfkbia	-0.223	1.225
Ccdc189	-0.323	1.224
Fat3	-0.268	1.224
Tnfaip1	-0.183	1.224
Pqbp1	0.139	1.224
Nsg2	0.145	1.224
Tor2a	-0.189	1.222
Cystm1	-0.17	1.222
Camk2d	0.132	1.219
Ankfn1	0.245	1.219
Mir22hg	-0.268	1.218
Phrf1	0.184	1.218
Cnpy2	-0.175	1.217
Rsad2	-0.606	1.216
Ctnnd1	-0.26	1.216
AA467197	-0.721	1.214
Jpt2	-0.218	1.214
Asic1	-0.194	1.214
Chtf8	0.38	1.214
2410002F23Rik	-0.138	1.212
Fdxacb1	0.314	1.212
Gdnf	-0.896	1.21
Cd63	-0.19	1.21
Stam2	-0.207	1.21
Cops8	-0.129	1.21
Brinp3	0.153	1.209
Tex26	-0.768	1.207
Adam23	-0.17	1.207
Polr3e	0.166	1.207
Pccb	-0.239	1.207
Gm47712	0.728	1.207
Rnf185	0.155	1.206
Csgalnact1	-0.39	1.205
Nt5c3b	-0.189	1.205
Tbrg1	0.161	1.205
Sparcl1	0.182	1.205
Rtl6	-0.155	1.204
Atp1b2	0.142	1.203
Scml4	-0.312	1.203
Slc30a7	-0.204	1.203
Gm20659	-0.608	1.202
Kcnip3	-0.339	1.202
Lrrtm4	-0.196	1.202
Tmod3	0.211	1.199
Cd24a	-0.24	1.199
Cadm3	0.155	1.199
Klhl30	-0.67	1.199
Tmem176a	-0.301	1.199
Srm	0.145	1.199
Gm16677	0.504	1.199
Wdr53	0.279	1.199
Tipin	-0.22	1.198
Rpp38	0.331	1.198
Asb1	-0.161	1.198
Hspa5	-0.124	1.197
Medag	-0.38	1.197
Gm26994	0.655	1.197
Nkain4	0.412	1.197
Coa5	-0.144	1.195
Crebrf	0.159	1.195
Hbp1	-0.231	1.195
Tmem175	-0.179	1.195
Trhr	0.307	1.194
Zic5	0.464	1.193
Gm26805	0.481	1.193
Ptprn	-0.142	1.192
Mrpl50	0.186	1.192
B4gat1	0.12	1.192
Sri	-0.153	1.192
Gm9768	0.618	1.189
Raph1	0.159	1.186
Nell1	-0.162	1.185
Ap1b1	-0.122	1.185
Klf6	0.21	1.185
Prr33	0.606	1.185
Slc33a1	-0.166	1.184
B3galt6	-0.156	1.184
1700001G17Rik	0.655	1.184
Sfmbt2	0.328	1.184
Phf2	-0.301	1.184
Mlec	-0.234	1.184
Xrcc5	-0.215	1.184
Zfp941	0.136	1.184
Inip	0.246	1.184
Gm42735	0.445	1.184
Adrb3	0.491	1.184
Fam220a	-1.012	1.182
Myh2	-0.888	1.182
Hbegf	-0.267	1.182
Klhl24	-0.155	1.182
Mapt	0.113	1.182
Gtpbp4	0.146	1.182
Fgfr1	0.219	1.182
Kcnk13	0.367	1.182
Rho	-0.684	1.179
Manba	-0.246	1.179
Opcml	0.196	1.179
Cyp2j6	0.51	1.179
P2rx4	-0.278	1.177
Ttn	-0.586	1.177
Gria2	0.116	1.177
Dipk2a	0.287	1.177
AC109619.1	0.336	1.177
Snrnp25	0.262	1.176
Sbf1	0.174	1.175
Loxl1	-0.342	1.175
9330121K16Rik	-0.561	1.174
Tspyl1	0.142	1.174
Tubb3	0.107	1.174
Nup54	-0.21	1.173
Utp11	0.255	1.173
Zdhhc2	-0.234	1.172
Nme5	0.278	1.172
Kdm6b	-0.228	1.171
Snapc1	0.166	1.171
Pcdhb12	0.312	1.17
Hmgn2	-0.141	1.169
Khdrbs2	0.175	1.167
Mthfsd	0.188	1.165
Morc2a	-0.192	1.164
Ccnc	0.18	1.164
Myo16	0.514	1.164
Actrt3	0.518	1.164
Pak2	-0.191	1.164
Anxa7	-0.182	1.164
Zfp3	0.282	1.164
Stag2	-0.169	1.163
Cldnd1	-0.147	1.163
Mtus2	0.216	1.163
Cdh10	0.163	1.161
Calr3	-0.544	1.161
Gch1	-0.346	1.16
Uqcrc1	0.122	1.16
Gabrb1	0.132	1.16
Cplx2	0.218	1.16
Trpm4	-0.389	1.159
Esr2	-0.463	1.157
Pabpn1	0.195	1.157
2810001G20Rik	0.254	1.157
Paqr4	0.174	1.156
Atp9b	-0.171	1.156
Pard6g	0.332	1.154
Tmem135	-0.153	1.154
Cep112	-0.385	1.154
Ppp2r2a	0.133	1.154
Arfgef3	-0.164	1.153
Kcnk9	0.16	1.152
Nmur1	-0.804	1.152
Pigp	-0.191	1.151
Cdo1	0.186	1.151
Gast	0.475	1.151
Lamc1	-0.377	1.151
Pcdh11x	0.193	1.15
Fgf7	-0.695	1.149
Krt90	-0.319	1.149
Stk4	-0.191	1.149
Rabac1	0.122	1.149
Dclre1b	0.339	1.149
Eml2	-0.288	1.148
Mrto4	0.196	1.148
A730009L09Rik	0.927	1.147
Tap2	-0.278	1.146
Eed	0.318	1.146
B4galnt1	-0.15	1.146
Bcr	0.168	1.145
Ppil4	0.161	1.145
Tst	-0.623	1.144
Bckdk	-0.198	1.144
Tshb	-0.621	1.143
Synj2bp	0.147	1.143
Clvs2	0.167	1.143
Rasl12	-0.683	1.143
Chd5	-0.156	1.143
Terf2ip	0.129	1.143
Gm44560	0.484	1.143
Cetn4	-0.296	1.142
Gpr12	0.324	1.142
Adora1	0.232	1.138
Gm28592	1.003	1.138
Sft2d2	-0.382	1.138
Ankrd34a	0.154	1.137
2310057M21Rik	0.194	1.137
Mrpl17	-0.153	1.136
Pcdhga7	-0.314	1.136
Arhgdig	-0.151	1.136
Arl2bp	-0.247	1.136
Ghitm	0.125	1.136
Osbpl9	0.146	1.136
Fn3k	0.19	1.135
Clk3	0.15	1.134
Asxl3	0.32	1.134
Apoo	-0.171	1.134
Tpi1	0.11	1.133
Slc30a9	-0.131	1.133
Mctp1	0.264	1.133
Prtn3	-0.456	1.132
Fam114a2	0.177	1.131
Colgalt1	0.177	1.13
Emx2os	0.825	1.13
Lman2l	-0.137	1.129
Nap1l3	0.134	1.128
Ttl	0.185	1.127
Snx24	-0.283	1.127
Large1	0.239	1.127
Lhfpl1	-0.951	1.126
Tmem154	-0.709	1.126
Atrn	0.142	1.126
Senp7	0.158	1.123
Six3os1	0.541	1.123
Gm960	-0.49	1.123
Klf11	-0.332	1.123
Setx	-0.147	1.122
Ciz1	-0.195	1.12
Tysnd1	0.248	1.12
Ap4b1	-0.231	1.12
Car11	0.175	1.119
Chn1	0.132	1.117
Zc3h13	0.14	1.114
Sppl2b	0.205	1.114
Irs4	-0.187	1.112
Uxs1	-0.233	1.111
G3bp1	-0.127	1.111
Stx1b	0.133	1.111
Umad1	0.138	1.111
Ccdc192	-0.62	1.111
Map1b	0.109	1.111
Ifngr2	0.178	1.111
Tra2a	0.152	1.11
Ahrr	0.683	1.11
Acadvl	-0.168	1.11
Trappc12	0.127	1.11
Fmr1	0.25	1.11
Slc22a23	0.228	1.108
Atl3	-0.308	1.107
Pagr1a	-0.646	1.106
Vps9d1	-0.211	1.106
Washc5	-0.188	1.106
Gm12744	0.514	1.106
Pirt	0.659	1.106
Csf2ra	-0.27	1.105
Rcn1	-0.144	1.105
Impdh2	0.142	1.105
Faap100	-0.235	1.1
Dym	0.165	1.1
Gm10501	0.388	1.098
Slc45a1	-0.156	1.097
Rasa3	0.185	1.097
Pdhb	-0.119	1.097
Orai2	0.166	1.096
Spg7	-0.255	1.096
Usp51	-0.339	1.095
Prmt2	-0.114	1.095
B930025P03Rik	-0.446	1.094
Zfp266	-0.151	1.093
Arl8a	-0.236	1.091
Mypn	-0.676	1.089
Ppp3r1	0.124	1.089
Uqcrb	0.157	1.088
Zwint	0.101	1.088
Stk16	-0.145	1.087
Idh3b	0.11	1.087
Dbndd2	0.181	1.087
Gabrg3	0.204	1.087
Blzf1	-0.213	1.087
Nol3	-0.167	1.087
Dkkl1	0.637	1.087
Gm42548	0.675	1.087
Fezf1	0.445	1.086
Disp3	-0.193	1.086
Ldhb	0.12	1.085
Cygb	0.168	1.082
Rnf115	-0.186	1.082
Samm50	-0.123	1.081
Cdk11b	0.155	1.081
Ncapd3	0.218	1.081
Dnah7b	0.384	1.08
Tmem106a	-0.45	1.078
Ier2	-0.511	1.078
Cdc34	-0.216	1.078
Sil1	-0.149	1.078
Ttc14	0.185	1.078
Pih1d1	0.254	1.078
Parn	-0.186	1.078
Bok	0.209	1.078
Uqcc3	-0.221	1.077
Klhl1	0.176	1.077
Dusp1	-0.428	1.077
Nr0b1	0.656	1.077
Tardbp	0.134	1.076
Nptx1	0.264	1.076
Hyou1	-0.162	1.076
Rnf7	-0.15	1.076
Gpr107	-0.168	1.076
Nceh1	0.117	1.075
Aldoa	0.096	1.074
Rnf144a	0.339	1.074
Copz1	-0.13	1.073
Ptger4	-0.333	1.073
3632454L22Rik	0.33	1.073
Bcl11a	-0.298	1.071
Rit1	-0.171	1.071
Wfs1	-0.15	1.071
Rbp4	-0.351	1.071
Tmtc4	-0.167	1.071
Herc4	-0.192	1.069
Nacad	-0.149	1.069
Abl2	0.238	1.069
Scg5	-0.109	1.065
4931428F04Rik	-0.195	1.065
Bbx	-0.167	1.065
Rps14	-0.152	1.065
Alkbh5	-0.143	1.065
Ncaph2	-0.118	1.065
Gm44439	0.663	1.065
Agfg1	0.178	1.063
Rbmx	0.195	1.063
Rhof	0.13	1.063
Zfp36	-0.656	1.063
Abi1	0.143	1.06
Stc2	0.643	1.06
Cntn2	-0.144	1.059
Rbfox1	0.135	1.059
Prxl2b	0.141	1.059
Shf	0.463	1.059
AW495222	0.607	1.059
Vegfc	0.665	1.058
Gm10686	0.474	1.058
Hipk3	-0.153	1.058
Fkrp	-0.138	1.058
Onecut2	0.301	1.058
Dnajc30	0.137	1.058
Glrx	0.156	1.058
Bap1	-0.13	1.057
Wdr5b	-0.284	1.057
Gins4	-0.222	1.057
Fam174b	-0.182	1.057
Creg1	-0.164	1.057
Mrps6	0.194	1.057
Prr5	0.21	1.057
Prkca	0.214	1.057
Nwd2	0.26	1.057
Carlr	0.406	1.057
Desi1	-0.162	1.056
Vsig10l	-0.404	1.055
Nedd9	-0.283	1.055
Katnbl1	-0.245	1.055
Yipf3	-0.149	1.055
Rtraf	0.149	1.055
Slc25a19	0.159	1.055
Dennd6b	0.165	1.055
Diras1	0.207	1.055
Rpl7l1	0.168	1.053
Srxn1	-0.146	1.052
Zfp65	-0.262	1.05
Pdlim7	-0.161	1.05
Grrp1	0.629	1.05
Ahnak	-0.667	1.05
Rars2	-0.173	1.05
Purb	0.129	1.049
Ppp3ca	0.149	1.049
Kctd11	-0.607	1.047
Vta1	-0.153	1.047
Col6a3	0.71	1.047
Pcdhga11	-0.319	1.047
Atp6v1e1	0.112	1.047
Gm21698	0.956	1.047
Rbm11	-0.309	1.046
Vps25	-0.15	1.045
Ap4e1	-0.297	1.044
Hunk	-0.293	1.044
Mmaa	0.19	1.043
Ache	-0.123	1.043
Zfp597	-0.199	1.041
Ssr4	-0.134	1.04
Dhdds	-0.136	1.039
Nr4a2	0.528	1.039
Sfrp2	-0.199	1.038
Ptgr2	-0.175	1.038
Qpct	-0.164	1.037
Zbtb4	0.192	1.037
Fech	-0.146	1.036
Zfp593	0.244	1.036
Snhg8	-0.255	1.036
Rrp8	-0.246	1.035
Calm1	0.113	1.035
Gm13589	0.477	1.033
Scarb2	-0.163	1.032
Susd5	-0.443	1.032
Mfap3l	-0.31	1.032
Sntb1	0.445	1.032
Selenov	0.536	1.032
P4ha2	-0.173	1.031
Entpd4b	0.22	1.031
Dubr	-0.248	1.03
3110083C13Rik	-0.573	1.029
Adamts1	-0.532	1.029
Pmepa1	-0.253	1.029
Plpp2	-0.214	1.029
Stx17	-0.207	1.029
Tyw1	-0.205	1.029
Calb1	-0.144	1.029
Srek1	0.144	1.029
Mtus1	-0.164	1.028
Slc22a3	0.515	1.028
Tmtc2	-0.264	1.027
Idh2	-0.168	1.027
Mfap1b	0.116	1.027
Nkrf	0.154	1.027
Zfp672	-0.153	1.026
Nudt11	-0.148	1.025
Ndufb7	0.165	1.024
Itga11	-0.694	1.023
Hars	-0.113	1.023
Lypd1	0.159	1.022
Dbn1	-0.16	1.022
Rtn4ip1	-0.204	1.021
Fbxl20	0.163	1.021
Afap1	-0.207	1.019
Cndp2	-0.136	1.019
Atp5g2	-0.163	1.019
Pcdhgb1	0.314	1.018
Gm42483	0.741	1.018
Susd1	-0.388	1.017
Pgf	-0.281	1.017
2410006H16Rik	-0.238	1.017
Gabrg2	-0.143	1.017
Rnf34	0.128	1.017
Snx15	0.16	1.017
Bc1	0.456	1.017
B4galt1	-0.417	1.017
Ostc	-0.139	1.017
Ampd2	-0.138	1.017
Dbp	-0.368	1.017
Tbc1d9b	-0.134	1.017
Osbpl6	-0.15	1.016
Slc25a22	0.119	1.015
Zc3hav1	-0.629	1.014
Mrgpre	0.124	1.014
Cmtm6	-0.36	1.014
Tle4	-0.192	1.014
Dmac2l	-0.169	1.014
Rbck1	-0.14	1.014
Dlat	-0.135	1.012
Atp11a	-0.186	1.012
Plxna3	-0.179	1.012
Trnau1ap	-0.2	1.011
Greb1	-0.62	1.011
Fbxo32	-0.465	1.011
Bnip2	-0.236	1.011
Trp53i13	-0.221	1.011
Dnajc15	0.152	1.011
Stat5b	-0.149	1.011
1500004A13Rik	-0.13	1.011
Nek4	-0.158	1.01
Rchy1	-0.14	1.01
Trappc4	-0.12	1.01
Vhl	-0.176	1.01
Cad	-0.235	1.009
Slc12a5	0.124	1.009
Ndufs8	0.124	1.009
Frs2	-0.177	1.008
Ndufb10	0.123	1.008
Rpl4	-0.129	1.007
Cnrip1	0.129	1.007
Zfp629	-0.247	1.006
Zfp92	-0.184	1.006
Eya4	-0.699	1.005
Mcm7	-0.254	1.005
Fbxw17	-0.21	1.005
Nsdhl	0.162	1.005
Mvk	0.199	1.005
Trpv6	0.525	1.005
Tspan31	-0.14	1.004
Caskin1	0.168	1.004
Aig1	-0.136	1.004
E230029C05Rik	0.38	1.004
B230217J21Rik	0.431	1.004
Arhgap10	-0.591	1.003
Ttc37	-0.204	1.003
Ddx27	-0.191	1.003
Tmem229b	-0.18	1.003
Malat1	-0.175	1.003
Baz2b	-0.163	1.003
Rtn3	0.104	1.003
Dusp18	-0.308	1.002
Lrrc23	0.39	1.002
Ccdc186	-0.144	1.002
Arhgef10l	-0.162	1.002
Rala	0.14	1.002
Lyrm7	0.214	1.002
Zfp689	-0.268	1.002
Ddx20	0.2	1.002
Gm42428	0.934	1.002
Rab39	0.396	1.001
Limch1	-0.18	0.999
Tor3a	-0.433	0.998
Nfic	-0.204	0.998
Ing4	-0.147	0.998
Chga	0.124	0.998
Fbxw9	-0.211	0.997
Txn2	-0.129	0.997
Trac	-0.665	0.996
Ilvbl	-0.19	0.994
Gm16485	-0.386	0.993
Abhd17a	-0.234	0.993
Tmem219	-0.209	0.993
Pxdn	-0.194	0.993
Plppr4	-0.123	0.993
Slc17a6	0.133	0.993
1500009L16Rik	0.161	0.993
Ubp1	0.183	0.993
Rftn1	0.2	0.993
Gm16170	0.618	0.993
Gm38901	0.675	0.993
Bche	0.549	0.992
Aspscr1	-0.149	0.991
Nrcam	0.113	0.991
C130089K02Rik	0.549	0.991
March5	0.191	0.989
Rpp25	0.279	0.989
Wdr34	-0.139	0.988
Lncppara	-0.575	0.987
Atp8b2	-0.179	0.987
Papss1	-0.135	0.987
Lrrn3	0.13	0.987
Cyb5r1	-0.144	0.984
Pou6f2	0.503	0.984
Gm49087	-0.618	0.983
Gm47428	-0.379	0.983
Cenpk	0.56	0.983
Gpr22	0.164	0.982
Ctns	-0.224	0.981
Got1	0.104	0.981
Gm42372	0.13	0.981
Hbb-bs	1.968	0.98
Rasgrp1	-0.279	0.979
Vstm2a	0.149	0.979
H13	-0.112	0.978
Rcan2	-0.117	0.977
A930015P04Rik	-0.617	0.976
Zfp251	-0.162	0.976
Scn8a	0.135	0.974
Ist1	0.137	0.974
Lin7a	0.195	0.974
Efcab2	-0.171	0.973
Tuba1b	0.09	0.973
Dcc	-0.184	0.971
Yipf4	-0.127	0.971
Msmo1	0.125	0.971
Mrpl40	0.145	0.971
Rell2	0.243	0.971
Inppl1	-0.627	0.97
Aifm3	-0.197	0.969
Gm4430	0.413	0.969
Fat1	-0.159	0.968
Ralgds	-0.161	0.967
Zfp57	0.229	0.967
Gm27177	0.488	0.967
Gm33869	0.562	0.967
Wnt7a	0.57	0.967
Haus3	0.311	0.966
Dll3	0.347	0.966
Gm43715	0.753	0.966
Tesc	-0.274	0.966
Znhit3	0.2	0.966
Cacfd1	-0.128	0.964
Pip4k2a	0.224	0.964
Wls	-0.326	0.964
Bex4	0.158	0.964
Mbtps2	-0.204	0.963
Klhl8	-0.167	0.963
Mff	0.109	0.963
Paqr8	0.228	0.963
Hira	0.239	0.963
Pcsk1n	-0.156	0.961
Commd8	-0.141	0.961
Prickle2	0.153	0.961
Sirt7	0.212	0.961
Nrip2	0.126	0.96
Tm9sf4	-0.129	0.959
Rer1	-0.122	0.959
Samd12	0.2	0.958
Hs3st2	0.324	0.958
Ankrd33b	0.544	0.958
Tshz1	-0.355	0.957
Esr1	-0.321	0.957
Foxred2	-0.164	0.957
Pqlc1	-0.159	0.957
Acat2	0.125	0.957
Dohh	0.128	0.957
Gm37485	0.616	0.957
Dpm3	-0.285	0.957
Idua	-0.197	0.957
Nelfe	-0.194	0.957
Prdx4	-0.187	0.957
Kmt5a	0.309	0.957
Sbno2	-0.282	0.956
Tsen2	-0.209	0.956
Faap20	-0.183	0.956
Sdf2	-0.135	0.956
Ppm1f	0.145	0.956
Gm10432	0.437	0.955
Chmp1a	-0.139	0.954
Sirt3	-0.142	0.953
Myrip	-0.262	0.95
Srrm4	-0.189	0.95
Ndufa9	0.123	0.948
Pigt	0.155	0.947
Efcab1	-0.17	0.947
Skap2	-0.388	0.946
Rabgap1l	-0.119	0.946
Gm49937	0.446	0.945
Cep72	-0.618	0.945
Crppa	0.154	0.945
Abcb6	-0.166	0.944
Aldh5a1	-0.141	0.944
Dbf4	0.598	0.944
Slc35a3	-0.205	0.943
Dpp3	-0.143	0.943
Chd3	0.117	0.943
Gpcpd1	0.148	0.943
Mknk1	0.236	0.943
Gm49027	-0.572	0.942
Pnp	-0.272	0.941
Lin7c	-0.143	0.941
Slco4a1	0.435	0.941
Pcdhga12	-0.205	0.94
Ptpn1	-0.19	0.94
Anp32e	-0.169	0.94
Mob3a	-0.161	0.94
Mdh2	0.104	0.94
Maea	0.111	0.94
Cpne6	0.127	0.94
Ccm2	0.193	0.94
Pth2r	0.455	0.94
B230206I08Rik	0.493	0.94
Tspyl2	0.112	0.94
Med23	-0.163	0.94
Oga	0.126	0.94
Kcnv1	0.255	0.94
Ganc	-0.26	0.939
H2afy2	0.164	0.939
Mrpl37	0.153	0.939
Serping1	0.32	0.939
9430053O09Rik	0.46	0.939
Gm13016	0.684	0.939
Lrrc38	-0.667	0.938
Phf12	-0.222	0.938
Gas2l1	-0.19	0.938
Tdg	-0.176	0.938
Acvr2a	-0.159	0.938
Nprl3	-0.15	0.938
Mfsd11	-0.14	0.938
Mapk6	-0.13	0.938
Impact	0.108	0.938
Prkrip1	0.178	0.938
Mfsd3	0.226	0.938
Pcdhb9	0.231	0.938
Gm48799	0.461	0.938
Asb16	0.493	0.938
Napepld	0.233	0.937
Coa7	-0.17	0.936
Arfgap3	-0.165	0.936
Ano10	-0.152	0.934
Sirt2	-0.133	0.934
Dusp16	-0.242	0.934
Slc25a14	-0.124	0.933
Ntmt1	0.152	0.933
Hspa13	-0.134	0.932
Sprtn	-0.313	0.932
Ada	-0.493	0.931
Apeh	-0.14	0.931
Nfx1	-0.124	0.93
Ccer2	-0.301	0.929
Tepsin	-0.221	0.929
Rps27	-0.211	0.929
Eif1ad	-0.194	0.929
Zfp617	-0.162	0.929
[truncated: 14,850 more rows]

## Sheet: Fig5
Fig. 5a					Fig. 5b					Fig. 5c			Fig. 5d
All genes	cs++ 0.0 to -0.15	cs++ -0.16 to -0.3	cs++ below -0.3		All genes	cs++ 0.0 to -0.15	cs++ -0.16 to -0.3	cs++ below -0.3		Mean FPKM	log2(fold change)			Sim1-cre; LSL-tdT				Sim1-cre; LSL-tdT; miR-7fl/fl
0.744	0.17	0.207	0.492		0.744	0.12	-0.07	-0.045		28.068	0.806		Spata2	0.979	1.151	0.914	0.956	1.75	1.697	1.744	1.836
0.92	0.259	0.103	0.708		0.92	0.031	1.002	0.059		107.71	0.744		Fndc4	0.984	1.071	0.975	0.969	1.741	1.625	1.651	1.694
-1.194	0.23	0.218	-0.093		-1.194	-0.017	-0.158	0.161		57.924	0.708		Pole4	1.001	0.993	1.034	0.973	1.622	1.671	1.621	1.641
1.258	0.074	0.062	0.311		1.258	0.002	-0.176	0.054		199.513	0.666		Snca	0.827	1.157	1.091	0.925	1.791	1.37	1.524	1.66
0.707	0.031	0.002	0.666		0.707	-0.047	0.031	0.756		63.098	0.655		Smim12	0.971	1.071	0.939	1.019	1.592	1.603	1.618	1.499
0.708	-0.044	0.001	-0.323		0.708	0.131	0.315	0		10.555	0.598		Cnppd1	1.079	1.083	0.962	0.876	1.626	1.419	1.55	1.51
0.673	-0.116	-0.064	0.104		0.673	-0.038	-0.013	-0.484		44.544	0.508		Adam11	1.021	0.97	0.991	1.018	1.42	1.299	1.425	1.555
-0.572	-0.182	-0.073	-0.064		-0.572	-0.077	-0.268	0		53.773	0.492		Cdr1as	1.008	1.002	1.03	0.96	1.435	1.301	1.468	1.424
0.655	0.198	-0.093	-0.309		0.655	-0.019	-0.562	-0.077		1.629	0.483		Fam131b	0.857	1.321	0.898	0.924	1.535	1.447	1.476	1.215
0.537	0.182	0.125	0.806		0.537	-0.141	-0.012	0.07		21.441	0.482		Cnn3	0.946	0.963	1.161	0.93	1.275	1.512	1.456	1.363
0.806	0.178	0.192	0.239		0.806	0.115	0.002	0.005		6.111	0.476		Dhcr24	1.093	1.07	0.956	0.881	1.444	1.337	1.511	1.301
-0.572	0.117	0.016	0.344		-0.572	0.287	-0.075	-0.054		28.984	0.466		Arrb1	1.018	1.108	0.943	0.931	1.453	1.248	1.338	1.495
0.492	0.07	0.155	0.379		0.492	0.163	-0.015	0.342		13.74	0.456		Elfn2	0.925	1.102	1.005	0.967	1.409	1.465	1.458	1.166
-0.786	0.059	-0.058	0.125		-0.786	-0.014	0.025	-0.005		9.123	0.443		Gal3st3	1.131	1.014	0.993	0.863	1.297	1.317	1.248	1.604
0.64	0.184	-0.084	0.045		0.64	-0.302	-0.074	0.144		25.28	0.437		Pde4a	1.069	1.071	0.908	0.952	1.392	1.339	1.208	1.484
0.394	0.001	-0.098	0.259		0.394	0.041	0.019	-0.121		37.278	0.435		Raf1	0.94	1.014	1.045	1	1.296	1.291	1.367	1.457
0.391	-0.018	0.336	0.06		0.391	0.083	0	0.345		34.936	0.428		Parp1	1.017	1.014	0.993	0.976	1.411	1.344	1.375	1.267
-2.106	-0.066	0.233	0.435		-2.106	-0.126	-0.132	0.289		36.06	0.414		Nr1h2	0.943	1.12	0.957	0.979	1.412	1.258	1.182	1.488
-1.304	-0.089	0.128	0.084		-1.304	-0.044	-0.064	0.269		26.064	0.408		Osbpl5	1.034	1.01	0.899	1.057	1.418	1.283	1.217	1.401
0.734	0.253	0.003	0.218		0.734	-0.303	-0.153	-0.206		22.716	0.391		Rnf141	0.994	1.059	0.985	0.963	1.335	1.36	1.266	1.299
-1.196	0.129	-0.035	0.077		-1.196	0.019	-0.112	0.379		299.225	0.391		Igsf8	1.026	0.983	0.986	1.006	1.268	1.309	1.28	1.391
0.508	0.107	-0.09	0.322		0.508	-0.123	0.125	-0.247		42.23	0.379		Erg28	0.977	1.018	1.029	0.976	1.282	1.281	1.363	1.282
-0.52	0.028	-0.162	-0.042		-0.52	-0.179	-0.134	-0.081		39.21	0.379		Rgs8	0.983	1.082	0.891	1.044	1.143	1.383	1.349	1.331
-0.503	0.003	-0.183	0.598		-0.503	0.19	0.059	0.274		130.625	0.373
0.338	-0.081	0.205	0.22		0.338	-0.045	-0.037	-0.052		18.934	0.344		Fig. 5g
0.419	0.209	0.2	0.422		0.419	0.055	0.125	-0.068		30.344	0.343		Age (weeks)	WT + AAV-Snca							Sim1-cre + AAV-Snca
0.539	0.175	0.16	0.154		0.539	0.081	0.011	0.084		5.877	0.341		4	12.1	13.2	13.5	13.7	14.6	11	12.2	13.3	12.2	13.3	15.1	15	14.2	11.3	11.7	13.9
-0.394	0.233	0.088	0.379		-0.394	0.016	0.066	-0.185		451.5	0.338		5	14.7	13.3	14.7	14.6	14.8	13.4	13.6	15.5	13.2	14	15.6	15.6	16.4	13.3	13.7	14
0.419	0.107	0.069	0.199		0.419	-0.008	-0.181	0.042		26.738	0.336		5.9	15.2	15	16.3	16	16	14.1	15.6	16.8	14.6	15.9	17.7	16.5	18.2	14.6	14.8	16.2
-0.916	0.066	0.204	0.436		-0.916	0.323	0.042	0.064		202.363	0.322		6.9	18.1	16.3	17.4	17.5	17.3	15.4	17	17.5	16.4	17.5	18.7	17.7	21.4	15.8	15.9	17.7
-0.775	0.04	0.052	0.414		-0.775	0.036	-0.18	0		16.568	0.322		7.9	16.6	18.1	18.7	17.6	18.2	16.4	18.6	19.1	17.7	17.7	19.5	19.7	24.3	17.3	16.7	19.6
-0.444	0.009	0.05	0.744		-0.444	0.067	0.137	0.236		29.296	0.321		8.9	17.6	18.3	20	18.7	19.9	17.2	19	20.4	19	18.7	21.7	21.8	26.2	17.7	18.4	21.2
0.464	0.005	0.195	0.243		0.464	-0.04	0.038	-0.012		77.546	0.32		9.9	18.6	19.5	21.4	19.8	21.8	18.2	19.2	22.1	20.9	19.3	22.4	23.4	29.7	19.3	18.9	21.2
1.051	-0.005	0.011	0.31		1.051	-0.073	-0.129	-0.015		20.753	0.317		10.9	20.6	19.9	22.5	21.7	23.9	19	21.6	24.4	21.8	20.4	24.3	27	33	20.4	21.1	22.7
1.464	-0.057	-0.29	0.176		1.464	-0.023	-0.07	0.005		54.028	0.315		11.9	20.1	22.3	24.9	23.9	26.1	22.8	22.8	25.7	21.8	21.3	26.2	29.1	34.9	21.8	23.1	24.4
2.026	-0.063	-0.126	0.191		2.026	-0.005	-0.34	-0.716		8.505	0.31		12.9	20.3	23.2	25.8	26.6	28.4	20.5	23.3	29.3	23.7	22.4	28.3	32	36.6	24.2	25.2	25.8
0.464	-0.103	0.164	0.236		0.464	-0.122	-0.07	0.57		20.243	0.309		13.9	22.3	24.8	27.6	29.3	30.7	22.1	25.5	31.7	25	23.1	30.6	33.1	38.1	25.2	27	30.3
-1.424	0.338	0.159	0.025		-1.424	0.218	0.101	0.1		30.225	0.306		14.9	22.8	26.6	29.2	30.6	32.1	25	28.2	29.4	27.8	24.4	32.5	35.7	40.2	26.3	28.9	28.8
0.45	0.238	0.083	0.443		0.45	0.039	-0.258	-0.006		28.916	0.291		15.9	24.2	26.8	30.1	32.1	32.6	24	29.4	31.2	27.8	26.2	33.5	35.2	41.4	27.8	30.2	31.2
0.666	0.168	0.052	0.428		0.666	0.001	0.04	-0.244		63.105	0.283		16.9	25.5	27.7	31	34.3	34.4	25.9	30.2	33.1	27.8	27.9	35.6	36.2	42.2	28.3	31.3	33.1
0.544	0.149	0.046	0.391		0.544	-0.027	0.1	-0.184		32.096	0.282		17.7	26.3	29.4	32.3	35.4	35.6	27.7	31.1	34.9	29.7	29.1	35.5	37.8	43.5	30.1	32.2	35.4
0.648	0.129	0.02	0.214		0.648	-0.01	0.206	0.049		15.084	0.276		18.9	28	29.9	33.2	36.7	37	30.1	32.5	33.8	30.8	31	36.5	38.8	43.7	32	33.9	37.1
0.301	0.075	0.017	0.373		0.301	-0.088	0.117	-0.069		10.189	0.274		19.9	28.9	31.5	34.9	37.5	38.4	32.7	33.5	34.4	31.4	32.9	39.1	40.5	46.1	34	35.7	38.3
0.32	0.014	0.32	0.247		0.32	-0.142	-0.051	0.1		59.125	0.27
0.435	-0.003	0.282	0.032		0.435	0.084	0.001	0.275		2.052	0.269		Fig. 5h
-0.645	-0.013	0.182	0.002		-0.645	-0.373	-0.009	-0.067		38.103	0.261		Age (weeks)	WT + AAV-Igsf8							Sim1-cre + AAV-Igsf8
0.322	-0.041	0.103	0.173		0.322	-0.654	0.049	-0.105		16.896	0.259		4.1	14.7	13.2	14	16.1	13.2	11	13.9	13.3	13.6	14.3	15.2	13.5	13	13.2	14.4	11.4
1.023	-0.088	0.094	0.655		1.023	-0.077	-0.072	-0.047		5.7	0.259		5	15.4	14.4	15.3	17.8	14.2	13.3	15.8	15.4	15.6	15.6	16.4	14.6	14.5	13.8	16	14.8
-0.641	-0.112	0.063	0.391		-0.641	-0.103	0.187	-0.173		71.009	0.253		6	16.5	15.6	16.6	18.7	15.9	16.2	16.5	17.1	16.5	16.7	17.8	15.9	16.5	15.8	16.4	16.6
0.371	0.248	0.054	0.054		0.371	-0.048	0.046	-0.02		411.375	0.248		7	17.3	16.9	17.1	20	16.9	16.7	17.1	19.5	17.9	17.7	19.9	18	18.4	16.5	18	16.8
0.494	0.14	0.018	0.052		0.494	0.084	-0.21	-0.004		60.905	0.246		8	18.8	18.3	17.8	21.3	17.7	17.8	18.8	21.5	19.3	19.1	21.2	19.4	20	18	19.7	17.7
-0.673	0.242	0.165	0.182		-0.673	-0.059	0.168	-0.043		30.579	0.242		9	19.5	19.8	19	22.2	17.7	18.5	19.5	23.6	20.1	19.6	22.6	20.7	21.5	18.3	22	18
-1.274	0.135	0.309	0.136		-1.274	0.002	0.115	-0.188		27.391	0.24		10	22.5	20.5	20.2	23	20.5	18.9	20.2	26.1	21.7	20.7	25.4	21.2	23	19.8	24.7	18.6
-0.352	0.12	0.483	0.117		-0.352	-0.096	0.224	-0.122		49.836	0.239		11	21.3	23.6	20.4	27.4	19.2	19.7	22.9	28.8	21.8	24.4	27.2	23.6	25.8	21.1	26.4	20.9
0.373	0.083	0.228	0.088		0.373	-0.313	0.108	0.027		26.391	0.233		12	22.7	25.6	22.1	25	20.2	22.4	24.8	31.8	23.5	21.9	30.4	26.7	28.9	20.2	28.1	20.3
-0.569	0.026	0.437	0.07		-0.569	0.259	0.216	0.227		18.964	0.231		13	22.7	27.3	23.2	25.8	21	21.3	26.9	33.3	25.3	22.7	32.5	28.1	31.3	21.1	29.7	21.1
-0.654	-0.006	0.261	0.065		-0.654	-0.01	-0.073	0.115		11.31	0.231		14	24.9	29.2	24.4	29	22.6	22.1	28.5	35.2	26	26.1	34.6	31	34.6	23.1	32.3	23.2
-0.73	-0.013	0.127	0.015		-0.73	0.133	-0.072	-0.005		336.488	0.23		15	26.9	29.4	28	31.2	23.3	22.9	29.4	35.4	27.9	27	37	32.4	36.3	24.8	34.5	23.7
-1.117	-0.019	0.113	0.343		-1.117	0.118	-0.025	0.169		8.532	0.225		16	29.4	32.5	29.9	32.2	24.5	23.3	30.7	37.4	29.4	26.2	38.1	34.2	37.3	26.8	36.2	23
-0.358	-0.03	0.408	0.482		-0.358	-0.192	0.004	-0.041		34.806	0.225		17	30.4	34.1	27.9	35.8	27.5	25.2	33.9	38.9	32.7	28.1	40.2	35.7	39.8	28	37.7	23.1
0.66	-0.037	0.042	0.111		0.66	0.042	-0.002	0.081		49.665	0.22		18	31.4	36.5	29.1	33.6	30.6	26.6	32.5	39.5	30.9	30.6	39.2	37.7	40.5	29.2	38.6	25.1
0.51	-0.053	0.021	0.265		0.51	-0.052	0.194	0.014		62.863	0.22		19	33.5	36.6	30.4	35.1	33.4	28.3	33.8	40.6	31.2	32.4	40.3	39	42.4	30.8	39.7	29
0.428	-0.26	0.003	0.317		0.428	0.008	0.052	-0.122		83.774	0.218		20	33.3	37.7	32.5	36.3	34.8	29.2	34.5	40.1	32.4	33.4	41.3	39.7	42.2	31.5	40.4	27.7
0.466	-0.26	-0.064	0.315		0.466	-0.043	0.276	-0.024		233.963	0.218
0.287	-0.338	0.536	0.146		0.287	0.233	0.038	0.014		390.675	0.214		Fig. 5i
0.361	0.213	0.283	0.078		0.361	-0.136	-0.042	-0.02		27.476	0.206			AdCtrl				Ad7a2
-0.353	0.276	0.117	0.182		-0.353	0.043	0.087	0.067		20.821	0.205		Igsf8-WT	29.322	29.238	30.877	29.98	15.298	16.078	15.277	15.913
-0.71	0.18	0.094	-0.041		-0.71	0.11	-0.045	-0.104		32.636	0.204		Igsf8-Mut	34.559	38.537	34.065	33.245	31.884	32.844	33.629	28.779
0.379	0.155	0.087	0.33		0.379	0.044	0.137	0.158		15.618	0.2
-0.64	0.143	0.082	0.466		-0.64	0.134	-0.171	0.003		15.74	0.199		Fig. 5j			Fig. 5k			Fig. 5l			Fig. 5m
-0.495	0.12	0.061	0.152		-0.495	-0.162	-0.118	0.302		129.338	0.196		WT + AAV-Snca	Sim1-cre + AAV-Snca		WT + AAV-Igsf8	Sim1-cre + AAV-Igsf8		WT + AAV-Snca	Sim1-cre + AAV-Snca		WT + AAV-Igsf8	Sim1-cre + AAV-Igsf8
-1.3	0.118	0.034	0.225		-1.3	-0.069	-0.128	0.09		39.811	0.195		0.838	2.176		1.523	1.939		386.077	400.128		401.284	441.183
-0.72	0.115	-0.072	0.107		-0.72	-0.063	-0.063	-0.216		100.405	0.192		0.913	0.947		1.947	2.863		370.418	348.156		443.745	512.115
-0.373	0.22	-0.187	0.014		-0.373	0.096	-0.173	0.072		22.581	0.191		1.121	1.669		1.237	1.32		415.111	473.092		434.495	508.696
-0.457	0.053	0.274	0.185		-0.457	-0.034	0.014	0.075		49.638	0.185		1.447	1.258		1.126	3.116		347.648	424.421		415.231	487.733
0.598	0.049	0.195	-0.052		0.598	0.124	0.154	0.167		28.459	0.184		1.713	1.627		0.992	2.593		318.784	471.992		405.882	533.358
-1.075	-0.001	0.135	-0.073		-1.075	0	0.152	-0.015		372.213	0.182		1.076	1.92		0.628	3.774		302.871	440.673		356.644	492.085
-0.974	-0.049	0.134	0.19		-0.974	-0.11	0.038	-0.019		140.6	0.182		1.11	1.261		0.979	1.147		341.808	385.315		399.826	457.194
-0.363	-0.065	0.111	0.246		-0.363	0.173	0.032	0.053		25.45	0.173			1.25			2.345			349.087			516.349
-0.3	-0.294	0.103	0.205		-0.3	-0.084	0.086	-0.158		26.748	0.165			2.417			0.589			421.036			357.507
-0.283	0.117	0.09	0.199		-0.283	0.132	0.136	0.077		36.32	0.16
-1.3	0.2	0.03	0.291		-1.3	0.134	-0.194	-0.092		90.405	0.155
-1.029	0.014	0.011	0.136		-1.029	-0.096	-0.016	-0.11		267.088	0.146
-0.453	-0.022	-0.036	0.125		-0.453	-0.248	0.095	0.085		16.2	-0.201
-0.621	-0.062	-0.054	0.225		-0.621	0.187	-0.057	-0.018		5.97	-0.268
-0.332	-0.067	0.213	0.077		-0.332	-0.03	0.301	-0.077		410.875	-0.29
-0.337	-0.117	0.283	0.052		-0.337	0	-0.368	-0.186		78.491	-0.294
0.468	0.27	0.158	-0.026		0.468	-0.353	0.056	0.06		21.805	-0.309
0.592	0.231	0.096	-0.118		0.592	-0.039	0.087	0.034		68.31	-0.52
0.437	0.112	0.071	0.295		0.437	-0.012	0.45			0.097	0.536
0.327	0.086	0.038	0.309		0.327	-0.128	-0.079	-0.136		0.568	0.436
-1.357	0.044	0.023	0.172		-1.357	-0.683	-0.187	0.096		1.413	0.422
-0.363	0.015	0.014	0.169		-0.363	0.07	0.031	0.058		0.909	0.373
-0.436	0.014	0.012	0.134		-0.436	0.11	-0.034	-0.132		3.435	0.339
-0.422	-0.03	-0.084	0.127		-0.422	0.079	-0.058	-0.003		1.287	0.33
0.437	-0.054	-0.294	0.114		0.437	-0.013	0.248	0.081		0.184	0.313
-0.4	0.24	-0.242	0.066		-0.4	-0.008	0.02	-0.225		1.855	0.311
-0.246	0.132	0.17	-0.014		-0.246	-0.062	0.066	0.024		5.957	0.309
-0.563	0.084	0.099	-0.179		-0.563	0.062	0.002	0.064		1.419	0.295
-0.336	0.064	0.088	0.224		-0.336	-0.131	-0.108	0.066		5.506	0.283
0.309	0.032	0.081	0.117		0.309	-0.009	-0.006	-0.052		0.255	0.274
-0.273	-0.006	0.043	0.053		-0.273	-0.046	0.111	0.111		0.88	0.265
-0.842	-0.014	0.009	0.196		-0.842	-0.039	0.14	0.134		6.406	0.247
-0.497	-0.027	0.006	-0.038		-0.497	0.039	-0.121	0.134		26.015	0.243
-0.384	-0.035	-0.127	-0.227		-0.384	-0.017	0.03	-0.01		1.808	0.24
0.39	-0.041	-0.168	0.339		0.39	0.028	-0.072	-0.232		8.349	0.238
0.391	-0.204	0.313	0.322		0.391	0.045	-0.349	0.152		0.365	0.238
0.287	0.206	0.228	0.306		0.287	-0.175	-0.052	0.217		14.016	0.236
-1	0.17	0.112	0.136		-1	-0.002	-0.173	0.094		2.171	0.233
0.577	0.231	-0.006	0.206		0.577	0.056	0.05	0.126		10.15	0.228
-0.895	0.064	-0.053	-0.04		-0.895	0.094	-0.06	-0.061		1.438	0.228
-0.402	0.044	-0.092	-0.045		-0.402	-0.049	0.083	0.091		3.296	0.224
-0.311	0.037	-0.1			-0.311	0.041	-0.041	-0.042		17.795	0.213
-0.276	-0.003	0.508			-0.276	-0.082	0.118	-0.186		12.165	0.213
0.354	-0.229	0.238			0.354	-0.043	0.1	-0.426		9.405	0.209
-0.542	0.188	0.456			-0.542	-0.14	0.06	-0.218		31.189	0.207
-0.317	0.159	0.104			-0.317	-0.059	0.057	-0.06		10.078	0.206
0.461	0.142	0.088			0.461	0.115	-0.236	0.05		11.773	0.205
0.283	0.117	0.085			0.283	0.032	-0.223	0.028		0.587	0.203
0.456	0.102	0.068			0.456	-0.196	0.219	-0.239		10.438	0.2
-0.779	0.097	0.05			-0.779	0.026	-0.151	0.149		2.771	0.199
0.408	0.081	0.146			0.408	0.133	0.249	-0.075		2.493	0.198
-0.452	0.073	-0.036			-0.452	0.061	0.121	-0.104		0.664	0.196
-0.383	0.069	-0.04			-0.383	-0.089	0.041	-0.048		24.394	0.195
-0.362	0.014	0.341			-0.362	0.003	0.088	0.248		7.677	0.19
0.274	-0.005	0.476			0.274	-0.422	0.148	0.115		13.804	0.188
-1.324	-0.015	0.274			-1.324	-0.007	0.057	0.072		2.524	0.182
0.315	-0.027	0.176			0.315	0.104	0.039	0.015		49.094	0.182
-0.455	-0.034	0.124			-0.455	-0.074	-0.024	0.071		36.438	0.182
-0.355	-0.054	0.112			-0.355	-0.024	0.046	0.07		62.095	0.18
1.402	-0.082	0.091			1.402	0.046	0.114	-0.063		3.497	0.179
-0.294	-0.103	0.006			-0.294	-0.02	-0.348	0.141		4.314	0.178
0.349	-0.126	-0.002			0.349	0.215	-0.068	0.068		0.151	0.177
1.348	-0.234	-0.008			1.348	0.014	-0.083	-0.054		30.27	0.176
-0.579	0.203	0.16			-0.579	-0.009	0.022	0.185		10.083	0.176
0.476	0.196	-0.085			0.476	-0.073	0.144	-0.041		3.701	0.175
-0.519	0.157	-0.565			-0.519	0.073	-0.108	-0.263		1.974	0.172
-0.452	0.061	0.321			-0.452	0.079	0.089	-0.038		95.691	0.171
-0.234	0.061	0.179			-0.234	0.334	-0.01	0.081		15.203	0.17
0.432	0.041	0.137			0.432	0.03	0.182	0.038		9.482	0.17
0.519	0.04	0.095			0.519	0.259	0.232	0.073		13.873	0.17
-1.014	0.025	0.09			-1.014	0.014	-0.195	-0.09		63.213	0.169
-0.28	0.024	0.089			-0.28	0.158	-0.084	0.477		21.53	0.168
-0.336	0.023	0.048			-0.336	-0.02	0.096	-0.113		18.585	0.164
0.296	0	0.025			0.296	0.156	-0.308	-0.069		4.198	0.16
-0.526	-0.054	-0.013			-0.526	0.067	-0.034	0.148		36.661	0.159
-0.342	-0.07	-0.1			-0.342	0.079	-0.044	-0.076		18.678	0.159
0.379	-0.135	-0.17			0.379	0.075	-0.029	0.108		13.125	0.158
0.482	-0.52	-0.381			0.482	-0.056	-0.068	-0.203		16.175	0.157
-0.37	-0.235				-0.37	0.012	0.222	-0.098		58.229	0.155
-0.267	0.171				-0.267	0.26	0.206	0.435		13.455	0.154
-0.442	0.111				-0.442	0.062	-0.242	-0.078		10.142	0.153
-0.263	0.083				-0.263	-0.108	-0.074	-0.22		16.193	0.152
-0.275	0.075				-0.275	-0.051	0.015	0.052		8.98	0.149
-0.251	0.044				-0.251	0.024	-0.153	-0.045		45.691	0.146
0.282	0.005				0.282	-0.077	-0.1	-0.149		5.115	0.143
0.286	0.001				0.286	-0.026	-0.164	-0.101		30.321	0.142
0.347	-0.001				0.347	0.036	-0.066	-0.073		6.102	0.14
-0.659	-0.012				-0.659	-0.02	-0.095	0.145		18.206	0.137
0.322	-0.028				0.322	0.235	-0.091	-0.02		19.248	0.136
0.342	-0.029				0.342	0.231	0.129	-0.132		3.116	0.136
-0.38	-0.045				-0.38	0.026	-0.063	-0.093		36.46	0.136
-0.277	-0.09				-0.277	-0.088	0	-0.035		70.151	0.135
-0.359	-0.106				-0.359	0.315	-0.294	0.534		18.001	0.135
0.248	-0.119				0.248	0.315	0.083	0.106		13.559	0.134
0.343	-0.122				0.343	-0.136	0.107	-0.088		1.13	0.134
0.248	-0.163				0.248	-0.114		-0.236		16.764	0.132
0.287	0.177				0.287	-0.061	-0.119	0.105		20.935	0.131
-0.246	0.269				-0.246	0.119	-0.054	0.449		16.318	0.129
0.27	0.153				0.27	-0.047	0.202	-0.199		15.423	0.129
-0.228	0.24				-0.228	0.144	-0.206	0.065		4.692	0.128
0.459	0.131				0.459	-0.022	0.021	-0.098		1.605	0.127
0.336	0.114				0.336	0.136	-0.044	0.17		22.149	0.127
-0.52	0.084				-0.52	0.59	-0.099	0.22		132.025	0.125
-0.309	0.068				-0.309	0.089	-0.069	0.233		6.045	0.125
-0.29	0.052				-0.29	-0.031	-0.038	0.312		303.863	0.125
0.235	0.051				0.235	-0.012	0.056	0.111		135.225	0.124
0.284	0.032				0.284	0.011	0.245	-0.292		14.294	0.123
0.652	0.028				0.652	0.32	-0.036	-0.08		4.188	0.12
0.326	0.022				0.326	0.001	-0.108	0.042		16.948	0.12
-0.348	0.021				-0.348	-0.26	0.025	-0.073		16.364	0.118
0.317	0.01				0.317	0.205	0.214	-0.014		17.68	0.117
0.996	0.007				0.996	0.014	-0.086	0.112		6.479	0.117
0.525	-0.041				0.525	-0.194	-0.067	-0.113		4.688	0.117
0.647	-0.059				0.647	0.223	0.037	0.105		3.968	0.117
-1.226	-0.059				-1.226	0.291	0.066	0		7.785	0.117
0.306	-0.201				0.306	0.011	0.177	0.293		48.083	0.117
0.414	-0.075				0.414	-0.048	0.207	0.036		15.941	0.115
-0.256	-0.08				-0.256	-0.029	0.071	-0.595		1.528	0.114
-0.347	-0.098				-0.347	-0.004	-0.095	0.184		7.469	0.114
-0.303	-0.103				-0.303	-0.032	-0.058	-0.053		2.507	0.114
0.339	-0.113				0.339	0.031	0.072	-0.016		10.553	0.113
-0.871	-0.119				-0.871	0	-0.063	-0.122		11.171	0.112
-0.553	0.373				-0.553	-0.115	0.019	0.033		7.504	0.112
-0.411	0.123				-0.411	-0.034	0.124	0.138		58.89	0.112
-0.222	0.114				-0.222	0.206	-0.235	-0.138		25.253	0.111
0.321	0.109				0.321	0.487	0.095	0.046		7.013	0.111
0.244	0.105				0.244	0.033	0.051	0.121		2.944	0.111
-0.243	0.09				-0.243	-0.018	-0.085	0.103		23.009	0.109
0.245	0.053				0.245	-0.156	-0.336	-0.159		0.257	0.107
0.325	0.035				0.325	-0.146	-0.06	0.548		24.725	0.107
-0.703	0.029				-0.703	-0.031	-0.362	-0.038		28.819	0.107
0.331	0.026				0.331	0.014	0.056	-0.174		17.66	0.105
-0.317	0.182				-0.317	-0.084	-0.075	0.16		39.064	0.104
0.425	-0.004				0.425	-0.035	-0.122	0.115		6.426	0.104
-0.454	-0.025				-0.454	0.297	-0.005	0.032		124.663	0.103
1.2	-0.035				1.2	0.002	-0.24	0.046		6.343	0.103
-0.288	-0.038				-0.288	0.046	-0.05	0.244		2.994	0.103
-0.28	-0.051				-0.28	-0.186	-1.07	-0.126		6.691	0.102
0.26	-0.06				0.26	-0.051	0.068	-0.097		6.548	0.099
0.278	-0.082				0.278	-0.309	0.021	-0.048		36.649	0.097
-0.439	-0.086				-0.439	0.039	0.121	0.119		21.343	0.096
-0.286	-0.092				-0.286	0.214	0.394	-0.152		61.75	0.095
-0.222	-0.093				-0.222	-0.006	-0.133	-0.192		2.081	0.094
0.314	-0.096				0.314	0.068	0.098	-0.015		12.766	0.094
0.33	-0.1				0.33	0.075	0.128	-0.067		3.971	0.091
0.252	-0.268				0.252	0.16	-0.096	0.024		11.938	0.09
-0.266	-0.101				-0.266	-0.067	-0.235	0.592		5.04	0.09
0.759	-0.105				0.759	0.046	0.094	-0.068		19.861	0.09
-0.253	-0.11				-0.253	-0.022	0.288	0.023		584	0.089
-0.298	-0.122				-0.298	0.037	-0.015	0.107		50.734	0.088
-0.385	-0.151				-0.385	-0.055	-0.022	0.048		23.563	0.088
-0.344	-0.154				-0.344	-0.094	0.168	-0.11		6.737	0.088
-0.34	-0.156				-0.34	-0.005	0.018	-0.254		23.748	0.088
0.291	-0.349				0.291	0.077	-0.02	-0.034		31.158	0.087
-0.583					-0.583	0.032	-0.274	-0.132		28.999	0.086
-0.334					-0.334	0.088	0.188	-0.113		11.796	0.085
-0.219					-0.219	0.17	-0.051	-0.038		11.425	0.084
-0.331					-0.331	0.024	0.18	0.161		41.34	0.084
-1.517					-1.517	0.043	-0.067	0.019		13.626	0.084
-0.333					-0.333	-0.01	0.173	-0.075		23.15	0.083
-0.941					-0.941	0.113	0	-0.162		13.004	0.083
-0.332					-0.332	-0.007	0.139	-0.106		0.437	0.083
-0.219					-0.219	-0.004	-0.091	0.117		96.704	0.082
-0.22					-0.22	0.088	-0.363	0.003		23.438	0.081
0.464					0.464	-0.074	0.001	0.087		15.269	0.081
0.275					0.275	0.09	0.047	0.163		1.02	0.078
-0.286					-0.286	-0.011	-0.192	0.033		225.625	0.077
-0.294					-0.294	0.081	0.039	-0.003		19.903	0.077
0.456					0.456	0.309	-0.064	0.014		7.585	0.075
-0.291					-0.291	0.09	-0.132			4.926	0.075
0.218					0.218	-0.09	0.058	0.087		19.604	0.074
-0.716					-0.716	0.14	0.006	0.044		5.145	0.073
-0.29					-0.29	-0.147	-0.324	-0.383		194.138	0.071
-0.352					-0.352	0.017	0.046	-0.121		2.535	0.07
-1.116					-1.116	0.037	-0.069	-0.035		9.685	0.07
-0.291					-0.291	0.034	-0.011	-0.041		195.288	0.069
-0.318					-0.318	0.195	0.102	0.004		67.594	0.069
-0.226					-0.226	0.544	0.076	0.046		8.287	0.068
-0.218					-0.218	-0.201	-0.012	0.109		21.104	0.068
-1.256					-1.256	0.094	0.196	0.011		9.467	0.066
-1.22					-1.22	-0.337	-0.153	-0.133		29.95	0.066
0.283					0.283	-0.064	-0.266	-0.1		5.81	0.065
0.568					0.568	-0.093	-0.112	-0.272		10.786	0.064
0.214					0.214	0.093	-0.06	0.046		4.603	0.064
-0.294					-0.294	-0.064	0.007	-0.104		3.955	0.063
-0.283					-0.283	0.025	0.031	-0.552		4.748	0.062
-0.577					-0.577	0.133	-0.088	-0.695		14.04	0.061
-0.984					-0.984	0.152	0.568	-0.081		58.705	0.061
-0.363					-0.363	0.016	-0.192	0.228		26.573	0.061
-0.4					-0.4	0.031	0.015	0.159		6.322	0.06
0.244					0.244	-0.092	-0.092	-0.034		3.934	0.059
0.382					0.382	0.042	-0.013	-0.103		11.739	0.054
0.441					0.441	0.211	0.09	-0.048		9.75	0.054
-0.325					-0.325	0.046	-0.407	0.003		9.313	0.053
0.23					0.23	-0.044	0.061	0.145		121.088	0.053
0.444					0.444	-0.055	-0.037	-0.2		6.521	0.053
-0.291					-0.291	0.115	-0.025	0.119		2.128	0.052
-0.223					-0.223	0.075	0.317	0.087		107.725	0.052
0.253					0.253	-0.018	0.091	-0.201		34.329	0.052
-0.825					-0.825	-0.051	-0.076	-0.048		51.028	0.052
-0.363					-0.363	-0.167	0.008	0.088		76.499	0.052
-0.275					-0.275	0.22	0.273	-0.127		30.561	0.051
0.246					0.246	0.102	0.25	-0.228		1.286	0.05
-0.422					-0.422	0.142	-0.033	0.16		26.273	0.05
-0.339					-0.339	0.16	-0.057	0.103		20.391	0.049
0.383					0.383	-0.008	-0.085	-0.184		15.624	0.048
-0.84					-0.84	0.042	0.069	0.11		165.588	0.046
-0.972					-0.972	0.143	-0.067	0.002		59.816	0.045
0.274					0.274	-0.036	0.038	-0.081		19.104	0.044
-0.412					-0.412	-0.017	-0.037	-0.112		1.433	0.044
-0.402					-0.402	0.091	0.131	-0.179		12.624	0.044
0.252					0.252	0.046	-0.031	-0.212		2.592	0.043
-0.375					-0.375	-0.083	0.286	-0.149		49.43	0.042
0.334					0.334	-0.124	-0.153	0		103.179	0.041
-0.737					-0.737	-0.126	0.139	0.005		5.237	0.04
0.343					0.343	0.11	-0.057	0.005		7.381	0.04
0.26					0.26	-0.063	-0.03	-0.035		9.965	0.038
0.332					0.332	0.182	-0.017	-0.035		6.607	0.037
0.307					0.307	-0.228	0.129	-0.106		0.717	0.035
0.354					0.354	-0.057	-0.317	-0.187		1.71	0.034
0.443					0.443	-0.087	0.185	-0.005		41.883	0.032
-0.694					-0.694	0.165	-0.068	0.345		2.501	0.032
1.041					1.041	0.071	0.091	0.05		7.708	0.032
-1.003					-1.003	0.093	0.031	0.042		15.446	0.031
0.227					0.227	0.025	0	-0.01		17.546	0.03
0.312					0.312	-0.019	0.144	0.229		73.638	0.029
-0.512					-0.512	0.404	0.038	-0.064		9.249	0.028
-0.739					-0.739	0.01	-0.043	-0.161		21.071	0.028
-0.214					-0.214	-0.06	-0.137	0.088		22.071	0.026
0.293					0.293	0.157	-0.08	-0.019		27.839	0.026
0.262					0.262	-0.428	-0.016	-0.101		31.926	0.025
-0.216					-0.216	0.124	0.104	-0.129		1.262	0.025
0.299					0.299	-0.116	0.225	-0.035		8.749	0.025
-0.692					-0.692	-0.011	-0.355	0.117		18.274	0.024
-0.236					-0.236	-0.057	0.2	0.141		5.768	0.023
0.196					0.196	0.09	0.26	0.125		18.951	0.023
-0.473					-0.473	0.033	0.009	0.072		55.51	0.022
-0.206					-0.206	-0.024	0.13	0.244		43.821	0.021
0.264					0.264	-0.072	0.146	0.068		73.44	0.021
-0.546					-0.546	-0.054	0.185	0.197		147.925	0.02
0.298					0.298	0.194	0.125	-0.082		14.088	0.018
0.736					0.736	0.056	0.112	0.274		22.23	0.017
-1.054					-1.054		0.137	-0.074		27.785	0.016
-0.536					-0.536	-0.1	0.287	-0.022		1.516	0.015
-0.296					-0.296	-0.094	-0.113	0.094		11.705	0.015
0.289					0.289	-0.039	-0.194	0.001		7.01	0.014
-0.401					-0.401	0.107	-0.136	0.196		15.056	0.014
-0.311					-0.311	-0.125	0.071	-0.203		3.899	0.014
-0.268					-0.268	0.11	-0.042	0.069		20.459	0.014
0.243					0.243	-0.018	0.109	0.142		16.241	0.014
0.282					0.282	0.045	0.117	0.126		36.88	0.014
1.077					1.077	0.048	-0.022	-0.138		16.808	0.012
-0.342					-0.342	-0.064	0.104	0.073		31.82	0.011
-0.34					-0.34	0.048	0.037	-0.014		244.2	0.011
-0.285					-0.285	0.085	0.106	0.089		2.668	0.01
0.22					0.22	-0.236	0.237	0.004		9.173	0.009
-0.255					-0.255	-0.109	-0.187	-0.106		64.315	0.009
-0.244					-0.244	0.046	0.037	0.014		35.558	0.007
0.218					0.218	0.055	0.107	-0.3		5.781	0.006
0.235					0.235	0.033	-0.016	0.093		26.931	0.006
-0.315					-0.315	-0.308	-0.01	0.246		26.026	0.005
-0.304					-0.304	-0.26	0.001	-0.07		8.458	0.005
-0.245					-0.245		0.236	-0.083		3.593	0.003
-0.279					-0.279		-0.094	-0.439		12.749	0.003
0.568					0.568		0.405	0.057		89.879	0.003
-0.452					-0.452		-0.709	0.039		11.834	0.002
-0.233					-0.233		0.145	-0.073		8.461	0.002
0.253					0.253		-0.162	0.052		17.525	0.001
0.261					0.261		0.064	-0.165		6.64	0.001
-0.815					-0.815		0.427	-0.036		43.49	0.001
0.663					0.663		-0.133	-0.129		6.161	0
-0.288					-0.288		-0.149	0.122		58.485	-0.001
0.261					0.261		0.033	-0.076		3.647	-0.001
-0.248					-0.248		-0.666	0.354		2.632	-0.002
-0.384					-0.384		0.228	-0.417		4.999	-0.003
0.283					0.283		0.048	-0.077		45.826	-0.003
-0.709					-0.709		0.164	0.035		51.776	-0.004
-0.527					-0.527		0.115	-0.067		9.187	-0.005
-0.299					-0.299		-0.013	0.37		44.601	-0.005
-0.22					-0.22		0.026	0.116		14.33	-0.006
0.209					0.209		-0.036	-0.205		19.883	-0.006
-0.377					-0.377		-0.223	-0.135		10.718	-0.006
-0.188					-0.188		0.028	0.061		46.368	-0.008
-0.296					-0.296		-0.011	0.026		29.831	-0.012
-0.223					-0.223		-0.086	0.07		3.495	-0.013
0.839					0.839		0.009	-0.116		37.415	-0.013
0.363					0.363		-0.061	0.655		2.862	-0.013
-0.356					-0.356		0.032	-0.016		19.286	-0.014
0.333					0.333		0.256	-0.059		0.253	-0.014
-0.216					-0.216		-0.076	-0.107		10.158	-0.015
0.344					0.344		-0.118	0.099		23.983	-0.018
0.333					0.333		-0.117	0.212		399.75	-0.019
-0.482					-0.482		-0.15	-0.035		1.181	-0.022
0.235					0.235		-0.062	0.107		9.811	-0.025
0.485					0.485		0.231	0.215		2.368	-0.026
-1.265					-1.265		0.09	0.101		55.649	-0.027
-0.45					-0.45		0.003	0.124		113.063	-0.027
0.356					0.356		0.116	0.033		9.47	-0.028
-0.289					-0.289		0.33	0.052		18.583	-0.029
0.201					0.201		0.277	-0.005		71.363	-0.03
-0.254					-0.254		0.051	0.128		7.454	-0.03
0.218					0.218		-0.117	-0.067		44.355	-0.034
0.189					0.189		0.073	-0.044		4.081	-0.035
0.31					0.31		-0.332	-0.167		133.963	-0.035
1					1		-0.118	0.04		14.734	-0.035
0.206					0.206		-0.026	-0.141		50.835	-0.036
0.249					0.249		-0.005	-0.166		8.53	-0.036
-0.416					-0.416		0.361	-0.162		2.161	-0.037
0.233					0.233		-0.235	0.371		3.984	-0.038
0.252					0.252		-0.057	0.037		6.46	-0.038
0.48					0.48		0.112	0.052		20.374	-0.04
0.667					0.667		0.022	0.238		8.404	-0.04
0.253					0.253		0.04	0.083		35.343	-0.041
0.293					0.293		0.121	0.326		25.24	-0.041
-0.222					-0.222		0.044	-0.081		0.891	-0.041
-0.563					-0.563		-0.164	-0.183		27.679	-0.041
-0.268					-0.268		0.064	-0.063		3.305	-0.042
-0.253					-0.253		0.007	0.079		1.673	-0.044
-0.189					-0.189		0.002	0.175		25.938	-0.045
-1.102					-1.102		0.06	0.036		1.969	-0.045
-0.26					-0.26		0.07	0.04		5.831	-0.049
0.186					0.186		-0.081	-0.173		97.461	-0.051
0.238					0.238		0.069	0.164		5.582	-0.052
0.244					0.244		0.515	-0.047		114.125	-0.053
0.328					0.328		0.083	0.136		4.094	-0.053
0.449					0.449		0.114	0.131		13.019	-0.054
0.31					0.31		-0.096	-0.242		28.518	-0.054
-0.249					-0.249		-0.079	0.06		19.965	-0.054
-1.026					-1.026		-0.059	-0.162		1.642	-0.054
-0.396					-0.396		0.016	0.045		74.339	-0.057
0.227					0.227		-0.356	0.217		44.933	-0.058
-0.367					-0.367		0.17	0.13		16.085	-0.059
-0.201					-0.201		0.007	-0.216		13.743	-0.059
-0.257					-0.257		0.042	-0.093		10.153	-0.06
-0.253					-0.253		-0.075	0.171		8.473	-0.062
0.294					0.294		0.006	0.049		0.635	-0.063
-0.513					-0.513		0	-0.245		7.954	-0.064
0.259					0.259		-0.074	-0.134		2.605	-0.064
0.288					0.288			-0.157		4.376	-0.064
-0.244					-0.244			0.089		2.95	-0.065
0.217					0.217			-0.118		48.701	-0.066
-0.433					-0.433			0.031		69.848	-0.067
0.276					0.276			-0.074		0.543	-0.07
-1.003					-1.003			-0.379		36.734	-0.072
-0.34					-0.34			0.056		4.516	-0.073
0.427					0.427			-0.498		19.484	-0.073
1.336					1.336			-0.124		7.092	-0.075
-0.318					-0.318			-0.323		1.912	-0.08
-1.06					-1.06			0.064		3.432	-0.081
-0.202					-0.202			0.064		2.846	-0.082
0.344					0.344			0.089		240.613	-0.082
0.483					0.483			-0.086		3.263	-0.084
-0.323					-0.323			0.057		3.9	-0.084
0.196					0.196			-0.394		58.531	-0.085
-0.806					-0.806			-0.016		46.549	-0.086
-0.231					-0.231			0.087		8.295	-0.088
-0.255					-0.255					5.557	-0.089
-0.185					-0.185					2.557	-0.09
0.195					0.195					4.608	-0.09
0.22					0.22					17.491	-0.092
-0.871					-0.871					27.731	-0.092
-0.8					-0.8					13.206	-0.093
-0.541					-0.541					3.413	-0.093
0.239					0.239					30.601	-0.093
0.826					0.826					26.524	-0.096
-0.251					-0.251					63.548	-0.098
-0.507					-0.507					14.3	-0.098
-0.384					-0.384					0.497	-0.1
0.22					0.22					1.602	-0.1
0.242					0.242					48.473	-0.1
0.245					0.245					15.58	-0.101
-0.272					-0.272					17.195	-0.103
-0.289					-0.289					12.51	-0.103
0.295					0.295					0.793	-0.103
0.305					0.305					29.895	-0.105
-0.855					-0.855					14.303	-0.106
-0.29					-0.29					74.495	-0.11
0.162					0.162					0.63	-0.112
0.345					0.345					4.2	-0.113
0.232					0.232					154.85	-0.116
-0.743					-0.743					1.665	-0.117
0.556					0.556					7.274	-0.118
0.267					0.267					1.861	-0.119
-0.231					-0.231					7.316	-0.119
-0.209					-0.209					0.856	-0.122
0.218					0.218					19.223	-0.122
-0.31					-0.31					6.515	-0.126
-0.253					-0.253					9.945	-0.126
-0.217					-0.217					1.784	-0.127
-0.21					-0.21					24.761	-0.135
0.192					0.192					1.301	-0.151
0.51					0.51					13.496	-0.154
-0.207					-0.207					83.251	-0.156
-0.321					-0.321					0.706	-0.162
-0.184					-0.184					6.743	-0.163
-0.629					-0.629					3.569	-0.168
0.21					0.21					0.343	-0.17
0.225					0.225					4.227	-0.179
-0.206					-0.206					1.47	-0.182
-0.306					-0.306					44.31	-0.183
-0.291					-0.291					20.734	-0.187
0.412					0.412					11.443	-0.204
-0.234					-0.234					1.68	-0.227
0.941					0.941					1	-0.229
-0.237					-0.237					0.392	-0.234
-0.673					-0.673					0.684	-0.235
-0.283					-0.283					0.764	-0.242
-0.386					-0.386					3.473	-0.26
-0.198					-0.198					3.473	-0.26
0.176					0.176					1.431	-0.294
-0.171					-0.171					1.492	-0.323
-0.332					-0.332					1.189	-0.338
0.293					0.293					1.186	-0.349
0.319					0.319					0.654	-0.381
0.187					0.187					117.363	-0.565
-0.272					-0.272
-0.301					-0.301
-0.187					-0.187
0.182					0.182
0.329					0.329
0.473					0.473
-0.583					-0.583
-0.311					-0.311
0.231					0.231
0.197					0.197
-1.121					-1.121
-0.216					-0.216
0.207					0.207
0.341					0.341
-0.286					-0.286
0.424					0.424
-0.34					-0.34
-1.07					-1.07
0.263					0.263
0.286					0.286
-0.537					-0.537
-0.242					-0.242
0.575					0.575
-0.223					-0.223
-0.274					-0.274
-0.244					-0.244
-0.228					-0.228
-0.215					-0.215
0.261					0.261
0.33					0.33
0.819					0.819
-0.317					-0.317
-0.257					-0.257
-0.188					-0.188
0.295					0.295
-0.231					-0.231
0.188					0.188
0.261					0.261
0.233					0.233
-0.444					-0.444
-0.276					-0.276
-0.164					-0.164
-0.537					-0.537
-0.203					-0.203
-0.248					-0.248
-0.219					-0.219
-0.183					-0.183
-0.244					-0.244
-0.315					-0.315
-0.262					-0.262
-0.225					-0.225
-0.173					-0.173
0.231					0.231
0.769					0.769
-0.185					-0.185
0.156					0.156
-0.769					-0.769
0.394					0.394
-0.158					-0.158
-0.226					-0.226
-0.292					-0.292
-0.236					-0.236
-0.228					-0.228
-0.176					-0.176
0.207					0.207
-0.216					-0.216
-0.211					-0.211
-0.405					-0.405
-0.369					-0.369
0.268					0.268
0.358					0.358
-0.199					-0.199
-0.323					-0.323
-0.427					-0.427
0.203					0.203
0.342					0.342
0.179					0.179
0.191					0.191
0.31					0.31
0.192					0.192
0.239					0.239
-0.881					-0.881
-0.562					-0.562
-0.377					-0.377
0.374					0.374
-0.962					-0.962
-0.52					-0.52
0.273					0.273
0.289					0.289
-0.185					-0.185
0.364					0.364
-0.25					-0.25
0.379					0.379
0.259					0.259
0.218					0.218
0.576					0.576
0.188					0.188
0.574					0.574
-0.344					-0.344
0.389					0.389
-0.465					-0.465
0.198					0.198
-0.306					-0.306
-0.28					-0.28
-0.751					-0.751
-0.364					-0.364
0.424					0.424
0.437					0.437
-0.215					-0.215
-0.361					-0.361
-0.208					-0.208
0.161					0.161
-0.155					-0.155
-0.237					-0.237
0.15					0.15
0.239					0.239
0.349					0.349
0.237					0.237
-0.203					-0.203
0.182					0.182
-0.279					-0.279
-0.191					-0.191
0.178					0.178
-0.507					-0.507
-0.265					-0.265
-0.27					-0.27
-0.215					-0.215
0.353					0.353
-0.334					-0.334
-0.302					-0.302
0.279					0.279
-0.249					-0.249
-0.616					-0.616
-0.251					-0.251
-0.182					-0.182
0.315					0.315
0.354					0.354
0.172					0.172
-0.243					-0.243
0.182					0.182
-0.302					-0.302
0.387					0.387
-0.319					-0.319
-0.255					-0.255
-0.18					-0.18
1.01					1.01
0.146					0.146
-0.335					-0.335
-0.242					-0.242
-0.209					-0.209
-0.202					-0.202
-0.19					-0.19
0.149					0.149
0.167					0.167
0.199					0.199
0.199					0.199
0.471					0.471
0.511					0.511
-0.362					-0.362
0.226					0.226
-0.423					-0.423
0.2					0.2
0.275					0.275
-0.811					-0.811
-0.271					-0.271
-0.323					-0.323
0.187					0.187
-0.214					-0.214
0.208					0.208
-0.497					-0.497
-0.895					-0.895
0.283					0.283
-0.179					-0.179
0.199					0.199
0.205					0.205
0.267					0.267
-0.292					-0.292
-0.308					-0.308
0.178					0.178
-0.233					-0.233
0.159					0.159
0.24					0.24
-0.255					-0.255
-0.204					-0.204
0.225					0.225
0.265					0.265
-0.3					-0.3
0.219					0.219
0.256					0.256
-0.181					-0.181
0.259					0.259
-0.423					-0.423
-0.206					-0.206
-0.169					-0.169
0.216					0.216
0.269					0.269
-0.239					-0.239
-0.224					-0.224
-0.3					-0.3
-0.289					-0.289
-0.181					-0.181
-0.217					-0.217
-0.158					-0.158
-0.292					-0.292
-0.488					-0.488
-0.379					-0.379
0.576					0.576
-0.359					-0.359
-0.23					-0.23
0.175					0.175
-0.583					-0.583
-0.377					-0.377
-0.369					-0.369
0.139					0.139
0.166					0.166
0.18					0.18
0.271					0.271
-0.236					-0.236
-0.181					-0.181
0.929					0.929
-0.192					-0.192
0.232					0.232
-0.906					-0.906
-0.78					-0.78
-0.245					-0.245
0.212					0.212
0.405					0.405
-0.586					-0.586
-0.509					-0.509
-0.407					-0.407
-0.223					-0.223
0.176					0.176
0.218					0.218
-0.336					-0.336
-0.188					-0.188
0.174					0.174
0.194					0.194
-0.461					-0.461
0.172					0.172
0.206					0.206
-0.164					-0.164
0.241					0.241
-0.221					-0.221
-0.238					-0.238
0.653					0.653
-0.227					-0.227
0.412					0.412
0.212					0.212
0.315					0.315
0.178					0.178
-0.253					-0.253
0.185					0.185
-0.246					-0.246
-0.291					-0.291
0.165					0.165
-0.204					-0.204
0.227					0.227
0.245					0.245
-0.187					-0.187
0.274					0.274
-0.626					-0.626
-0.255					-0.255
0.825					0.825
-0.225					-0.225
-0.186					-0.186
0.223					0.223
-0.146					-0.146
-0.856					-0.856
0.2					0.2
-0.289					-0.289
-0.824					-0.824
0.859					0.859
-0.225					-0.225
0.366					0.366
-0.217					-0.217
-0.354					-0.354
-0.309					-0.309
-0.192					-0.192
0.207					0.207
-0.27					-0.27
1.062					1.062
-0.261					-0.261
0.164					0.164
-0.445					-0.445
0.204					0.204
0.216					0.216
-0.269					-0.269
-0.627					-0.627
-0.599					-0.599
-0.221					-0.221
-0.201					-0.201
-0.19					-0.19
-0.186					-0.186
-0.17					-0.17
0.241					0.241
-0.488					-0.488
-0.98					-0.98
-0.514					-0.514
-0.214					-0.214
-0.211					-0.211
-0.196					-0.196
-0.192					-0.192
-0.187					-0.187
0.163					0.163
0.188					0.188
0.242					0.242
0.245					0.245
0.3					0.3
0.539					0.539
0.751					0.751
0.217					0.217
-0.639					-0.639
-0.188					-0.188
-0.268					-0.268
-0.223					-0.223
-0.705					-0.705
-0.935					-0.935
-0.31					-0.31
-0.289					-0.289
-0.237					-0.237
-0.177					-0.177
0.279					0.279
0.415					0.415
-0.297					-0.297
0.224					0.224
-0.193					-0.193
0.155					0.155
0.191					0.191
0.274					0.274
-0.183					-0.183
0.22					0.22
0.202					0.202
-0.34					-0.34
0.336					0.336
-0.188					-0.188
-0.168					-0.168
-0.256					-0.256
-0.172					-0.172
-0.231					-0.231
-0.26					-0.26
-0.166					-0.166
-0.24					-0.24
0.215					0.215
-0.424					-0.424
-0.235					-0.235
-0.205					-0.205
-0.163					-0.163
0.215					0.215
-0.425					-0.425
-0.396					-0.396
-0.246					-0.246
-0.302					-0.302
0.345					0.345
0.163					0.163
-0.293					-0.293
0.272					0.272
-0.286					-0.286
-0.192					-0.192
-0.368					-0.368
-0.216					-0.216
-0.244					-0.244
-0.226					-0.226
0.208					0.208
0.164					0.164
-0.197					-0.197
-0.185					-0.185
-0.223					-0.223
1.019					1.019
0.274					0.274
-0.223					-0.223
0.153					0.153
0.232					0.232
0.182					0.182
-0.176					-0.176
-0.19					-0.19
0.138					0.138
-0.158					-0.158
-0.224					-0.224
0.367					0.367
-0.579					-0.579
0.177					0.177
0.219					0.219
-0.227					-0.227
-0.198					-0.198
-0.246					-0.246
-0.172					-0.172
0.16					0.16
-0.701					-0.701
-0.219					-0.219
-0.186					-0.186
-0.504					-0.504
0.157					0.157
0.152					0.152
-0.157					-0.157
-0.234					-0.234
0.217					0.217
0.294					0.294
0.327					0.327
-0.597					-0.597
0.25					0.25
-0.215					-0.215
-0.172					-0.172
0.208					0.208
0.259					0.259
0.377					0.377
-0.238					-0.238
0.165					0.165
-0.162					-0.162
-0.236					-0.236
-0.242					-0.242
-0.207					-0.207
-0.15					-0.15
0.273					0.273
0.309					0.309
-0.175					-0.175
-0.208					-0.208
1.084					1.084
0.684					0.684
-0.179					-0.179
0.623					0.623
0.756					0.756
0.458					0.458
0.483					0.483
0.152					0.152
-0.168					-0.168
0.773					0.773
-0.696					-0.696
-0.199					-0.199
-0.191					-0.191
-0.211					-0.211
-0.209					-0.209
0.261					0.261
0.621					0.621
0.218					0.218
-0.183					-0.183
0.151					0.151
-0.317					-0.317
-0.239					-0.239
0.205					0.205
2.353					2.353
0.19					0.19
0.193					0.193
-0.279					-0.279
-0.218					-0.218
-0.206					-0.206
-0.204					-0.204
-0.219					-0.219
-0.191					-0.191
0.174					0.174
-0.238					-0.238
-0.212					-0.212
-0.126					-0.126
-0.194					-0.194
0.17					0.17
-0.156					-0.156
-0.148					-0.148
0.185					0.185
-0.255					-0.255
-0.159					-0.159
-0.308					-0.308
-0.163					-0.163
0.206					0.206
0.245					0.245
0.32					0.32
0.381					0.381
-0.139					-0.139
0.212					0.212
-0.164					-0.164
0.181					0.181
-0.181					-0.181
-0.169					-0.169
-0.165					-0.165
0.149					0.149
0.207					0.207
0.251					0.251
-0.595					-0.595
-0.208					-0.208
-0.571					-0.571
-0.405					-0.405
-0.214					-0.214
0.393					0.393
-0.306					-0.306
0.179					0.179
0.194					0.194
-0.229					-0.229
-0.227					-0.227
0.184					0.184
-0.175					-0.175
0.255					0.255
-0.215					-0.215
-0.223					-0.223
0.202					0.202
-0.301					-0.301
0.161					0.161
0.178					0.178
-0.202					-0.202
-0.191					-0.191
-0.255					-0.255
-0.162					-0.162
0.457					0.457
0.564					0.564
0.154					0.154
0.227					0.227
-0.166					-0.166
-0.273					-0.273
0.855					0.855
-0.397					-0.397
-0.646					-0.646
-0.215					-0.215
0.225					0.225
0.846					0.846
0.222					0.222
-0.158					-0.158
0.22					0.22
0.171					0.171
0.772					0.772
-0.342					-0.342
0.248					0.248
-0.183					-0.183
0.163					0.163
0.229					0.229
0.255					0.255
0.159					0.159
0.246					0.246
0.116					0.116
0.197					0.197
-0.289					-0.289
-0.193					-0.193
0.183					0.183
0.188					0.188
-0.442					-0.442
0.441					0.441
-0.392					-0.392
0.162					0.162
-0.624					-0.624
-0.211					-0.211
-0.476					-0.476
0.199					0.199
-0.185					-0.185
0.493					0.493
0.738					0.738
-0.69					-0.69
-0.159					-0.159
-0.327					-0.327
0.158					0.158
0.185					0.185
-0.302					-0.302
-0.266					-0.266
0.132					0.132
0.151					0.151
0.155					0.155
-0.19					-0.19
-0.168					-0.168
0.164					0.164
-0.642					-0.642
-0.159					-0.159
-0.233					-0.233
0.145					0.145
-0.153					-0.153
-0.146					-0.146
0.394					0.394
0.181					0.181
0.197					0.197
-0.215					-0.215
-0.191					-0.191
-0.156					-0.156
0.193					0.193
0.167					0.167
0.251					0.251
0.334					0.334
0.927					0.927
0.29					0.29
-0.88					-0.88
-0.253					-0.253
0.224					0.224
-0.17					-0.17
0.177					0.177
0.182					0.182
-0.742					-0.742
-0.205					-0.205
0.141					0.141
0.187					0.187
0.244					0.244
-0.199					-0.199
0.15					0.15
0.246					0.246
-0.226					-0.226
0.242					0.242
-1.02					-1.02
-0.161					-0.161
-0.306					-0.306
-0.296					-0.296
-0.233					-0.233
0.325					0.325
0.35					0.35
0.847					0.847
-1.002					-1.002
-0.225					-0.225
-0.22					-0.22
0.198					0.198
0.176					0.176
-0.219					-0.219
-0.236					-0.236
-0.21					-0.21
-0.221					-0.221
-0.185					-0.185
-0.154					-0.154
0.158					0.158
-0.27					-0.27
-0.286					-0.286
-0.251					-0.251
-0.244					-0.244
-0.196					-0.196
-0.649					-0.649
0.163					0.163
0.266					0.266
0.193					0.193
-0.336					-0.336
-0.488					-0.488
-0.175					-0.175
0.248					0.248
-1.193					-1.193
-0.84					-0.84
0.195					0.195
0.239					0.239
0.332					0.332
-0.374					-0.374
-0.368					-0.368
-0.367					-0.367
-0.256					-0.256
-0.204					-0.204
-0.176					-0.176
0.132					0.132
0.239					0.239
-0.286					-0.286
0.412					0.412
-0.165					-0.165
-0.294					-0.294
0.148					0.148
0.213					0.213
0.236					0.236
-0.15					-0.15
0.173					0.173
0.161					0.161
-0.206					-0.206
0.343					0.343
0.156					0.156
-0.376					-0.376
-0.879					-0.879
-0.249					-0.249
-0.22					-0.22
-0.157					-0.157
0.127					0.127
0.137					0.137
0.18					0.18
0.236					0.236
-0.269					-0.269
0.418					0.418
0.223					0.223
0.286					0.286
-0.154					-0.154
0.268					0.268
0.176					0.176
0.173					0.173
0.191					0.191
-0.186					-0.186
-0.147					-0.147
0.134					0.134
0.149					0.149
-0.647					-0.647
-0.189					-0.189
0.156					0.156
0.428					0.428
-0.302					-0.302
-0.39					-0.39
-0.215					-0.215
0.144					0.144
0.176					0.176
0.179					0.179
0.765					0.765
-0.383					-0.383
0.572					0.572
0.204					0.204
-0.265					-0.265
-0.755					-0.755
0.521					0.521
0.657					0.657
0.273					0.273
0.477					0.477
0.838					0.838
-0.268					-0.268
0.182					0.182
-0.159					-0.159
-0.28					-0.28
-0.143					-0.143
0.266					0.266
0.236					0.236
0.15					0.15
0.366					0.366
0.255					0.255
-0.26					-0.26
-0.185					-0.185
0.283					0.283
-0.332					-0.332
-0.166					-0.166
-0.135					-0.135
0.164					0.164
0.2					0.2
-0.426					-0.426
-0.72					-0.72
0.476					0.476
-0.232					-0.232
0.188					0.188
-0.179					-0.179
-0.394					-0.394
0.868					0.868
0.285					0.285
0.175					0.175
0.534					0.534
-0.194					-0.194
-0.145					-0.145
0.144					0.144
0.452					0.452
0.228					0.228
-0.555					-0.555
0.548					0.548
0.17					0.17
-0.213					-0.213
0.688					0.688
-0.151					-0.151
-0.435					-0.435
-0.277					-0.277
-0.161					-0.161
-0.148					-0.148
-0.173					-0.173
0.209					0.209
-0.892					-0.892
-0.25					-0.25
0.197					0.197
0.963					0.963
0.564					0.564
0.263					0.263
-0.691					-0.691
-0.415					-0.415
0.272					0.272
-0.173					-0.173
-0.154					-0.154
0.754					0.754
-0.371					-0.371
0.184					0.184
-0.152					-0.152
-0.18					-0.18
0.322					0.322
0.503					0.503
-0.152					-0.152
0.162					0.162
0.114					0.114
-0.272					-0.272
0.193					0.193
0.174					0.174
-0.152					-0.152
-0.122					-0.122
-0.206					-0.206
0.497					0.497
0.137					0.137
-0.216					-0.216
-0.201					-0.201
-0.141					-0.141
0.655					0.655
-0.169					-0.169
-0.588					-0.588
0.139					0.139
0.797					0.797
-0.314					-0.314
0.218					0.218
0.238					0.238
-0.464					-0.464
-0.37					-0.37
-0.221					-0.221
-0.142					-0.142
-0.134					-0.134
0.379					0.379
-0.836					-0.836
-0.242					-0.242
-0.192					-0.192
-0.165					-0.165
0.161					0.161
0.17					0.17
0.223					0.223
-0.145					-0.145
-0.132					-0.132
0.281					0.281
-0.135					-0.135
0.463					0.463
-0.263					-0.263
0.254					0.254
0.255					0.255
0.322					0.322
0.169					0.169
-0.425					-0.425
0.12					0.12
0.432					0.432
-0.151					-0.151
0.213					0.213
-0.319					-0.319
0.179					0.179
0.265					0.265
-0.21					-0.21
0.143					0.143
0.141					0.141
-0.16					-0.16
0.152					0.152
0.172					0.172
0.22					0.22
-0.162					-0.162
0.443					0.443
-0.223					-0.223
-0.323					-0.323
-0.268					-0.268
-0.183					-0.183
0.139					0.139
0.145					0.145
-0.189					-0.189
-0.17					-0.17
0.132					0.132
0.245					0.245
-0.268					-0.268
0.184					0.184
-0.175					-0.175
-0.606					-0.606
-0.26					-0.26
-0.721					-0.721
-0.218					-0.218
-0.194					-0.194
0.38					0.38
-0.138					-0.138
0.314					0.314
-0.896					-0.896
-0.19					-0.19
-0.207					-0.207
-0.129					-0.129
0.153					0.153
-0.768					-0.768
-0.17					-0.17
0.166					0.166
-0.239					-0.239
0.728					0.728
0.155					0.155
-0.39					-0.39
-0.189					-0.189
0.161					0.161
0.182					0.182
-0.155					-0.155
0.142					0.142
-0.312					-0.312
-0.204					-0.204
-0.608					-0.608
-0.339					-0.339
-0.196					-0.196
0.211					0.211
-0.24					-0.24
0.155					0.155
-0.67					-0.67
-0.301					-0.301
0.145					0.145
0.504					0.504
0.279					0.279
-0.22					-0.22
0.331					0.331
-0.161					-0.161
-0.124					-0.124
-0.38					-0.38
0.655					0.655
0.412					0.412
-0.144					-0.144
0.159					0.159
-0.231					-0.231
-0.179					-0.179
0.307					0.307
0.464					0.464
0.481					0.481
-0.142					-0.142
0.186					0.186
0.12					0.12
-0.153					-0.153
0.618					0.618
0.159					0.159
-0.162					-0.162
-0.122					-0.122
0.21					0.21
0.606					0.606
-0.166					-0.166
-0.156					-0.156
0.655					0.655
0.328					0.328
-0.301					-0.301
-0.234					-0.234
-0.215					-0.215
0.136					0.136
0.246					0.246
0.445					0.445
0.491					0.491
-1.012					-1.012
-0.888					-0.888
-0.267					-0.267
-0.155					-0.155
0.113					0.113
0.146					0.146
0.219					0.219
0.367					0.367
-0.684					-0.684
-0.246					-0.246
0.196					0.196
0.51					0.51
-0.278					-0.278
-0.586					-0.586
0.116					0.116
0.287					0.287
0.336					0.336
0.262					0.262
0.174					0.174
-0.342					-0.342
-0.561					-0.561
0.142					0.142
0.107					0.107
-0.21					-0.21
0.255					0.255
-0.234					-0.234
0.278					0.278
-0.228					-0.228
0.166					0.166
0.312					0.312
-0.141					-0.141
0.175					0.175
0.188					0.188
-0.192					-0.192
0.18					0.18
0.514					0.514
0.518					0.518
-0.191					-0.191
-0.182					-0.182
0.282					0.282
-0.169					-0.169
-0.147					-0.147
0.216					0.216
0.163					0.163
-0.544					-0.544
-0.346					-0.346
0.122					0.122
0.132					0.132
0.218					0.218
-0.389					-0.389
-0.463					-0.463
0.195					0.195
0.254					0.254
0.174					0.174
-0.171					-0.171
0.332					0.332
-0.153					-0.153
-0.385					-0.385
0.133					0.133
-0.164					-0.164
0.16					0.16
-0.804					-0.804
-0.191					-0.191
0.186					0.186
0.475					0.475
-0.377					-0.377
0.193					0.193
-0.695					-0.695
-0.319					-0.319
-0.191					-0.191
0.122					0.122
0.339					0.339
-0.288					-0.288
0.196					0.196
0.927					0.927
-0.278					-0.278
0.318					0.318
-0.15					-0.15
0.168					0.168
0.161					0.161
-0.623					-0.623
-0.198					-0.198
-0.621					-0.621
0.147					0.147
0.167					0.167
-0.683					-0.683
-0.156					-0.156
0.129					0.129
0.484					0.484
-0.296					-0.296
0.324					0.324
0.232					0.232
1.003					1.003
-0.382					-0.382
0.154					0.154
0.194					0.194
-0.153					-0.153
-0.314					-0.314
-0.151					-0.151
-0.247					-0.247
0.125					0.125
0.146					0.146
0.19					0.19
0.15					0.15
0.32					0.32
-0.171					-0.171
0.11					0.11
-0.131					-0.131
0.264					0.264
-0.456					-0.456
0.177					0.177
0.177					0.177
0.825					0.825
-0.137					-0.137
0.134					0.134
0.185					0.185
-0.283					-0.283
0.239					0.239
-0.951					-0.951
-0.709					-0.709
0.142					0.142
0.158					0.158
0.541					0.541
-0.49					-0.49
-0.332					-0.332
-0.147					-0.147
-0.195					-0.195
0.248					0.248
-0.231					-0.231
0.175					0.175
0.132					0.132
0.14					0.14
0.205					0.205
-0.187					-0.187
-0.233					-0.233
-0.127					-0.127
0.133					0.133
0.138					0.138
-0.62					-0.62
0.109					0.109
0.178					0.178
0.152					0.152
0.683					0.683
-0.168					-0.168
0.127					0.127
0.25					0.25
0.228					0.228
-0.308					-0.308
-0.646					-0.646
-0.211					-0.211
-0.188					-0.188
0.514					0.514
0.659					0.659
-0.27					-0.27
-0.144					-0.144
0.142					0.142
-0.235					-0.235
0.165					0.165
0.388					0.388
-0.156					-0.156
0.185					0.185
-0.119					-0.119
0.166					0.166
-0.255					-0.255
-0.339					-0.339
-0.114					-0.114
-0.446					-0.446
-0.151					-0.151
-0.236					-0.236
-0.676					-0.676
0.124					0.124
0.157					0.157
0.101					0.101
-0.145					-0.145
0.11					0.11
0.181					0.181
0.204					0.204
-0.213					-0.213
-0.167					-0.167
0.637					0.637
0.675					0.675
0.445					0.445
-0.193					-0.193
0.12					0.12
0.168					0.168
-0.186					-0.186
-0.123					-0.123
0.155					0.155
0.218					0.218
0.384					0.384
-0.45					-0.45
-0.511					-0.511
-0.216					-0.216
-0.149					-0.149
0.185					0.185
0.254					0.254
-0.186					-0.186
0.209					0.209
-0.221					-0.221
0.176					0.176
-0.428					-0.428
0.656					0.656
0.134					0.134
0.264					0.264
-0.162					-0.162
-0.15					-0.15
-0.168					-0.168
0.117					0.117
0.096					0.096
0.339					0.339
-0.13					-0.13
-0.333					-0.333
0.33					0.33
-0.298					-0.298
-0.171					-0.171
-0.15					-0.15
-0.351					-0.351
-0.167					-0.167
-0.192					-0.192
-0.149					-0.149
0.238					0.238
-0.109					-0.109
-0.195					-0.195
-0.167					-0.167
-0.152					-0.152
-0.143					-0.143
-0.118					-0.118
0.663					0.663
0.178					0.178
0.195					0.195
0.13					0.13
-0.656					-0.656
0.143					0.143
0.643					0.643
-0.144					-0.144
0.135					0.135
0.141					0.141
0.463					0.463
0.607					0.607
0.665					0.665
0.474					0.474
-0.153					-0.153
-0.138					-0.138
0.301					0.301
0.137					0.137
0.156					0.156
-0.13					-0.13
-0.284					-0.284
-0.222					-0.222
-0.182					-0.182
-0.164					-0.164
0.194					0.194
0.21					0.21
0.214					0.214
0.26					0.26
0.406					0.406
-0.162					-0.162
-0.404					-0.404
-0.283					-0.283
-0.245					-0.245
-0.149					-0.149
0.149					0.149
0.159					0.159
0.165					0.165
0.207					0.207
0.168					0.168
-0.146					-0.146
-0.262					-0.262
-0.161					-0.161
0.629					0.629
-0.667					-0.667
-0.173					-0.173
0.129					0.129
0.149					0.149
-0.607					-0.607
-0.153					-0.153
0.71					0.71
-0.319					-0.319
0.112					0.112
0.956					0.956
-0.309					-0.309
-0.15					-0.15
-0.297					-0.297
-0.293					-0.293
0.19					0.19
-0.123					-0.123
-0.199					-0.199
-0.134					-0.134
-0.136					-0.136
0.528					0.528
-0.199					-0.199
-0.175					-0.175
-0.164					-0.164
0.192					0.192
-0.146					-0.146
0.244					0.244
-0.255					-0.255
-0.246					-0.246
0.113					0.113
0.477					0.477
-0.163					-0.163
-0.443					-0.443
-0.31					-0.31
0.445					0.445
0.536					0.536
-0.173					-0.173
0.22					0.22
-0.248					-0.248
-0.573					-0.573
-0.532					-0.532
-0.253					-0.253
-0.214					-0.214
-0.207					-0.207
-0.205					-0.205
-0.144					-0.144
0.144					0.144
-0.164					-0.164
0.515					0.515
-0.264					-0.264
-0.168					-0.168
0.116					0.116
0.154					0.154
-0.153					-0.153
-0.148					-0.148
0.165					0.165
-0.694					-0.694
-0.113					-0.113
0.159					0.159
-0.16					-0.16
-0.204					-0.204
0.163					0.163
-0.207					-0.207
-0.136					-0.136
-0.163					-0.163
0.314					0.314
0.741					0.741
-0.388					-0.388
-0.281					-0.281
-0.238					-0.238
-0.143					-0.143
0.128					0.128
0.16					0.16
0.456					0.456
-0.417					-0.417
-0.139					-0.139
-0.138					-0.138
-0.368					-0.368
-0.134					-0.134
-0.15					-0.15
0.119					0.119
-0.629					-0.629
0.124					0.124
-0.36					-0.36
-0.192					-0.192
-0.169					-0.169
-0.14					-0.14
-0.135					-0.135
-0.186					-0.186
-0.179					-0.179
-0.2					-0.2
-0.62					-0.62
-0.465					-0.465
-0.236					-0.236
-0.221					-0.221
0.152					0.152
-0.149					-0.149
-0.13					-0.13
-0.158					-0.158
-0.14					-0.14
-0.12					-0.12
-0.176					-0.176
-0.235					-0.235
0.124					0.124
0.124					0.124
-0.177					-0.177
0.123					0.123
-0.129					-0.129
0.129					0.129
-0.247					-0.247
-0.184					-0.184
-0.699					-0.699
-0.254					-0.254
-0.21					-0.21
0.162					0.162
0.199					0.199
0.525					0.525
-0.14					-0.14
0.168					0.168
-0.136					-0.136
0.38					0.38
0.431					0.431
-0.591					-0.591
-0.204					-0.204
-0.191					-0.191
-0.18					-0.18
-0.175					-0.175
-0.163					-0.163
0.104					0.104
-0.308					-0.308
0.39					0.39
-0.144					-0.144
-0.162					-0.162
0.14					0.14
0.214					0.214
-0.268					-0.268
0.2					0.2
0.934					0.934
0.396					0.396
-0.18					-0.18
-0.433					-0.433
-0.204					-0.204
-0.147					-0.147
0.124					0.124
-0.211					-0.211
-0.129					-0.129
-0.665					-0.665
-0.19					-0.19
-0.386					-0.386
-0.234					-0.234
-0.209					-0.209
-0.194					-0.194
-0.123					-0.123
0.133					0.133
0.161					0.161
0.183					0.183
0.2					0.2
0.618					0.618
0.675					0.675
0.549					0.549
-0.149					-0.149
0.113					0.113
0.549					0.549
0.191					0.191
0.279					0.279
-0.139					-0.139
-0.575					-0.575
-0.179					-0.179
-0.135					-0.135
0.13					0.13
-0.144					-0.144
0.503					0.503
-0.618					-0.618
-0.379					-0.379
0.56					0.56
0.164					0.164
-0.224					-0.224
0.104					0.104
0.13					0.13
1.968					1.968
-0.279					-0.279
0.149					0.149
-0.112					-0.112
-0.117					-0.117
-0.617					-0.617
-0.162					-0.162
0.135					0.135
0.137					0.137
0.195					0.195
-0.171					-0.171
0.09					0.09
-0.184					-0.184
-0.127					-0.127
0.125					0.125
0.145					0.145
0.243					0.243
-0.627					-0.627
-0.197					-0.197
0.413					0.413
-0.159					-0.159
-0.161					-0.161
0.229					0.229
0.488					0.488
0.562					0.562
0.57					0.57
0.311					0.311
0.347					0.347
0.753					0.753
-0.274					-0.274
0.2					0.2
-0.128					-0.128
0.224					0.224
-0.326					-0.326
0.158					0.158
-0.204					-0.204
-0.167					-0.167
0.109					0.109
0.228					0.228
0.239					0.239
-0.156					-0.156
-0.141					-0.141
0.153					0.153
0.212					0.212
0.126					0.126
-0.129					-0.129
-0.122					-0.122
0.2					0.2
0.324					0.324
0.544					0.544
-0.355					-0.355
-0.321					-0.321
-0.164					-0.164
-0.159					-0.159
0.125					0.125
0.128					0.128
0.616					0.616
-0.285					-0.285
-0.197					-0.197
-0.194					-0.194
-0.187					-0.187
0.309					0.309
-0.282					-0.282
-0.209					-0.209
-0.183					-0.183
-0.135					-0.135
0.145					0.145
0.437					0.437
-0.139					-0.139
-0.142					-0.142
-0.262					-0.262
-0.189					-0.189
0.123					0.123
0.155					0.155
-0.17					-0.17
-0.388					-0.388
-0.119					-0.119
0.446					0.446
-0.618					-0.618
0.154					0.154
-0.166					-0.166
-0.141					-0.141
0.598					0.598
-0.205					-0.205
-0.143					-0.143
0.117					0.117
0.148					0.148
0.236					0.236
-0.572					-0.572
-0.272					-0.272
-0.143					-0.143
0.435					0.435
-0.205					-0.205
-0.19					-0.19
-0.169					-0.169
-0.161					-0.161
0.104					0.104
0.111					0.111
0.127					0.127
0.193					0.193
0.455					0.455
0.493					0.493
0.112					0.112
-0.163					-0.163
0.126					0.126
0.255					0.255
-0.26					-0.26
0.164					0.164
0.153					0.153
0.32					0.32
0.46					0.46
0.684					0.684
-0.667					-0.667
-0.222					-0.222
-0.19					-0.19
-0.176					-0.176
-0.159					-0.159
-0.15					-0.15
-0.14					-0.14
-0.13					-0.13
0.108					0.108
0.178					0.178
0.226					0.226
0.231					0.231
0.461					0.461
0.493					0.493
0.233					0.233
-0.17					-0.17
-0.165					-0.165
-0.152					-0.152
-0.133					-0.133
-0.242					-0.242
-0.124					-0.124
0.152					0.152
-0.134					-0.134
-0.313					-0.313
-0.493					-0.493
-0.14					-0.14
-0.124					-0.124
-0.301					-0.301
-0.221					-0.221
-0.211					-0.211
-0.194					-0.194
-0.162					-0.162
-0.146					-0.146
-0.13					-0.13
0.119					0.119
0.145					0.145
0.161					0.161
-1.139					-1.139
-0.239					-0.239
-0.134					-0.134
0.152					0.152
0.187					0.187
-0.272					-0.272
0.124					0.124
-0.114					-0.114
0.294					0.294
0.117					0.117
0.125					0.125
0.18					0.18
-0.126					-0.126
[truncated: 14,832 more rows]

## Sheet: SupplFig1
Fig. S1a
	miR-7fl/fl				UBC-cre/ERT2;miR-7fl/fl
miR-7a	0.965	0.972	1.109	0.953	0.002	0.075	0.004	0.006	0.003	0.065
miR-7b	0.985	0.944	1.145	0.927	0.002	0.08	0.005	0.007	0.005	0.059
Fig. S1b
Age (weeks)	miR-7fl/fl								UBC-cre/ERT2;miR-7fl/fl
5	10.7	10.5	10.7	8.4	7.9	6.3	7.7	8.2	9.6	8.7	8.3	7.6	8.6	8	8.1	6.9	6.9	7.7
6	8.5	8.2	10.7	9.4	8.3	10.4	8.5	9.2	8.9	9.6	8.2	7.9	7.1	8.7	8.4	7.5	8.1	8.1
8	7.9	10	8	9.1	8.4	8.3	7.3	10.2	9.1	8.2	8.3	6.9	7.7	7.5	8.3	7.7	7.2	7.6
10	11.1	8.8	9.4	11.2	9	8.7	9.7	8.8	11.3	10.4	10.3	8.6	8.4	8	10.2	8.4	9.1	7.6
12	7.9	8.3	8.6	8.1	9.1	8	9.2	6.7	8.8	10.4	10.8	8.2	8.5	9.9	8.9	8.9	8.2	9.4
13	7.3	9.6	7.3	7.5	8.8	10	7.6	8.6	8.1	8.7	9.2	9.5	9.1	9.7	10.2	10.2	8.7	8.9
15	10.6	6.9	10.4	11.4	9	9.1	9.4	9	8.1	9.2	9.4	8.4	9.2	9.9	10.7	11	8.6	9.6
17	8.7	8.7	9.6	8.9	9.6	7.7	8.7	9	10.1	9.1	10.3	8.8	9.5	9	9.3	10.2	9.8	8.1
19	7.8	8.9	9.5	9.7	11.2	8.9	9.1	8.8	11.3	10.2	10.4	8.7	8.9	11.5	10.9	10.5	8.7	9.3
22	7.3	9.1	8.8	8.7	9.9	7.5	10.3	8.3	8.6	9	8.3	8.8	7.9	8.8	10.2	9.9	7.6	8.4
Fig. S1c
Time (min)	miR-7fl/fl								UBC-cre/ERT2;miR-7fl/fl
0	8.5	8.2	10.7	9.4	8.3	10.4	8.5	9.2	8.9	9.6	8.2	7.9	7.1	8.7	8.4	7.5	8.1	8.1
15	21.6	19.2	16.5	24.6	19.7	11.9	15.9	18.6	20.6	20.1	14.6	14.4	15.6	16.3	14	13.4	11.7	13.8
30	15.8	15.6	17.6	21.4	12.3	11.2	14.7	15	12.7	14.6	11.6	9.8	10.8	13.8	10.4	10.8	10.5	11.4
45	13.1	12.6	13.3	14.7	11.5	11.8	13.4	13	10.8	12.1	10.1	9.6	9.4	13.7	9.4	10.3	9.1	9.9
60	10.3	11.1	11.5	10.8	10.8	10.4	12.7	10.7	10.7	11.4	8.7	8.7	9.7	10.6	10.3	8.9	9.4	10.2
90	9.2	9.6	9	9.3	9.1	8.2	9.5	9.8	7.3	9.4	6	7.5	7.9	11.1	8.3	7.3	7.8	7.7
120	9.4	8.3	8.5	8.5	8.3	7.3	10.4	9.6	9.1	9.3	7.5	8.4	8.2	8.8	7.2	7.2	7.3	7.6
Fig. S1d
Time (min)	miR-7fl/fl								UBC-cre/ERT2;miR-7fl/fl
0	11.1	8.8	9.4	11.2	9	8.7	9.7	8.8	11.3	10.4	10.3	8.6	8.4	8	10.2	8.4	9.1	7.6
15	7.6	7.8	6.9	8.9	6.2	6.4	5.9	8.5	7.3	8.7	9.2	6.8	6.4	7.6	8.4	6.4	5.9	7.4
30	6.8	7.3	5.9	4.9	5.6	5	5.2	5.8	7.3	7.5	6.2	5.6	4.7	5.2	6.2	4.7	4.8	7.3
45	5.6	5.8	4.7	5.1	3.8	4.9	6.1	5.7	5.6	7.4	5	4.7	5.4	4.6	6.2	5.1	3.8	6.1
60	6.1	4.9	5.3	5.1	3.1	4.2	6.1	6.2	5.6	8.5	3.7	4.5	5.3	3.9	7	3.9	2.8	6.3
90	6.3	4.5	4.6	5.3	4.1	4.6	5.4	5.4	5.8	8.4	4.3	4	4.2	3.9	6.4	3.6	2.4	5.9
120	7.9	5.5	5.3	6.1	4.7	5.7	5.9	6.8	6.6	8.7	4.1	4.4	5	4.1	6.9	3.8	3.2	6.2
Fig. S1e
Time (min)	miR-7fl/fl						UBC-cre/ERT2;miR-7fl/fl
0	0.407	0.409	0.464	0.559	0.514	0.616	1.115	1.338	1.165	0.742	1.052	1.071	0.685	0.458
15	0.683	0.818	1.128	0.769	1.003	1.422	2.265	3.154	1.792	1.776	2.203	2.499	1.219	1.227
30	0.548	0.848	0.882	1.034	0.812	1.3	5.266	3.449	1.554	1.326	1.677	1.303	1.066	0.804
Fig. S1f
Age (weeks)	miR-7fl/fl												UBC-cre/ERT2;miR-7fl/fl
5	8.9	7.8	7.5	8.1	5.9	9.2	8.6	8.2	7.6	6	5.6	8.5	7.9	6.8	6.8	7.6	6.7	7.4	7.4	7.8
7	9.2	9.7	7.6	8.9	5.9	9.7	8.5	9.6	8.3	8.2	7.6	8.6	7.1	7.7	7.1	8.9	9.4	7.7	8	7.5
8	7.6	7.6	7.7	8.1	7.2	8.8	7.9	8.6	7.3	7.2	7.8	9.3	6.6	8.4	7.6	7.4	8.4	8.4	7.9	6.9
10	9.3	7.6	8.3	10.2	9.6	8.6	8.4	8.3	9.3	9.3	7.7	10.3	8.2	7.3	9.1	7.4	11.7	9.2	8.5	9.5
11	8.3	6.9	7.2	9	7.7	8.6	8.8	8.6	6.6	7.6	8.6	8.7	7.8	8.3	10	9.1	8.5	8.8	9.3	7.8
13	7.5	7.7	8.4	7.3	7.3	6.8	7.6	6.9	7.1	6.8	8.7	6.9	8.3	8.1	8.6	9	9.1	8	9.8	7.9
15	7.4	8.8	8.9	8	7.4	7.8	7.4	8.7	7.9	8.9	7.8	6.6	7.6	9.2	9.4	11.7	10.6	9.3	9.3	8.3
17	6.8	8.1	7.4	8.6	8.7	7.7	7.3	9.2	9.2	7	7.6	10.2	7.7	9.2	9.7	9.2	10.3	8.9	9.9	9.2
19	8.3	8.1	8.1	7.2	7.2	7.6	7.6	10.7	8.3	8.4	9.6	8.1	8.5	10.1	10.1	11.3	10.8	9.4	9.6	8.9
22	8.7	8.6	9.8	7.8	6.2	7.9	8.7	9.1	8.7	7.1	8.5	8.1	8.7	8.9	7.7	8	8.8	8.9	9.4	7.9
Fig. S1g
Time (min)	miR-7fl/fl												UBC-cre/ERT2;miR-7fl/fl
0	9.2	9.7	7.6	8.9	5.9	9.7	8.5	9.6	8.3	8.2	7.6	8.6	7.1	7.7	7.1	8.9	9.4	7.7	8	7.5
15	23.6	16.7	19.7	21.5	19.2	22.3	17.4	21.6	16.3	19.4	20.5	23.1	18.6	16.7	17.7	22.9	16.3	18.6	14.1	10.2
30	11.9	14.3	13.1	14.7	14.7	15.6	16.1	13.6	11.7	15.1	11.4	10.7	11.1	11.4	12.1	17.3	13.2	12.4	11	9.1
45	8.6	11.9	9.9	12.2	12.4	13.6	12.3	12.2	11	11.5	11.4	11.5	11.6	8.1	11.7	9.9	11.2	10.7	12.3	9.7
60	9.4	10.7	11	10.1	9.6	12.7	11.2	9.9	9.7	11.2	12.1	9.7	9.7	8.2	10.3	11.3	10.6	10.1	8.5	9
90	7.8	7.9	9.5	8.8	8.8	9.6	9.4	8.8	7.9	10.3	9	7.8	8.9	6.5	8.1	7.6	11	8.6	8.4	8.2
120	7.7	8.4	7.7	8.6	6.7	8.4	9.5	8.2	7.3	8.7	8.7	7.8	7.1	5.9	8.6	7.8	8.9	6.8	8.2	7.1
Fig. S1h
Time (min)	miR-7fl/fl												UBC-cre/ERT2;miR-7fl/fl
0	7.6	7.6	7.7	8.1	7.2	8.8	7.9	8.6	7.3	7.2	7.8	9.3	6.6	8.4	7.6	7.4	8.4	8.4	7.9	6.9
15	8.3	5.9	7.4	3.7	5.3	6.3	8.8	5.3	5.2	5.1	6.5	6.3	3.7	6.2	6.9	6.7	6.5	6.1	7	4.3
30	5.6	4.1	5.8	4.3	5.1	5.9	6.1	5.3	4.6	4.4	6.1	5.8	4.3	4.6	4.7	5.9	4.8	4.3	6.1	4.8
45	5	4	8.7	5	4.6	6.7	7.4	5.2	4.8	3.6	6.4	5.7	5.4	5.2	5.6	5.6	5.8	5.5	4.8	4.9
60	6.1	3.6	6.9	3.9	6.8	7.4	6.6	6.5	5.5	4.8	4.6	6.2	4.8	5.2	6.9	6.9	4.9	5.8	6.2	6.2
90	5.8	3.8	7.5	3.9	5.8	6.6	6.6	5.2	5.5	4.4	6.4	5.3	5.8	5.9	6.1	4.5	5.3	6.2	6.6	6.4
120	6.2	3.8	9.2	5.2	7	6.2	7.8	4.9	5.9	4.7	5.4	6.4	6.2	4.1	6.6	5.1	4.9	6.1	7.2	6.8
Fig. S1i
Age (weeks)	miR-7fl/fl												UBC-cre/ERT2;miR-7fl/fl
5	11.2	8.4	9.9	8.8	9.4	8.9	9.3	11.1	10.3	9.6	9.5	9	10.7	7.9	11.2	9.6	9.8	8.6	8.7
6	11.6	12.3	10.1	13.6	10.3	10.3	9.6	10.4	11.5	11.3	13.3	11.8	9.9	10	12.3	10.3	11.2	12	11.7
7	12.1	12.1	14.1	11.9	12.8	11.7	9.1	12.1	12.2	13.1	13.9	12.1	12.1	13.4	9.8	12.7	11.6	11.5	10.1
8	9.8	10.9	11.4	12.3	11.6	10.6	11.3	9.2	11.7	11.7	12.7	14.1	10.1	11.7	10.2	13.4	13.7	12.1	14.6
9	11.8	11.5	12.8	12.6	13.4	13.4	11.8	14.7	14.7	10.5	12.3	15.6	14.7	15.7	13.1	12.9	14.3	13.7	13.5
10	13	12.3	13.7	11.8	10.2	11.9	10.4	14.1	11.3	10.1	12.4	11.6	12.7	14.4	12.2	11.6	12.2	12	12.1
12	11.7	12.7	12.9	11.1	11.3	10.8	11.6	11.1	12.9	11.5	9.8	12.6	11.3	12	10.7	11.8	12.8	11.3	11.6
14	10.4	8.3	9.7	8.6	11	8.9	9.8	11.7	9.9	8.8	10.1	10.2	12.4	11.6	9.1	9.7	11.4	10.1	12.6
15	12.4	8.6	8.9	10.8	11.6	9.6	11.4	13.3	10.9	12.5	10.9	11.7	10.1	13.8	9.6	11.3	12.5	8.9	9.3
17	11.6	8.8	9.4	12	11.1	9.7	11.6	14.9	10.1	11.7	13.3	10.5	11.7	13.5	9.3	9.5	12.6	11.2	12.5
19	9.6	9.4	9.1	11	8.2	8.9	7.8	11.9	9.4	10	10.5	9.4	10.2	12.3	8.7	9.7	11.2	8.1	10.3
21	11.4	12.3	10.2	10.5	10.9	11.2	8.7	10.3	10.8	12.7	11.1	9.4	12.6	13.1	9.7	10.6	14.1	10.7	10.1
Fig. S1j
Time (min)	miR-7fl/fl												UBC-cre/ERT2;miR-7fl/fl
0	11.8	11.5	12.8	12.6	13.4	13.4	11.8	14.7	14.7	10.5	12.3	15.6	14.7	15.7	15	13.1	12.9	14.3	13.7	13.5
15	21.4	20.4	21.2	23.4	23.5	21.5	21.7	19.2	24.9	22.6	23.5	20.6	18.8	23.9	25.6	24.6	21.5	22	22.8	23
30	22.3	19.7	21.1	24.1	24.3	20.6	17.4	18.3	23.7	26.1	26.2	23.7	20.5	24.5	25.6	21.4	22.9	20.3	21.2	19.5
45	20.3	17.3	21.4	23.3	22.7	20	16.4	20.5	25.9	20	26.2	23.8	22.7	21.6	20.9	21.4	19.9	20.2	17.9	18.7
60	18.3	15.3	21.4	18.8	22.8	19.3	15.7	20.3	22.1	20.9	24.6	17.7	16.4	23.1	25.1	19.3	18.9	20.1	15.9	16.2
90	15.8	13.4	15.6	14.7	14.5	15.2	10.6	12.7	22.2	13.8	18	19.1	13.7	14.6	20.3	15.2	12.3	17.2	13.9	12.4
120	13.2	10.9	14.3	13.6	15.3	12.3	9.9	14.7	14.6	12.4	16.1	14.6	11.2	14.2	17.2	11.7	14	13.9	11.7	12.4
Fig. S1k
Time (min)	miR-7fl/fl												UBC-cre/ERT2;miR-7fl/fl
0	13	12.3	13.7	11.8	10.2	11.9	10.4	14.1	11.3	10.1	12.4	11.6	12.7	14.4	14.6	12.2	11.6	12.2	12	12.1
15	11.1	11.3	10.9	9.1	13.1	14	7.4	12.7	11.4	7.7	11.5	10.2	11	13.4	13	13.2	10.7	12.4	11.7	10.1
30	6.3	6.2	6.3	6.4	6.4	5.9	5.2	6.8	6.1	5.9	7.5	7.2	7.7	10.3	9.4	7.2	5.2	6.8	6.9	7
45	6.3	5.8	6	5.2	5.5	5.3	4.9	5.6	5.9	5.4	6.4	4.7	7.6	9.3	9.3	7.1	5.3	6.8	7.7	6.9
60	6.7	6	7.1	5.8	6.4	5.4	5.1	4.9	6.8	4.9	6.8	5.9	7.1	7.5	9.3	7.3	4.3	7	7.1	6.3
90	7.1	6.5	5.9	4.6	4.4	5.2	4.3	5	5.8	4.9	6.9	4.7	6.6	7.6	9.5	7	4.7	7	8.5	6.4
120	6.6	7.6	7.3	4.8	5.7	5.8	4.2	7.1	5.8	6.9	8.2	5.8	7.1	8.6	10.8	8.6	5.3	8.4	9.3	10.2

## Sheet: SupplFig2
Fig. S2a
Age (weeks)	WT					Sim1-cre
5	19.1	17.6	18.4	18.6	19.7	18.1	15.6	18.9	16.2	20.6	20.5
6	21.3	19.8	20	19.5	21.4	20.1	18.1	20.2	18.6	21.7	22.1
7	22.9	21.6	21.6	20.9	22.8	21.6	20.4	22.2	19.9	23.4	23.2
9	26.1	25.7	24.1	24.8	28.5	24.4	23.6	24	21.6	27.7	27.2
11	28.9	30.9	25.5	30	33.8	28.7	25.1	25.9	24.1	32.4	32.5
13	31.3	34.7	27.9	35.4	39.4	33.6	27.2	28.1	26.5	36.9	38
15	33.5	37.5	32	38.6	43.1	36.3	28.8	31	29	39.3	40.8
17	37.6	40.9	37	42.2	45.6	38.6	32.6	35.5	31.7	42.5	43.7
19	44.7	46.1	43.6	45.1	47.7	44.1	39	41.2	36.4	45.1	46
21	46.7	48	45.7	46.3	48.4	46.5	43.2	43.5	38	45.7	46.6
Fig. S2b
Age (weeks)	WT							Sim1-cre
5	15.7	16	16.2	16.5	16.6	15.7	15.9	16.8	13.4	15.9	16.1	16.1	16.9
6	16.5	16.8	17	17.8	16.4	15.6	16	16.9	14.6	18.4	16.3	16.8	17.1
7	17.4	17.9	18.9	18.9	16.6	16.1	17.2	17.8	15.3	17.9	17.2	18.1	18.3
9	21	22.1	19.3	20.7	19	16.6	18.7	20	16.6	23.2	19.4	20.3	19.6
11	24.6	22.9	21.2	22.6	21.3	18.1	19.6	21.8	17.4	28	21.1	22.5	20.9
13	24.1	22.9	22	23.4	23.3	21.6	21.4	21.1	17.5	31.7	22.2	23.9	22.1
15	27.4	25.8	25.2	28.6	28.7	21.2	22.9	22.4	18.5	31.4	25.3	28.5	26.1
17	28.7	28.9	28.7	28.5	35.1	23.2	28.7	22.5	18.7	33.9	29.1	29.9	27.3
20	32.6	31.5	33	30.4	39.3	31.8	38.9	26.1	19.5	39.5	35.3	37.1	35.3
22	31	33.9	36.3	35.4	41.3	33.2	39.1	25.6	21.1	41.5	37.1	38.8	38.1
Fig. S2C
Time (h)	miR-7fl/fl								Sim1-cre;miR-7fl/fl
0	0	0	0	0	0	0	0	0	0	0	0	0	0	0	0	0
1	0	0	0.24	0.11	0	0.14	0.22	0.08	0.07	0	0.25	0	0	0	0	0
2	0	0	0.24	0.11	0	0.14	0.29	0.08	0.07	0	0.25	0.03	0	0.3	0	0
3	0.02	0	0.36	0.55	0	0.18	0.29	0.08	0.09	0	0.25	0.03	0.33	0.31	0	0.13
4	0.07	0.03	0.39	0.55	0.05	0.18	0.29	0.08	0.16	0	0.31	0.03	0.33	0.31	0.17	0.13
5	0.07	0.03	0.39	0.55	0.05	0.18	0.41	0.12	0.17	0	0.54	0.03	0.33	0.34	0.17	0.13
6	0.07	0.05	0.39	0.55	0.05	0.23	0.41	0.12	0.17	0.11	0.54	0.03	0.33	0.34	0.17	0.13
7	0.17	0.07	0.39	0.55	0.11	0.25	0.41	0.12	0.17	0.11	0.67	0.05	0.33	0.36	0.17	0.13
8	0.2	0.2	0.39	0.55	0.11	0.62	0.82	0.23	0.18	0.38	0.67	0.05	0.34	0.38	0.17	0.25
9	0.27	0.2	0.7	0.62	0.3	0.62	0.82	0.23	0.18	0.38	0.89	0.07	0.37	0.38	0.2	0.25
10	0.39	0.54	0.74	0.62	0.3	0.74	0.99	0.48	0.18	0.72	1.02	0.07	0.37	0.97	0.2	0.25
11	0.43	0.54	0.82	0.7	0.37	0.84	1.1	0.48	0.31	0.72	1.2	0.07	0.44	0.97	0.38	0.37
12	0.75	0.67	1.29	0.88	0.51	1.1	1.52	0.71	0.41	0.73	1.41	0.11	0.6	0.97	0.52	0.58
13	1.03	0.94	1.57	1.42	0.73	1.55	2.29	0.99	0.55	0.87	2.06	0.4	0.9	1.2	0.76	0.98
14	1.53	1.09	1.76	2.03	1.19	1.78	2.55	1.39	0.73	0.89	2.11	0.52	1.35	1.71	1.17	1.34
15	1.75	1.48	2.04	2.38	1.49	2.24	3.02	1.48	1.27	1.26	2.34	0.94	1.93	2.18	1.71	1.65
16	2.08	1.84	2.66	2.84	1.93	2.44	3.3	1.94	1.6	1.42	2.48	1.03	2.1	2.38	1.94	1.74
17	2.43	2.31	2.97	3.03	1.99	2.73	3.61	2	2.04	1.87	3.25	1.48	2.28	2.54	2.19	1.9
18	2.87	2.43	3.37	3.59	2.3	2.74	4.2	2.15	2.51	2.26	3.43	1.78	2.96	2.54	2.6	2.38
19	3.1	2.94	3.37	4.03	2.32	3.18	4.51	2.23	2.51	2.26	3.43	2.59	3.21	2.89	3.02	2.38
20	3.41	2.94	3.86	4.19	2.32	3.46	4.65	2.23	2.59	2.7	4.48	2.59	3.32	2.89	3.1	2.82
21	3.5	3.22	3.9	4.23	2.62	3.46	4.65	2.52	2.59	2.7	4.53	2.79	3.65	3.06	3.36	2.93
22	3.87	3.39	3.9	4.54	2.63	3.46	5.3	2.53	2.61	2.7	4.53	2.8	4.07	3.06	3.79	3.27
23	3.87	3.45	4.39	4.9	2.88	3.91	5.31	2.65	3.04	3.01	4.53	3.24	4.36	3.59	3.79	3.68
24	3.92	3.45	4.45	5.06	2.89	4.1	5.97	2.82	3.06	3.11	4.76	3.54	4.43	3.62	4.13	3.73
25	3.92	3.57	4.45	5.09	2.89	4.1	5.97	2.82	3.06	3.11	4.96	3.54	4.43	3.62	4.13	3.73
26	3.92	3.6	4.45	5.12	2.93	4.1	5.97	3.06	3.06	3.11	5.63	3.54	4.43	3.62	4.13	3.73
27	3.92	3.68	4.45	5.12	3.08	4.1	6.13	3.06	3.06	3.11	5.63	3.54	4.43	3.62	4.13	3.73
28	3.98	3.68	4.7	5.42	3.08	4.22	6.24	3.1	3.06	3.11	5.84	3.54	4.43	3.7	4.15	3.96
29	3.99	3.86	4.7	5.42	3.08	4.22	6.24	3.22	3.06	3.23	5.84	3.54	4.43	3.84	4.15	3.96
30	3.99	3.89	5.14	5.68	3.08	4.31	6.35	3.22	3.07	3.23	5.84	3.54	4.43	3.89	4.15	3.96
31	3.99	3.89	5.14	5.68	3.08	4.31	6.35	3.22	3.07	3.23	5.84	3.54	4.43	4.03	4.15	3.97
32	3.99	3.89	5.14	5.68	3.08	4.52	6.63	3.4	3.07	3.36	5.84	3.54	4.43	4.03	4.15	3.97
33	4.15	3.98	5.31	5.7	3.08	4.58	6.63	3.4	3.07	3.36	6.1	3.54	4.43	4.03	4.23	4.4
34	4.28	4.17	5.31	5.7	3.18	4.99	6.8	3.4	3.07	3.78	6.1	3.54	4.43	4.56	4.23	4.4
35	4.28	4.28	5.51	6	3.25	4.99	7.14	3.47	3.15	3.78	6.26	3.54	4.43	4.56	4.32	4.4
36	4.59	4.48	5.67	6.52	3.68	4.99	7.69	3.61	3.26	3.96	6.37	3.6	4.43	5	4.51	4.47
37	5.21	5.12	5.99	7.19	3.78	5.22	8.43	3.98	3.59	4.16	6.98	3.78	4.8	5.35	4.63	4.69
38	5.41	5.12	6.16	7.55	4.23	5.49	9.07	4.48	3.84	4.19	7.32	4.26	5.25	5.69	5.01	5.11
39	5.85	5.63	6.57	8.29	4.42	5.81	9.77	4.7	4.13	4.94	7.75	4.61	5.91	5.97	5.54	5.46
40	6.21	5.83	6.95	8.88	4.87	5.97	9.99	4.96	4.42	4.96	8.05	5.23	6.38	6.24	5.84	5.77
41	6.77	6.54	7.56	9.91	5.05	6.26	10.08	5.36	4.56	5.38	8.23	5.6	6.72	6.69	6.47	6.07
42	7.16	6.6	7.75	10.27	5.48	6.31	10.23	5.39	5.02	5.67	8.66	6.43	6.74	6.69	6.95	6.41
43	7.31	6.73	8.04	10.45	5.54	6.39	10.77	5.39	5.31	5.71	8.71	6.5	7.3	7.34	7.34	6.44
44	7.63	6.73	8.04	10.57	5.66	6.67	10.88	5.96	5.42	6.01	8.71	6.5	7.63	7.44	7.37	6.59
45	7.91	6.74	8.27	10.89	5.86	6.68	10.88	5.99	5.84	6.08	9.11	6.56	8.27	7.44	7.65	6.9
46	7.99	7.08	8.55	10.92	6.04	7.01	10.93	5.99	5.85	6.08	9.11	6.93	8.27	7.6	7.69	6.96
47	8.2	7.08	8.58	11.55	6.05	7.16	11.62	6.12	6	6.38	9.55	7.22	8.48	7.98	7.88	7.14
48	8.24	7.28	8.9	11.67	6.06	7.46	11.76	6.17	6.3	6.57	10.15	7.24	8.63	8.01	8.08	7.29
49	8.24	7.28	8.9	11.74	6.06	7.46	11.76	6.17	6.35	6.57	10.15	7.24	8.63	8.01	8.08	7.38
50	8.44	7.32	8.9	11.95	6.06	7.46	12.08	6.24	6.37	6.57	10.68	7.24	8.63	8.01	8.13	7.38
51	8.44	7.71	9.02	11.99	6.06	7.46	12.08	6.24	6.48	6.57	10.69	7.24	8.63	8.01	8.25	7.56
52	8.44	7.73	9.14	12.13	6.08	7.46	12.24	6.29	6.52	6.57	10.72	7.24	8.72	8.01	8.25	7.56
53	8.44	7.78	9.41	12.13	6.15	7.46	12.24	6.29	6.65	6.63	11.12	7.24	8.72	8.01	8.3	7.56
54	8.57	8.11	9.41	12.13	6.15	7.46	12.41	6.34	6.65	6.63	11.12	7.24	8.72	8.16	8.3	7.56
55	8.57	8.11	9.41	12.27	6.15	7.56	12.41	6.34	6.66	6.97	11.12	7.24	8.72	8.16	8.3	7.78
56	8.65	8.3	9.41	12.27	6.33	7.56	12.41	6.34	6.71	6.97	11.12	7.24	8.72	8.32	8.37	7.78
57	8.65	8.35	9.98	12.27	6.33	7.73	12.6	6.38	6.71	6.97	11.23	7.24	8.72	8.44	8.37	7.78
58	8.93	8.53	9.98	12.27	6.48	7.74	12.6	6.38	6.74	7.19	11.23	7.24	8.72	8.58	8.37	7.88
59	8.95	8.76	10.22	12.8	6.63	7.84	13.05	6.51	6.83	7.28	11.43	7.24	8.72	8.83	8.51	7.88
60	9.11	9.05	10.38	13.21	6.8	7.84	13.43	6.62	7.04	7.57	11.74	7.24	8.96	9.09	8.66	7.88
61	9.7	9.44	10.79	14.15	7.18	8.13	14.08	6.96	7.29	8.1	12.19	7.63	9.3	9.71	9.4	8.21
62	10.15	9.51	11.16	14.79	7.48	8.26	14.9	7.17	7.5	8.1	12.51	7.92	9.75	9.88	9.44	8.47
63	10.89	10.17	11.34	15.22	7.83	8.58	15.33	7.7	8.38	8.18	13.08	8.72	9.94	10.08	10.01	8.75
64	11.25	10.48	11.86	15.69	8.05	8.93	16.23	8.16	8.79	8.33	13.45	9.05	10.68	10.61	10.05	8.75
65	11.55	10.83	12.4	16.19	8.36	9.22	16.32	8.38	9.29	8.74	13.94	9.37	11.33	10.91	10.4	9.32
66	11.83	10.94	12.86	16.64	8.47	9.34	16.51	8.65	9.64	9.11	14.07	10.02	11.34	11.19	11.37	9.68
67	12.44	10.96	13.07	16.75	8.57	9.55	16.88	8.65	9.67	9.12	14.73	10.86	11.82	11.32	11.59	9.82
68	12.45	11.68	13.28	17.04	8.74	9.61	17.41	8.86	9.85	9.39	14.95	10.86	11.82	11.57	11.59	10.08
69	12.72	11.81	13.41	17.05	8.85	10.08	17.41	8.96	10.07	9.45	14.95	10.86	12.27	12.11	11.74	10.08
70	12.95	11.9	13.66	17.95	8.87	10.12	17.68	9.01	10.15	9.51	15.18	10.91	12.42	12.14	12.17	10.41
71	13.15	11.9	14.02	18.16	9.27	10.31	18.1	9.1	10.15	9.81	15.45	11.47	12.85	12.26	12.31	10.58
72	13.15	12.05	14.25	18.23	9.27	10.31	18.4	9.12	10.62	9.81	15.99	11.47	13.24	12.3	12.83	10.92
Fig. S2d
	miR-7fl/fl								Sim1-cre;miR-7fl/fl
Light	0.763	1.157	1.33	1.293	0.68	0.79	1.637	0.65	0.45	0.86	1.537	0.057	0.31	1.143	0.493	0.637
Dark	3.62	2.86	3.42	4.783	2.41	2.647	4.497	2.39	3.09	2.41	3.793	3.767	4.103	2.957	3.783	3.003
Fig. S2e
Time (h)	miR-7fl/fl								Sim1-cre;miR-7fl/fl
1	6.093	6.977	8.448	7.405	5.149	7.698	7.148	8.062	7.623	7.064	6.482	5.897	6.921	5.786	6.379	6.815
2	5.711	5.523	6.751	6.592	4.676	5.86	8.797	5.808	6.055	5.682	5.275	6.137	5.836	5.831	5.983	6.375
3	6.342	5.401	7.642	7.063	4.958	6.528	6.563	5.517	6.098	5.524	5.442	6.171	7.23	5.973	5.808	6.812
4	6.718	6.918	7.498	6.423	6.355	5.622	6.149	5.737	6.355	6.309	4.992	5.291	6.325	5.922	7.824	6.347
5	5.738	6.661	6.34	7.353	5.191	5.96	7.289	6.618	6.393	5.176	6.082	5.626	5.797	5.987	6.484	6.768
6	5.609	5.458	6.025	6.92	5.031	6.151	5.774	5.506	5.766	6.063	5.142	5.581	5.64	6.223	5.793	5.969
7	6.411	5.612	7.136	6.795	4.086	5.632	6.684	5.724	6	5.784	5.69	5.452	6.403	7.052	6.081	6.371
8	5.6	5.667	6.154	5.862	4.954	6.669	7.047	7.562	6.454	5.915	5.183	5.378	6.076	6.222	5.219	6.663
9	6.258	6.278	8.357	6.097	6.573	6.051	5.894	5.873	5.656	5.831	5.76	5.24	6.788	5.89	5.714	6.342
10	6.527	6.623	8.285	6.021	5.324	6.404	6.292	6.058	5.669	6.611	5.643	6.796	5.532	6.085	5.333	5.603
11	6.562	6.307	7.117	6.617	5.394	6.573	6.764	6.728	6.053	6.374	5.388	5.289	6.277	6.081	6.547	6.817
12	7.29	6.654	7.413	7.386	6.119	6.915	7.311	6.852	7.056	6.495	6.261	6.39	6.703	7.636	5.93	6.633
13	8.802	8.491	9.215	8.911	8.354	8.857	9.723	9.197	8.559	7.999	6.717	8.142	8.367	9.03	8.083	8.126
14	9.006	7.724	8.369	8.237	8.687	8.677	10.011	9.789	8.735	6.811	6.692	6.849	8.494	9.232	8.808	8.599
15	8.498	8.876	10.217	10.416	8.143	8.786	10.071	8.44	8.984	8.274	6.223	9.024	9.069	9.433	8.382	8.902
16	9.479	9.385	10.638	10.593	7.572	9.447	8.668	9.58	8.929	6.841	6.145	8.227	7.949	9.501	8.715	7.842
17	9.533	9.253	10.241	9.124	8.974	8.788	6.848	9.378	8.935	8.335	6.897	7.502	6.617	8.917	7.779	7.071
18	9.175	7.937	10.486	8.947	8.742	6.201	10.303	7.622	8.503	7.492	6.744	8.305	8.979	7.935	7.777	9.184
19	8.792	8.658	7.333	9.658	8.461	8.932	9.995	7.582	7.325	5.959	5.447	8.362	9.34	6.532	8.496	6.686
20	8.739	7.417	9.096	8.166	6.462	9.569	9.101	6.21	8.412	8.585	7.21	7.306	7.414	7.339	6.782	7.665
21	8.409	8.592	9.742	7.129	7.955	6.066	6.347	8.11	6.69	7.521	7.371	7.446	7.003	7.635	7.392	7.487
22	7.672	7.102	7.458	8.181	6.222	5.398	8.301	7.722	7.149	5.91	5.135	6.352	8.864	6.435	7.967	7.534
23	7.492	8.51	8.116	7.433	7.956	8.644	8.02	6.804	8.83	7.803	5.66	7.873	8.032	8.295	6.353	8.65
24	7.458	6.977	9.351	8.643	6.394	8.533	8.663	8.602	7.577	8.169	6.536	7.657	8.568	8.208	8.13	7.731
25	6.234	6.883	6.925	7.563	5.119	6.761	7.267	6.157	6.422	6.542	5.923	5.824	6.22	6.304	6.204	6.343
26	6.158	6.82	6.966	6.156	5.379	5.616	6.048	7.331	6.343	5.683	7.285	6.372	6.095	6.702	5.758	6.179
27	5.671	7.145	6.412	6.45	6.365	5.159	6.608	6.039	5.996	5.92	5.89	5.4	5.673	6.202	5.862	5.85
28	6.965	6.763	8.144	7.236	5.645	6.408	7.763	6.236	6.725	5.499	5.312	5.706	6.155	6.215	6.492	7.208
29	6.236	5.722	7.076	6.621	5.35	5.307	6.044	7.762	6.146	6.454	6.002	5.23	6.977	6.954	7.549	6.116
30	5.806	6.263	7.012	6.148	4.979	5.623	7.076	6.567	6.235	5.75	5.01	5.183	5.529	6.206	5.552	5.804
31	5.609	5.33	7.507	6.831	5.726	5.549	5.743	6.001	5.918	5.202	5.289	6.087	5.394	6.706	5.394	6.425
32	5.843	5.859	6.504	5.692	5.216	6.099	6.672	6.653	5.967	6.507	4.959	5.362	6.078	6.211	5.038	5.678
33	6.751	5.926	7.942	5.905	5.136	5.935	6.234	6.384	5.738	5.249	5.673	5.246	5.995	6.095	6.103	6.337
34	5.958	5.871	7.109	5.691	6.202	5.983	5.927	5.982	6.405	7.522	5.315	5.457	6.551	6.948	5.423	6.27
35	6.232	6.753	6.885	6.391	5.158	6.611	7.135	6.875	6.121	6.224	5.322	6.15	5.884	6.368	5.732	5.975
36	6.993	6.472	8.219	6.982	6.057	6.477	7.691	7.344	6.61	6.373	5.718	6.065	6.528	7.15	6.347	6.776
37	8.007	8.341	9.537	8.725	7.474	8.44	9.632	9.161	8.466	7.912	6.271	7.329	8.207	9.09	8.086	8.398
38	8.475	7.399	9.871	9.637	8.291	7.506	10.606	9.515	9.03	7.294	6.711	8.089	8.887	9.562	8.839	8.605
39	8.271	8.51	10.033	9.412	7.619	9.428	10.528	9.864	8.44	8.373	5.75	7.134	9.19	8.245	9.28	8.527
40	7.479	7.826	10.245	9.101	9.198	9.083	10.603	9.943	9.235	7.117	6.785	8.793	9.427	8.629	8.273	7.214
41	7.912	9.202	10.679	8.366	7.893	8.545	8.783	9.895	8.028	7.959	5.498	8.401	8.854	8.227	8.652	9.202
42	8.447	9.381	10.926	10.205	8.249	8.4	6.871	8.667	8.166	8.469	7.773	8.409	6.902	6.461	9.469	8.997
43	8.18	9.052	10.452	8.999	7.361	6.806	10.786	6.683	8.621	8.095	6.488	8.352	8.321	8.066	7.637	7.748
44	6.549	7.657	8.481	6.93	6.859	8.567	9.7	8.737	8.021	7.539	5.086	6.703	8.093	7.483	8.177	8.144
45	8.488	6.111	7.774	8.721	6.269	5.999	7.526	8.706	7.363	7.487	6.492	6.27	7.774	6.832	8.247	7.836
46	7.254	8.033	9.148	6.678	7.574	8.085	6.607	6.571	7.101	6.408	5.502	7.767	7.822	8.102	7.872	7.58
47	7.449	6.64	7.478	9.32	7.143	6.373	9.678	7.986	7.475	8.048	5.864	7.46	8.189	7.711	8.046	8.427
48	8.128	7.885	8.863	7.667	6.713	7.894	8.261	8.225	8.212	8.312	7.072	7.619	6.989	8.441	7.764	8.301
49	5.891	6.305	7.092	7.104	5.622	6.344	6.485	6.121	6.581	6.201	5.748	5.577	6.136	6.361	6.859	6.928
50	5.977	5.887	6.522	6.21	5.273	5.37	7.852	6.548	6.145	5.835	6.686	5.276	6.445	5.96	6.495	6.456
51	6.57	6.536	7.545	7.224	5.077	6.482	6.313	6.295	6.79	6.028	5.685	4.898	5.983	6.044	7.304	7.509
52	5.538	6.405	6.655	7.06	5.785	5.453	7.763	6.132	6.781	5.632	5.206	5.498	7.466	6.022	6.541	5.874
53	5.638	5.693	8.084	6.172	5.799	5.284	6.391	6.031	6.741	6.383	5.941	5.026	5.801	5.545	6.259	6.054
54	7.554	6.573	6.504	5.72	5.645	6.085	7.664	6.133	5.583	5.926	5.104	6.454	5.809	7.528	5.159	5.672
55	5.953	5.801	6.648	6.859	5.173	5.449	6.865	7.017	5.808	6.652	5.16	5.249	5.253	6.035	5.206	6.913
56	6.039	6.472	6.25	6.396	6.284	6.428	5.955	5.702	6.186	6.339	4.794	5.418	6.458	6.307	6.727	6.418
57	5.441	5.513	8.683	5.941	5.632	6.115	7.432	6.012	5.668	5.719	4.468	5.094	6.171	5.549	5.186	5.568
58	6.391	6.821	7.577	5.596	5.746	6.078	6.193	5.707	5.823	6.884	5.262	5.794	5.059	6.586	5.317	6.844
59	6.515	6.218	7.408	6.787	5.927	6.154	7.395	6.558	6.057	6.004	5.567	6.073	5.633	6.254	6.39	5.77
60	6.826	6.923	8.196	7.432	6.337	7.125	7.365	7.03	7.052	7.043	5.801	6.133	6.293	7.127	6.671	6.219
61	8.502	9.234	9.789	9.175	8.937	8.324	9.556	8.518	8.173	8.386	7.012	8.058	8.288	8.958	7.717	7.991
62	9.042	7.862	10.441	10.172	7.997	7.602	10.675	8.366	7.616	7.382	6.596	8.308	7.518	9.063	6.925	8.133
63	8.846	8.736	9.586	9.912	8.4	8.733	10.811	9.426	8.889	7.936	7.727	7.123	7.272	8.2	8.951	7.962
64	7.979	9.38	9.199	8.767	8.996	9.369	10.866	10.307	8.962	7.647	6.348	8.476	8.213	7.577	7.927	6.194
65	8.315	8.755	11.4	9.944	8.738	9.059	10.087	9.783	9.244	8.548	7.591	7.929	9.201	9.379	6.865	8.31
66	7.495	8.029	11.384	8.941	8.023	9.151	7.705	8.561	9.311	8.621	5.73	8.758	6.536	8.908	9.45	8.422
67	8.587	6.342	11.116	8.685	8.249	8.12	10.157	8.293	7.99	8.453	7.206	8.959	7.992	6.67	8.917	7.039
68	7.907	8.893	10.477	7.52	7.339	8.408	9.07	8.582	7.569	7.785	6.875	7.457	6.298	8.37	6.368	7.443
69	6.929	8.811	8.906	7.607	8.328	8.233	6.796	8.103	7.613	8.191	5.317	7.223	8.341	7.412	6.535	5.915
70	7.848	6.908	9.151	8.192	5.989	8.282	9.004	8.404	6.545	7.695	5.888	6.458	6.508	7.76	7.836	7.33
71	7.704	6.925	9.882	7.602	8.021	7.61	8.594	7.745	6.885	8.386	5.843	8.264	8.46	7.908	7.282	7.379
72	6.675	7.853	8.322	8.918	6.218	6.516	8.867	7.92	7.711	7.018	7.259	6.452	8.012	8.867	8.425	8.8
Fig. S2f
	miR-7fl/fl								Sim1-cre;miR-7fl/fl
Light	74.549	75.011	87.01	78.9	66.147	73.32	81.864	76.887	75.006	73.466	66.82	67.94	73.705	76.022	72.888	76.234
Dark	97.841	97.562	114.467	104.878	93.267	97.476	109.273	102.332	97.765	92.92	77.154	92.945	96.663	98.138	96.068	95.125
Fig. S2g
Time (h)	miR-7fl/fl								Sim1-cre;miR-7fl/fl
1	0.828	0.81	0.902	0.832	0.83	0.937	0.842	0.899	0.885	0.885	0.878	0.759	0.892	0.759	0.849	0.961
2	0.808	0.736	0.814	0.801	0.796	0.828	0.902	0.812	0.796	0.845	0.793	0.734	0.843	0.782	0.792	0.889
3	0.824	0.701	0.8	0.769	0.73	0.897	0.799	0.778	0.79	0.828	0.805	0.76	0.837	0.792	0.757	0.943
4	0.824	0.777	0.846	0.79	0.83	0.81	0.75	0.752	0.776	0.801	0.749	0.711	0.866	0.753	0.817	0.871
5	0.785	0.809	0.747	0.779	0.788	0.837	0.782	0.774	0.799	0.77	0.87	0.719	0.802	0.743	0.781	0.861
6	0.75	0.761	0.737	0.791	0.749	0.804	0.749	0.744	0.732	0.777	0.806	0.699	0.76	0.766	0.734	0.794
7	0.783	0.828	0.722	0.754	0.734	0.803	0.767	0.769	0.732	0.865	0.828	0.708	0.758	0.765	0.732	0.783
8	0.748	0.75	0.697	0.713	0.723	0.796	0.818	0.895	0.733	0.86	0.724	0.678	0.723	0.739	0.713	0.798
9	0.776	0.814	0.811	0.728	0.801	0.805	0.821	0.836	0.704	0.89	0.841	0.704	0.819	0.724	0.77	0.891
10	0.814	0.821	0.923	0.744	0.821	0.849	0.81	0.84	0.718	0.903	0.846	0.763	0.752	0.758	0.766	0.813
11	0.803	0.863	0.805	0.775	0.805	0.817	0.925	0.938	0.749	0.919	0.818	0.707	0.783	0.784	0.844	0.872
12	0.858	0.855	0.902	0.87	0.851	0.86	0.939	0.911	0.786	0.871	0.915	0.725	0.817	0.841	0.84	0.824
13	0.95	0.91	0.959	0.943	0.911	0.96	0.975	0.963	0.81	0.855	0.963	0.847	0.899	0.903	0.893	1.002
14	0.955	0.869	0.956	0.957	0.935	0.981	0.99	0.988	0.823	0.869	0.978	0.86	0.925	0.93	0.949	1.03
15	0.952	0.887	0.981	0.999	0.967	0.981	0.985	0.956	0.891	0.903	0.954	0.905	0.967	0.93	0.971	1.019
16	0.967	0.943	0.999	1.012	0.989	0.977	0.997	0.988	0.95	0.913	0.981	0.957	0.958	0.922	0.981	1.029
17	0.971	0.971	1.016	0.987	0.984	0.992	0.981	1.001	0.95	0.951	0.98	0.921	0.902	0.945	0.982	0.956
18	0.945	0.933	1.002	0.989	0.987	0.937	0.991	0.973	0.951	0.961	0.993	0.97	0.957	0.907	0.973	1.002
19	0.957	0.942	0.895	0.979	0.98	0.946	0.984	0.941	0.918	0.962	0.962	0.99	0.96	0.85	0.988	1.014
20	0.954	0.902	0.904	0.951	0.873	0.984	0.966	0.867	0.909	0.98	0.983	0.968	0.878	0.897	0.958	0.947
21	0.94	0.891	0.947	0.906	0.866	0.926	0.922	0.88	0.81	0.948	1	0.954	0.826	0.886	0.918	1.01
22	0.896	0.854	0.861	0.934	0.93	0.899	0.95	0.916	0.763	0.899	0.982	0.947	0.938	0.906	0.971	1.02
23	0.885	0.861	0.812	0.896	0.94	0.915	0.958	0.815	0.874	0.903	0.907	0.925	0.952	0.904	0.929	1.008
24	0.834	0.799	0.921	0.911	0.889	0.963	0.943	0.921	0.856	0.956	0.901	0.955	0.926	0.922	0.945	0.995
25	0.771	0.758	0.813	0.879	0.804	0.877	0.94	0.862	0.769	0.914	0.899	0.838	0.811	0.867	0.883	0.91
26	0.745	0.782	0.743	0.786	0.845	0.772	0.891	0.876	0.747	0.846	0.97	0.828	0.775	0.813	0.819	0.867
27	0.744	0.772	0.728	0.808	0.825	0.768	0.863	0.921	0.731	0.816	0.946	0.742	0.737	0.832	0.804	0.812
28	0.762	0.789	0.764	0.82	0.825	0.832	0.873	0.881	0.723	0.792	0.885	0.769	0.742	0.806	0.768	0.905
29	0.837	0.765	0.832	0.815	0.797	0.805	0.79	0.842	0.73	0.873	0.928	0.743	0.814	0.797	0.813	0.882
30	0.763	0.828	0.772	0.753	0.759	0.8	0.818	0.872	0.727	0.891	0.816	0.717	0.752	0.834	0.753	0.844
31	0.73	0.786	0.915	0.831	0.758	0.811	0.782	0.809	0.731	0.809	0.797	0.713	0.732	0.843	0.74	0.836
32	0.764	0.768	0.802	0.76	0.777	0.798	0.806	0.843	0.724	0.816	0.768	0.7	0.757	0.852	0.736	0.809
33	0.811	0.767	0.826	0.78	0.733	0.823	0.862	0.846	0.713	0.758	0.802	0.722	0.725	0.791	0.785	0.815
34	0.776	0.814	0.843	0.746	0.801	0.777	0.81	0.812	0.718	0.848	0.894	0.743	0.778	0.839	0.772	0.96
35	0.85	0.888	0.788	0.829	0.796	0.867	0.892	0.87	0.717	0.925	0.85	0.736	0.731	0.884	0.819	0.87
36	0.828	0.877	0.883	0.86	0.816	0.904	0.942	0.886	0.803	0.887	0.844	0.714	0.757	0.943	0.843	0.844
37	0.946	0.932	0.928	0.977	0.932	0.955	1.005	0.93	0.881	0.939	0.937	0.831	0.883	0.956	0.859	0.919
38	0.977	0.951	0.919	0.989	0.954	0.962	1.005	0.982	0.863	0.924	0.986	0.9	0.95	0.992	0.905	0.991
39	0.99	0.97	0.893	0.987	0.988	0.97	1.01	0.999	0.883	0.944	0.986	0.907	0.978	0.958	0.974	1.019
40	0.969	0.949	0.968	0.992	0.992	0.975	1.005	1.013	0.911	0.96	0.984	0.957	0.958	0.967	0.975	0.955
41	0.991	0.974	0.983	1.007	0.99	0.975	0.967	0.971	0.878	0.997	0.96	0.992	0.962	0.961	0.994	0.983
42	0.997	0.967	0.965	1.004	0.987	0.933	0.858	0.956	0.845	0.981	1	0.969	0.869	0.926	0.981	0.999
43	0.978	0.948	0.925	0.992	0.995	0.847	0.946	0.866	0.91	0.974	0.972	0.983	0.898	0.931	0.956	0.977
44	0.973	0.88	0.843	0.973	0.957	0.945	0.945	0.89	0.874	0.923	0.881	0.953	0.972	0.947	0.944	0.908
45	0.984	0.794	0.787	0.985	0.921	0.907	0.888	0.963	0.846	0.962	0.911	0.915	0.959	0.894	0.922	0.893
46	0.93	0.894	0.933	0.914	0.956	0.886	0.814	0.896	0.842	0.877	0.922	0.94	0.954	0.936	0.862	0.887
47	0.913	0.884	0.841	0.944	0.892	0.877	0.921	0.862	0.856	0.909	0.871	0.921	0.946	0.913	0.819	0.925
48	0.919	0.873	0.881	0.95	0.831	0.9	0.933	0.889	0.899	0.932	0.987	0.877	0.909	0.941	0.828	0.901
49	0.831	0.837	0.788	0.924	0.756	0.802	0.831	0.783	0.838	0.854	0.947	0.765	0.828	0.858	0.79	0.817
50	0.78	0.778	0.713	0.831	0.732	0.75	0.881	0.801	0.809	0.767	0.957	0.705	0.794	0.817	0.768	0.806
51	0.85	0.83	0.789	0.896	0.714	0.786	0.82	0.8	0.831	0.753	0.935	0.705	0.75	0.809	0.76	0.862
52	0.807	0.895	0.742	0.824	0.736	0.739	0.844	0.784	0.803	0.743	0.855	0.699	0.831	0.775	0.766	0.817
53	0.772	0.827	0.856	0.757	0.78	0.746	0.809	0.802	0.831	0.773	0.937	0.679	0.776	0.78	0.765	0.799
54	0.824	0.881	0.771	0.715	0.782	0.746	0.823	0.77	0.778	0.77	0.845	0.715	0.736	0.83	0.748	0.79
55	0.777	0.839	0.74	0.767	0.781	0.7	0.811	0.834	0.774	0.795	0.82	0.687	0.727	0.804	0.743	0.821
56	0.767	0.875	0.712	0.785	0.858	0.759	0.759	0.799	0.756	0.884	0.775	0.696	0.774	0.821	0.783	0.837
57	0.794	0.828	0.863	0.762	0.826	0.777	0.823	0.808	0.75	0.797	0.754	0.682	0.795	0.843	0.742	0.788
58	0.797	0.912	0.884	0.721	0.856	0.856	0.837	0.781	0.762	0.867	0.82	0.706	0.745	0.897	0.754	0.823
59	0.885	0.841	0.796	0.837	0.845	0.8	0.903	0.85	0.776	0.829	0.837	0.732	0.744	0.922	0.807	0.844
60	0.86	0.884	0.897	0.908	0.875	0.857	0.972	0.88	0.807	0.868	0.842	0.725	0.792	0.933	0.84	0.83
61	0.941	0.956	0.921	0.962	0.932	0.886	1.004	0.915	0.891	0.941	0.945	0.845	0.883	0.974	0.933	0.907
62	0.971	0.923	0.927	0.993	0.975	0.939	1.004	0.977	0.922	0.966	0.975	0.933	0.888	0.972	0.981	0.985
63	0.991	0.932	0.917	0.991	0.998	0.907	1.018	1.001	0.935	0.907	0.977	0.889	0.948	0.96	0.979	1.002
64	0.989	0.968	0.866	1.005	1.002	0.957	1.006	1.016	0.971	0.903	0.959	0.955	0.956	0.904	0.97	0.956
65	0.995	0.981	0.947	0.995	0.979	0.948	1.005	1.006	0.966	0.912	0.992	0.954	0.971	0.966	0.887	0.971
66	1.028	0.951	0.966	0.993	0.923	0.934	0.923	1.007	0.965	0.933	0.962	0.971	0.947	0.955	0.974	1.021
67	1.008	0.909	0.95	0.971	0.914	0.869	0.92	0.996	0.949	0.936	0.974	0.964	0.968	0.901	0.988	1.016
68	0.999	0.953	0.88	0.9	0.823	0.888	0.939	0.925	0.903	0.848	0.977	0.964	0.953	0.946	0.943	1.027
69	0.977	0.964	0.824	0.915	0.918	0.876	0.837	0.931	0.925	0.897	0.915	0.96	0.965	0.903	0.89	1.005
70	0.987	0.916	0.878	0.902	0.835	0.9	0.867	0.911	0.884	0.815	0.91	0.864	0.922	0.952	0.969	0.99
71	0.96	0.894	0.882	0.927	0.885	0.871	0.926	0.868	0.878	0.883	0.876	0.941	0.951	0.934	0.965	0.997
72	0.904	0.908	0.835	0.906	0.861	0.85	0.935	0.829	0.879	0.835	0.975	0.918	0.961	0.915	0.973	1.004
Fig. S2h
	miR-7fl/fl								Sim1-cre;miR-7fl/fl
Light	0.798	0.815	0.805	0.798	0.793	0.811	0.841	0.832	0.765	0.836	0.85	0.726	0.779	0.816	0.783	0.847
Dark	0.959	0.918	0.914	0.962	0.936	0.928	0.953	0.939	0.891	0.922	0.956	0.931	0.934	0.931	0.942	0.98
Fig. S2i
Time (h)	miR-7fl/fl								Sim1-cre;miR-7fl/fl
0	0	0	0	0	0	0	0	0	0	0	0	0	0	0	0	0
1	0.23	0.982	2.121	4.204	0	2.234	1.954	2.818	2.763	1.293	0.843	0.912	2.057	0.013	0.293	0.296
2	0.231	0.99	2.474	4.475	0.122	2.234	9.961	2.82	2.764	1.655	1.207	2.441	2.677	0.476	0.976	1.316
3	0.856	0.993	5.782	7.637	0.555	2.977	10.415	2.88	3.27	1.822	1.357	3.649	6.881	0.969	1.372	2.685
4	3.135	5.597	7.494	8.046	1.61	3.244	11.589	2.882	5.044	3.176	1.629	3.832	7.905	1.065	5.429	4.022
5	3.273	7.105	7.843	15.045	1.759	3.522	13.706	3.745	5.705	3.273	3.538	5.24	8.514	1.509	5.765	5.688
6	3.699	7.984	8.966	16.886	2.271	4.16	14.155	3.749	5.712	3.973	3.803	5.715	9.143	1.67	6.33	6.029
7	4.456	8.97	10.368	19.074	3.059	5.313	15.77	4.052	6.015	5.055	6.226	7.149	10.602	3.169	6.946	7.373
8	4.583	9.432	10.542	19.622	3.171	5.773	19.801	5.574	6.666	5.841	6.288	7.465	11.653	3.66	6.993	8.901
9	6.446	9.439	14.032	21.279	4.187	5.778	20.287	5.584	6.667	5.874	6.445	8.295	14.586	3.7	7.7	9.766
10	7.279	12.52	16.702	21.74	4.288	6.594	22.191	5.924	6.928	6.762	6.954	11.05	14.833	4.594	7.837	10.182
11	8.88	12.521	17.138	23.14	5.257	6.977	23.369	5.942	7.595	6.765	7.232	11.253	15.929	4.831	9.448	12.093
12	10.971	12.991	19.071	24.703	6.369	7.637	26.252	6.755	9.134	6.968	8.229	12.892	17.868	7.225	10.534	13.829
13	16.744	18.011	24.647	30.211	9.971	10.682	35.418	12.47	17.372	10.381	10.446	17.902	25.446	10.275	15.058	17.779
14	20.46	19.455	27.561	34.208	12.877	12.385	45.168	16.912	24.398	11.105	13.559	20.169	32.917	13.854	21.301	21.938
15	21.641	24.675	33.395	39.87	14.607	15.472	54.047	17.898	30.713	13.964	14.478	27.927	40.888	17.006	24.352	26.071
16	26.406	29.238	40.265	47.781	15.476	19.568	56.514	22.593	36.254	14.365	14.801	30.273	43.821	21.41	29.466	27.584
17	32.043	34.465	46.346	49.984	19.179	22.249	58.939	27.849	41.691	19.268	18.75	32.67	46.335	25.642	31.885	29.541
18	34.61	35.712	51.816	54.412	22.686	22.42	69.396	28.183	46.455	20.824	19.321	36.103	54.23	27.473	34.748	33.507
19	36.195	40.686	52.255	61.316	26.729	27.643	77.356	29.06	48.263	21.073	19.599	41.147	66.845	27.767	40.241	34.216
20	40.699	41.215	57.43	63.138	27.432	33.361	82.294	29.135	51.582	24.94	23.129	43.612	67.862	28.215	41.207	36.416
21	41.721	45.061	65.171	64.356	31.603	33.431	82.889	31.895	52.205	27.744	28.347	44.905	71.015	29.325	43.549	37.698
22	43.547	46.466	66.316	68.196	32.064	33.67	88.626	33.703	54.393	28.059	28.641	45.54	79.249	29.36	47.809	41.649
23	44.916	50.78	69.811	71.561	34.752	38.611	90.98	34.719	59.792	31.379	29.218	49.365	83.264	32.832	48.695	45.275
24	46.656	51.73	75.466	76.655	36.44	43.931	97.347	38.01	63.656	35.643	31.059	51.646	89.863	35.678	52.5	48.157
25	46.674	52.341	75.703	78.073	36.915	45.222	98.712	38.015	63.759	35.68	32.026	52.296	90.49	35.699	52.782	48.578
26	46.893	53.399	77.236	79.137	38.121	45.51	99.797	38.412	64.534	35.693	35.75	54.081	91.518	36.183	53.11	50.129
27	46.92	59.271	77.59	79.865	39.65	45.548	100.783	38.415	64.55	35.938	36.265	54.559	91.754	36.207	53.357	50.986
28	49.433	59.336	81.176	84.464	39.748	47.459	105.213	38.58	66.374	35.944	37.368	55.312	93.48	36.337	55.944	54.147
29	50.732	59.578	81.943	84.841	40.443	47.75	105.681	42.442	66.382	36.905	38.475	55.786	96.788	37.403	57.7	54.828
30	51.325	61.823	84.751	87.169	40.633	48.704	107.845	43.081	67.904	37.123	38.61	56.211	97.101	37.474	57.829	55.584
31	51.718	61.824	86.541	89.042	41.684	48.737	108.299	43.666	67.906	37.139	38.824	57.671	97.59	38.333	58.03	57.085
32	52.299	61.894	86.922	89.396	42.296	49.84	111.054	46.781	67.934	37.71	38.876	59.011	98.677	38.636	58.141	57.477
33	54.659	62.187	90.179	90.696	42.735	49.911	111.741	47.176	67.945	37.724	40.921	59.249	100.62	38.657	59.375	58.682
34	56.763	62.648	90.836	91.293	43.931	50.435	112.435	48.121	68.416	39.134	41.015	61.617	101.976	39.584	59.528	59.504
35	57.473	63.083	92.385	93.547	44.519	50.799	114.991	49.458	68.926	39.3	42.088	63.04	103.746	39.799	59.971	60.471
36	59.816	63.645	95.028	94.869	45.357	51.616	116.68	51.701	69.618	39.543	43.028	64.235	105.982	40.773	61.238	62.691
37	62.656	68.407	101.063	98.735	48.541	54.314	125.894	59.009	75.776	42.023	45.612	67.463	111.723	44.146	64.725	66.336
38	67.518	68.873	108.118	102.832	51.812	56.33	136.616	64.809	81.287	42.754	47.282	72.13	119.173	48.026	70.127	70.112
39	71.131	72.938	113.953	107.679	53.384	62.767	147.39	71.778	86.561	46.543	49.168	73.879	129.006	50.355	78.133	74.801
40	72.719	73.909	122.354	109.735	57.283	69.146	157.008	80.542	93.273	46.952	50.692	79.148	139.575	53.669	79.724	76.284
41	73.874	80.106	129.751	113.424	59.184	74.422	160.329	88.363	96.127	49.72	51.889	82.509	146.282	55.144	87.022	81.873
42	77.098	87.07	141.14	120.219	63.112	78.67	162.986	91.409	100.388	52.905	55.782	86.74	147.347	55.286	92.52	85.777
43	78.802	93.295	148.934	125.327	64.844	80.385	175.821	91.517	106.906	55.801	56.919	92.194	154.602	57.928	94.66	88.01
44	79.769	95.094	151.447	126.761	67.034	85.468	183.628	95.539	109.418	57.448	57.184	93.039	158.093	58.896	98.12	91.599
45	84.457	95.592	154.556	131.349	68.213	85.565	184.99	98.975	111.495	59.154	61.162	94.566	163.586	59.711	102.541	95.002
46	85.13	101.028	160.392	132.179	70.414	88.907	187.574	99.099	112.787	59.693	61.249	95.909	167.42	60.601	106.315	98.473
47	86.433	101.201	161.615	138.082	73.206	90.047	196.017	101.067	116.164	62.945	63.343	99.269	174.297	62.646	111.746	103.258
48	88.768	106.141	167.93	140.825	75.285	94.43	199.066	103.541	120.954	66.929	66.535	103.32	175.952	65.79	115.628	107.17
49	89.019	106.149	168.282	142.369	75.493	95.059	199.379	103.542	121.55	66.95	66.976	103.839	176.132	65.889	116.667	108.713
50	89.898	106.359	169.455	145.064	76.335	95.061	202.751	104.976	121.688	67.277	70.019	104.433	177.6	66.008	117.938	109.432
51	91.066	111.016	170.835	146.946	76.794	96.14	202.993	104.983	123.226	67.381	71.678	104.603	179.542	66.246	123.68	111.822
52	91.672	111.418	171.633	150.905	77.681	96.14	205.507	105.259	124.86	67.472	72.485	105.102	184.481	66.458	123.877	112.167
53	93.174	111.856	176.057	151.266	78.353	96.146	205.857	105.266	126.963	68.675	73.482	105.494	184.659	66.471	124.255	113.024
54	97.347	115.354	176.479	151.788	78.673	97.054	211.065	105.692	126.976	68.747	73.688	107.992	185.661	68.452	124.293	113.367
55	97.51	115.445	177.664	155.468	79.037	97.056	211.888	107.15	127.162	71.415	74.058	109.11	185.836	68.488	124.397	116.616
56	98.145	116.374	178.579	156.048	80.295	97.531	212.153	107.286	127.551	71.963	74.529	109.706	190.315	68.806	126.438	117.63
57	98.208	116.504	182.614	157.875	80.73	98.906	215.244	107.839	127.572	72.408	75.108	110.035	191.568	68.984	126.609	117.945
58	99.956	118.45	183.047	159.959	81.483	99.595	215.708	108.148	128.047	72.947	75.497	112.363	191.992	69.846	127.152	119.946
59	100.487	119.085	184.661	161.412	81.917	100.513	217.643	108.84	128.935	73.129	76.558	113.234	193.195	70.281	128.143	120.386
60	101.923	120.007	186.411	164.343	83.458	102.165	219.677	109.384	131.52	74.773	77.574	114.709	195.878	71.305	129.207	122.598
61	107.368	125.556	192.683	168.503	85.65	106.873	228.574	113.444	135.964	79.559	81.686	119.462	203.17	75.046	133.459	127.475
62	110.387	127.164	200.332	175.225	88.17	107.973	237.526	114.89	138.607	80.661	82.707	124.439	206.869	79.09	134.648	131.806
63	113.493	131.91	204.051	180.669	93.666	112.197	248.234	121.34	145.665	82.626	86.608	127.026	209.06	80.478	140.011	135.309
64	114.93	136.412	210.373	185.811	98.427	116.32	257.749	127.905	152.18	83.901	88.073	131.002	215.589	82.112	143.417	136.574
65	117.05	141.143	218.797	190.386	104.842	122.331	264.975	133.654	159.72	91.273	89.656	134.176	222.353	87.654	145.936	140.636
66	117.737	142.105	226.599	195.649	109.076	129.483	268.192	137.907	172.479	95.682	90.05	137.71	223.104	89.762	151.876	144.178
67	121.971	142.413	234.621	199.556	113.36	132.728	279.223	140.178	175.28	100.821	93.333	143.021	228.09	90.164	158.037	145.771
68	124.711	146.522	240.702	201.752	114.794	135.925	282.277	143.858	179.594	103.279	97.036	144.962	229.13	92.416	158.339	147.475
69	126.354	153.185	244.984	203.27	118.978	140.203	282.6	145.427	181.456	106.102	97.256	148.981	235.481	93.64	159.836	147.912
70	128.295	153.727	249.489	208.033	119.409	143.293	289.526	150.582	183.666	108.344	97.982	150.12	237.716	95.329	162.793	150.283
71	131.241	154.945	255.166	211.533	124.268	146.444	291.964	154.408	185.272	113.266	98.942	154.523	243.673	98.192	165.411	152.104
72	132.091	161.758	258.356	219.182	124.365	147.308	298.114	157.394	189.096	114.032	101.488	155.335	249.119	101.378	169.937	159.313
Fig. S2j
	miR-7fl/fl								Sim1-cre;miR-7fl/fl
Light	12.429	12.924	19.038	22.145	7.82	7.686	22.065	8.763	8.554	6.237	10.412	12.29	17.971	5.945	10.95	14.597
Dark	31.602	40.995	67.081	50.916	33.635	41.417	77.306	43.702	54.478	31.773	23.417	39.488	65.069	27.848	45.695	38.507
Fig. S2k
Time (h)	miR-7fl/fl							Sim1-cre;miR-7fl/fl
1	0.786	0.708	0.72	0.715	0.704	0.763	0.733	0.722	0.767	0.688	0.712	0.735	0.724	0.792
2	0.731	0.75	0.723	0.709	0.708	0.764	0.727	0.734	0.755	0.684	0.721	0.725	0.713	0.776
3	0.762	0.715	0.765	0.737	0.727	0.795	0.736	0.726	0.744	0.698	0.745	0.717	0.733	0.819
4	0.744	0.709	0.747	0.748	0.74	0.786	0.732	0.768	0.775	0.739	0.711	0.725	0.75	0.837
5	0.742	0.71	0.732	0.715	0.714	0.811	0.72	0.741	0.782	0.769	0.72	0.758	0.763	0.773
6	0.773	0.728	0.78	0.745	0.762	0.789	0.727	0.712	0.755	0.704	0.778	0.731	0.766	0.784
7	0.731	0.74	0.748	0.715	0.692	0.804	0.747	0.737	0.77	0.758	0.742	0.718	0.75	0.818
8	0.759	0.722	0.764	0.758	0.719	0.766	0.763	0.746	0.766	0.732	0.758	0.73	0.744	0.768
9	0.742	0.768	0.738	0.72	0.759	0.772	0.719	0.753	0.762	0.703	0.766	0.718	0.729	0.778
10	0.708	0.73	0.723	0.71	0.713	0.79	0.729	0.76	0.724	0.781	0.73	0.714	0.766	0.827
11	0.725	0.725	0.703	0.684	0.72	0.723	0.73	0.764	0.755	0.753	0.707	0.685	0.718	0.83
12	0.763	0.796	0.729	0.741	0.809	0.77	0.81	0.825	0.764	0.804	0.741	0.723	0.738	0.856
13	0.793	0.829	0.751	0.778	0.823	0.813	0.794	0.833	0.807	0.819	0.796	0.798	0.796	0.811
14	0.781	0.827	0.772	0.764	0.814	0.814	0.749	0.84	0.821	0.808	0.803	0.825	0.824	0.801
15	0.806	0.817	0.771	0.783	0.837	0.829	0.772	0.837	0.826	0.739	0.832	0.855	0.818	0.789
16	0.815	0.805	0.77	0.79	0.812	0.839	0.768	0.855	0.811	0.8	0.841	0.84	0.803	0.792
17	0.792	0.811	0.767	0.759	0.777	0.811	0.754	0.84	0.8	0.798	0.838	0.827	0.818	0.793
18	0.768	0.784	0.74	0.732	0.826	0.794	0.709	0.816	0.798	0.782	0.807	0.826	0.797	0.769
19	0.729	0.761	0.732	0.757	0.784	0.794	0.751	0.785	0.822	0.755	0.792	0.785	0.791	0.777
20	0.748	0.733	0.728	0.721	0.752	0.802	0.728	0.752	0.783	0.749	0.782	0.773	0.75	0.778
21	0.746	0.738	0.731	0.754	0.774	0.759	0.704	0.754	0.763	0.745	0.792	0.764	0.756	0.782
22	0.706	0.731	0.734	0.708	0.755	0.797	0.759	0.787	0.779	0.751	0.779	0.756	0.762	0.777
23	0.72	0.77	0.728	0.741	0.768	0.788	0.721	0.782	0.788	0.788	0.758	0.763	0.753	0.768
24	0.765	0.749	0.736	0.724	0.722	0.763	0.749	0.799	0.787	0.778	0.773	0.752	0.776	0.739
25	0.733	0.738	0.729	0.687	0.704	0.727	0.691	0.766	0.761	0.752	0.721	0.71	0.703	0.73
26	0.701	0.765	0.72	0.714	0.701	0.712	0.691	0.737	0.748	0.757	0.722	0.722	0.699	0.764
27	0.714	0.718	0.72	0.691	0.682	0.749	0.679	0.734	0.765	0.745	0.748	0.723	0.732	0.759
28	0.755	0.753	0.708	0.67	0.724	0.735	0.708	0.768	0.754	0.751	0.752	0.765	0.726	0.74
29	0.702	0.74	0.753	0.684	0.682	0.749	0.683	0.753	0.792	0.785	0.718	0.729	0.745	0.743
30	0.699	0.76	0.72	0.671	0.734	0.749	0.696	0.738	0.752	0.728	0.726	0.762	0.782	0.754
31	0.726	0.726	0.727	0.699	0.7	0.755	0.724	0.73	0.773	0.759	0.702	0.753	0.754	0.728
32	0.735	0.711	0.742	0.713	0.709	0.752	0.681	0.756	0.733	0.758	0.742	0.734	0.762	0.761
33	0.705	0.754	0.705	0.689	0.736	0.719	0.725	0.772	0.733	0.76	0.698	0.73	0.744	0.787
34	0.737	0.731	0.762	0.677	0.681	0.694	0.73	0.759	0.77	0.73	0.693	0.72	0.75	0.808
35	0.732	0.699	0.773	0.675	0.686	0.727	0.731	0.771	0.73	0.771	0.668	0.701	0.717	0.759
36	0.746	0.728	0.727	0.679	0.725	0.733	0.738	0.794	0.703	0.803	0.684	0.715	0.712	0.774
37	0.78	0.795	0.763	0.738	0.824	0.788	0.755	0.812	0.786	0.822	0.791	0.812	0.82	0.81
38	0.786	0.812	0.743	0.759	0.839	0.806	0.742	0.83	0.809	0.814	0.82	0.851	0.831	0.799
39	0.801	0.825	0.755	0.778	0.841	0.816	0.737	0.828	0.812	0.781	0.823	0.839	0.86	0.764
40	0.784	0.822	0.742	0.784	0.853	0.808	0.747	0.832	0.83	0.808	0.825	0.853	0.857	0.752
41	0.763	0.812	0.776	0.732	0.839	0.803	0.739	0.823	0.828	0.809	0.805	0.871	0.837	0.74
42	0.746	0.771	0.772	0.755	0.777	0.793	0.737	0.823	0.816	0.797	0.826	0.85	0.846	0.748
43	0.711	0.76	0.725	0.743	0.798	0.778	0.728	0.821	0.797	0.784	0.813	0.821	0.816	0.761
44	0.763	0.8	0.729	0.714	0.809	0.789	0.746	0.798	0.786	0.759	0.786	0.834	0.774	0.756
45	0.717	0.754	0.777	0.727	0.747	0.761	0.725	0.788	0.8	0.765	0.771	0.808	0.815	0.761
46	0.736	0.711	0.737	0.724	0.797	0.763	0.751	0.76	0.801	0.77	0.793	0.829	0.802	0.776
47	0.719	0.79	0.732	0.713	0.801	0.81	0.704	0.772	0.792	0.788	0.812	0.829	0.816	0.779
48	0.752	0.774	0.763	0.708	0.753	0.74	0.694	0.801	0.772	0.79	0.78	0.8	0.792	0.771
49	0.701	0.783	0.711	0.688	0.733	0.741	0.684	0.759	0.76	0.758	0.73	0.772	0.75	0.756
50	0.719	0.736	0.737	0.705	0.773	0.732	0.69	0.759	0.75	0.74	0.729	0.774	0.752	0.794
51	0.729	0.737	0.755	0.699	0.74	0.756	0.713	0.788	0.764	0.773	0.737	0.769	0.757	0.765
52	0.697	0.734	0.759	0.686	0.801	0.742	0.701	0.772	0.779	0.768	0.714	0.773	0.771	0.798
53	0.734	0.777	0.748	0.68	0.737	0.772	0.754	0.795	0.766	0.76	0.722	0.747	0.773	0.804
54	0.721	0.736	0.711	0.72	0.739	0.719	0.691	0.77	0.765	0.755	0.742	0.759	0.811	0.774
55	0.74	0.719	0.738	0.7	0.775	0.746	0.734	0.751	0.744	0.721	0.742	0.785	0.769	0.821
56	0.736	0.804	0.734	0.703	0.699	0.728	0.732	0.733	0.769	0.741	0.717	0.736	0.745	0.791
57	0.75	0.765	0.742	0.761	0.716	0.742	0.743	0.777	0.75	0.756	0.707	0.744	0.726	0.8
58	0.762	0.752	0.71	0.737	0.693	0.701	0.709	0.74	0.748	0.747	0.759	0.721	0.704	0.839
59	0.762	0.785	0.768	0.743	0.698	0.708	0.746	0.777	0.726	0.754	0.726	0.721	0.706	0.78
60	0.775	0.805	0.77	0.773	0.769	0.742	0.797	0.804	0.793	0.795	0.771	0.74	0.708	0.83
61	0.802	0.826	0.8	0.785	0.815	0.791	0.78	0.817	0.823	0.837	0.841	0.832	0.835	0.859
62	0.801	0.835	0.811	0.784	0.839	0.816	0.749	0.834	0.824	0.828	0.846	0.888	0.861	0.852
63	0.807	0.836	0.809	0.803	0.844	0.818	0.757	0.841	0.837	0.802	0.86	0.902	0.883	0.857
64	0.791	0.833	0.798	0.831	0.854	0.827	0.747	0.857	0.835	0.808	0.858	0.885	0.881	0.866
65	0.774	0.827	0.795	0.803	0.858	0.816	0.742	0.829	0.818	0.823	0.844	0.893	0.866	0.856
66	0.759	0.804	0.78	0.777	0.787	0.783	0.714	0.821	0.819	0.801	0.791	0.874	0.836	0.837
67	0.721	0.775	0.772	0.801	0.798	0.769	0.702	0.798	0.805	0.788	0.785	0.868	0.832	0.819
68	0.762	0.741	0.731	0.771	0.797	0.774	0.707	0.837	0.791	0.809	0.816	0.812	0.818	0.847
69	0.741	0.741	0.757	0.754	0.734	0.78	0.726	0.796	0.786	0.749	0.778	0.821	0.778	0.815
70	0.743	0.807	0.761	0.763	0.766	0.74	0.71	0.794	0.798	0.77	0.777	0.842	0.804	0.787
71	0.761	0.791	0.768	0.777	0.714	0.765	0.727	0.799	0.782	0.778	0.815	0.81	0.83	0.828
72	0.76	0.781	0.766	0.757	0.803	0.758	0.7	0.784	0.785	0.79	0.798	0.841	0.814	0.791
Fig. S2l
	miR-7fl/fl							Sim1-cre;miR-7fl/fl
Light	0.735	0.743	0.737	0.709	0.725	0.749	0.723	0.758	0.757	0.749	0.728	0.736	0.741	0.787
Dark	0.762	0.788	0.759	0.758	0.798	0.792	0.737	0.81	0.803	0.788	0.807	0.829	0.815	0.795
Fig. S2m
Time (h)	miR-7fl/fl						Sim1-cre;miR-7fl/fl
0	0	0	0	0	0	0	0	0	0	0	0	0	0	0	0
1	0	0	0	0.22	0.03	0.14	0.15	0.1	0.15	0	0	0	0	0.28	0.03
2	0.11	0.12	0.05	0.23	0.03	0.22	0.29	0.1	0.17	0.24	0	0	0.06	0.28	0.03
3	0.11	0.21	0.13	0.23	0.03	0.24	0.48	0.27	0.17	0.24	0	0	0.06	0.39	0.03
4	0.38	0.21	0.13	0.49	0.03	0.47	0.51	0.27	0.28	0.25	0	0	0.06	0.49	0.09
5	0.38	0.71	0.29	0.49	0.12	0.58	0.94	0.46	0.31	0.25	0	0	0.12	0.5	0.44
6	0.4	0.71	0.42	0.67	0.12	0.89	0.94	0.46	0.31	0.25	0	0	0.12	0.83	0.44
7	0.4	0.75	0.42	0.76	0.12	0.89	1.02	0.51	0.45	0.25	0	0	0.42	0.83	0.44
8	0.6	0.75	0.67	0.76	0.12	0.89	1.19	0.51	0.45	0.33	0	0	0.44	0.83	0.44
9	0.6	0.88	0.67	1.13	0.12	0.89	1.3	0.51	0.45	0.33	0.03	0	0.44	0.83	0.44
10	0.64	1	0.9	1.13	0.23	0.93	1.3	0.75	0.45	0.46	0.03	0	0.54	1.01	0.44
11	0.8	1.19	0.9	1.15	0.33	1.1	1.63	0.98	0.63	0.85	0.2	0.14	0.54	1.14	0.55
12	0.81	1.57	1.16	1.35	0.43	1.23	1.8	1.04	0.73	0.98	0.51	0.34	0.83	1.31	0.74
13	1.06	2.1	1.69	1.8	0.93	1.67	2.38	1.34	1.61	1.65	0.86	0.97	1.15	1.7	1.29
14	1.35	2.42	2.05	2.42	1.36	2.21	2.65	1.74	1.64	1.84	1.45	1.15	1.88	1.9	1.58
15	1.57	3.01	2.27	2.85	1.77	2.93	2.88	2.32	1.7	2	2.08	1.68	1.99	2.34	1.74
16	1.97	3.31	2.67	3.14	2.2	3.1	3.21	2.37	1.86	2.53	2.42	2.85	2.32	2.43	2.09
17	2.67	3.33	2.73	3.64	2.58	3.17	3.53	2.64	2.25	3	2.43	2.89	2.74	2.95	2.21
18	2.81	3.51	2.73	3.74	2.74	3.44	3.61	2.76	2.75	3.13	2.63	2.99	2.8	2.95	2.98
19	2.81	3.62	3.07	4.16	3.03	3.68	4.01	3.06	2.75	3.13	2.85	3.28	3.18	3.14	2.98
20	3.18	3.82	3.19	4.19	3.39	3.88	4.05	3.51	3.15	3.13	3	3.28	3.4	3.33	2.98
21	3.31	4.02	3.71	4.19	3.51	4.06	4.28	3.57	3.15	3.13	3.11	3.28	3.66	3.54	2.98
22	3.7	4.19	3.71	4.49	3.87	4.14	4.78	3.62	3.15	3.13	3.47	3.42	3.88	3.89	3.22
23	3.81	4.98	3.86	4.61	3.95	4.41	5.14	3.71	3.58	3.56	4.05	3.93	4.39	3.99	3.51
24	3.88	5.02	3.9	4.81	3.99	4.5	5.35	4.09	3.9	3.78	4.05	4.39	4.8	4.07	3.66
25	3.9	5.02	3.94	4.81	3.99	4.72	5.35	4.09	4.04	3.78	4.05	4.39	4.8	4.21	3.66
26	3.92	5.02	4.13	4.83	3.99	4.78	5.44	4.26	4.04	4.02	4.05	4.78	4.8	4.21	3.79
27	3.92	5.02	4.13	4.83	3.99	4.81	5.48	4.26	4.04	4.02	4.05	4.78	4.8	4.21	3.91
28	3.98	5.02	4.13	5.08	4.01	4.81	5.48	4.33	4.04	4.02	4.05	4.95	4.89	4.24	3.91
29	4.04	5.02	4.28	5.08	4.03	4.9	5.48	4.37	4.21	4.02	4.05	4.95	4.89	4.24	3.91
30	4.24	5.14	4.28	5.08	4.03	5.08	5.48	4.37	4.42	4.02	4.05	4.95	4.94	4.39	4
31	4.24	5.14	4.28	5.32	4.1	5.08	5.69	4.37	4.42	4.02	4.05	4.95	5.07	4.46	4
32	4.34	5.36	4.54	5.32	4.14	5.19	5.69	4.49	4.42	4.02	4.05	4.95	5.07	4.49	4
33	4.72	5.43	4.54	5.79	4.27	5.35	6.04	4.61	4.46	4.02	4.05	4.97	5.21	4.73	4.13
34	4.72	5.43	4.82	5.79	4.29	5.41	6.04	4.61	4.46	4.02	4.05	4.97	5.37	4.73	4.13
35	4.92	5.89	4.83	5.83	4.63	5.47	6.13	4.67	4.46	4.07	4.05	5.13	5.37	5.22	4.14
36	5.08	6.13	5.08	6.1	4.92	5.8	6.59	4.75	4.61	4.43	4.48	5.64	5.99	5.4	4.5
37	5.49	6.76	5.38	6.33	5.3	6.27	7.4	5.23	5.06	5.13	4.8	6.36	6.37	5.76	4.76
38	5.86	7.2	6.02	6.6	5.79	6.7	7.72	5.57	5.38	5.42	5.55	6.97	6.82	6.08	5.2
39	6.22	7.48	6.53	7.44	6.32	7.26	8.14	5.73	5.58	5.56	5.71	7.36	7.2	6.41	5.39
40	6.29	7.49	6.6	7.68	6.58	7.43	8.19	6.42	6.22	5.84	5.8	7.46	7.49	6.63	5.62
41	6.87	7.92	6.99	7.77	7.05	7.53	8.45	6.85	6.22	6.18	6.21	8.55	7.94	6.95	5.91
42	7.6	8.05	7.29	8.01	7.23	7.84	8.75	7.1	6.54	6.36	6.67	8.96	8.06	7.15	6.14
43	7.77	8.13	7.5	8.01	7.37	7.97	8.99	7.1	6.54	6.86	6.8	9.32	8.37	7.4	6.19
44	7.82	8.61	7.5	8.4	7.68	8.28	9.14	7.73	7.14	7.05	7.15	9.51	8.61	7.68	6.48
45	8.32	8.64	7.79	8.42	7.98	8.4	9.66	7.73	7.14	7.3	7.15	10.13	8.84	7.83	6.63
46	8.44	8.78	8.19	8.72	8.12	8.5	9.66	7.73	7.24	7.45	7.48	10.45	9.17	7.9	7.08
47	8.79	9.07	8.49	8.8	8.57	9.05	9.82	8.3	7.41	7.94	8.01	11.36	9.41	8.81	7.43
48	8.85	9.31	8.68	8.89	9.14	9.18	10.38	8.7	7.62	8.19	8.01	11.83	9.58	9.34	7.43
49	8.85	9.38	8.68	8.89	9.14	9.32	10.39	8.7	7.98	8.19	8.31	11.83	9.59	9.35	7.79
50	8.85	9.38	9.03	8.93	9.14	9.52	10.39	8.82	8	8.19	8.32	11.9	9.7	9.36	7.79
51	9.02	9.57	9.03	8.93	9.14	9.52	10.49	8.9	8	8.19	8.32	11.9	9.7	9.36	7.79
52	9.08	9.57	9.05	8.93	9.14	9.52	10.49	9.01	8.12	8.19	8.32	11.91	9.7	9.36	7.79
53	9.08	9.57	9.05	9.07	9.14	9.58	10.53	9.01	8.13	8.19	8.32	11.93	9.7	9.36	7.92
54	9.17	9.67	9.07	9.07	9.17	9.58	10.53	9.23	8.13	8.19	8.59	11.93	9.7	9.36	7.92
55	9.17	9.67	9.07	9.3	9.17	9.72	10.92	9.55	8.58	8.19	8.59	11.93	9.7	9.36	7.92
56	9.17	9.67	9.07	9.35	9.33	9.72	10.92	9.55	8.58	8.19	8.63	11.93	9.83	9.36	8.32
57	9.17	9.95	9.07	9.35	9.33	9.84	10.97	9.55	8.58	8.28	8.63	11.93	9.83	9.38	8.32
58	9.26	9.95	9.43	9.49	9.53	9.9	11.2	9.55	8.66	8.66	8.86	11.93	9.83	9.65	8.32
59	9.26	10.2	9.43	9.49	9.84	10.08	11.44	9.55	8.66	8.66	9.13	12.09	10.03	9.67	8.32
60	9.45	10.71	9.93	9.76	10.09	10.64	11.86	9.96	8.87	9.15	9.46	13.01	10.18	10.22	8.62
61	10.14	11.01	10.58	10.14	10.45	10.93	12.41	10.92	9.17	9.61	10.25	14.05	10.64	10.39	9.07
62	10.52	11.32	10.97	10.44	10.94	11.22	12.81	11.7	9.65	9.75	10.61	15.67	10.91	11.04	9.56
63	10.53	11.71	11.24	10.72	11.74	11.69	12.88	11.73	10.28	10.15	10.81	15.86	11.35	11.25	10.07
64	10.8	12.15	11.59	11.04	12.25	11.81	13.14	12.74	10.46	10.37	11.2	16.02	11.35	11.76	10.47
65	10.81	12.15	11.9	11.51	12.42	12.12	14.27	13.9	10.5	10.7	11.65	16.86	12.11	12.17	10.7
66	11.02	12.68	12.42	11.69	12.47	12.56	14.29	13.9	10.99	10.85	11.65	17.46	12.79	12.38	11.11
67	11.2	12.94	12.47	11.85	12.79	12.56	14.35	15.79	11.16	11.14	11.97	17.8	12.81	13	11.27
68	11.35	13.07	13.03	12	13.27	12.98	14.43	15.84	11.78	11.38	12.21	18.15	12.85	13.35	11.27
69	11.46	13.57	13.52	12.18	13.44	13.14	14.7	15.84	11.82	11.47	12.47	18.3	12.86	13.4	11.53
70	11.57	13.74	13.76	12.24	13.62	13.37	15.41	16.33	11.93	11.72	12.93	18.6	13.07	13.98	11.81
71	11.61	13.88	13.96	12.42	13.97	13.8	15.42	16.35	12.31	12.25	13.28	19.34	13.31	14.48	12.32
72	11.73	14.01	13.96	12.77	14.05	13.91	16	17.65	12.62	12.51	13.5	19.87	13.54	15.77	12.46
Fig. S2n
	miR-7fl/fl						Sim1-cre;miR-7fl/fl
Light	0.87	1.36	1.197	1.17	0.77	1.33	1.507	0.987	0.897	0.863	0.797	0.923	0.873	1.173	0.923
Dark	3.04	3.31	3.457	3.087	3.913	3.307	3.827	4.897	3.31	3.307	3.703	5.7	3.64	4.083	3.23
Fig. S2o
Time (h)	miR-7fl/fl						Sim1-cre;miR-7fl/fl
1	6.103	5.653	4.601	5.71	6.584	5.876	6.615	6.555	4.957	5.917	5.516	6.764	6.106	5.652	7.409	6.285
2	5.297	5.226	5.513	5.692	5.561	4.926	5.577	5.362	5.674	5.561	5.736	5.608	5.776	5.957	6.139	5.758
3	5.184	6.465	5.138	4.468	5.177	5.567	5.517	6.962	4.264	5.027	5.222	6.184	5.184	5.012	6.502	4.856
4	5.172	5.204	5.099	5.59	4.844	4.796	5.326	4.757	4.219	5.746	4.919	4.844	5.433	5.363	5.831	4.53
5	4.972	5.039	5.604	5.39	5.998	5.169	6.019	5.996	5.063	4.747	5.634	6.187	4.913	5.497	6.162	6.119
6	5.747	5.822	5.367	5.129	5.422	5.607	5.196	5.208	4.187	5.406	4.56	5.455	5.275	5.033	6.165	4.949
7	5.035	6.106	4.567	5.723	5.247	4.921	5.603	5.699	4.656	4.721	4.707	5.501	4.641	6.054	6.256	4.756
8	6.162	5.48	6.033	5.21	4.982	5.47	5.406	5.21	4.989	5.256	5.392	5.922	5.357	5.278	5.564	5.123
9	4.926	5.655	4.928	5.724	4.763	5.574	5.228	4.966	4.04	5.113	5.101	5.749	4.881	5.084	5.777	4.903
10	5.955	4.881	5.456	5.217	5.063	5.041	5.166	6.104	4.03	5.272	4.818	5.274	5.181	5.628	6.138	4.619
11	5.621	5.767	5.203	4.958	4.95	5.212	6.251	5.269	4.892	5.703	4.711	6.193	5.69	5.246	6.257	5.613
12	6.401	6.659	6.056	5.808	5.327	6.132	6.375	6.169	5.081	6.096	5.865	6.752	6.35	5.984	7.15	5.484
13	7.703	7.709	7.155	6.875	6.387	6.873	7.047	7.454	5.933	6.882	7.112	7.342	7.732	6.803	8.076	6.764
14	7.889	7.507	7.65	6.818	7.637	6.69	6.808	7.937	5.884	6.736	7.405	7.41	6.656	7.352	7.446	6.567
15	8.074	6.842	7.207	7.639	7.538	6.913	6.56	7.839	4.966	6.247	7.154	7.541	6.543	6.276	8.487	6.098
16	7.735	6.706	6.649	6.463	7.433	5.858	7.377	7.885	5.163	6.569	6.329	8.011	7.406	6.911	7.99	7.318
17	7.569	6.689	6.901	7.675	8.496	6.245	6.681	7.911	5.058	6.301	7.338	7.439	5.851	6.84	7.696	6.743
18	7.17	6.372	5.03	7.509	6.112	6.184	6.483	6.896	5.798	7.322	6.88	8.112	6.387	6.708	7.104	6.598
19	5.811	6.054	6.548	6.568	6.93	6.933	6.708	7.105	4.781	7.542	7.397	7.328	7.29	6.837	6.736	6.717
20	6.974	5.892	5.6	6.699	5.722	5.222	6.187	7.735	5.371	6.218	6.152	7.246	5.816	6.658	7.423	6.363
21	5.592	6.741	6.088	5.86	6.192	6.292	6.341	6.75	4.641	5.95	6.143	7.041	5.757	6.601	7.75	6.479
22	6.947	5.893	5.67	5.925	5.883	5.351	5.913	6.02	4.409	6.146	6.216	7.102	6.167	6.284	7.335	6.379
23	5.744	6.718	6.37	6.198	7.544	6.258	6.322	6.559	5.333	7.17	6.376	7.425	6.543	6.895	7.991	6.508
24	5.729	7.308	6.14	7.342	5.996	6.082	6.313	7.279	5.291	7.009	6.139	6.908	6.945	6.8	7.153	6.642
25	5.367	5.15	5.33	5.186	6.191	5.634	5.75	6.04	5.675	6.207	6.633	6.713	5.926	5.891	6.617	5.724
26	5.29	5.521	5.852	5.78	5.17	4.995	5.095	5.785	4.611	6.354	5.484	5.876	6.262	5.117	6.221	5.601
27	5.048	5.264	4.791	4.843	5.297	5.106	5.911	5.875	4.564	5.254	5.65	5.752	5.043	5.385	5.903	5.877
28	5.775	5.064	4.577	5.322	5.258	4.846	5.752	5.889	3.965	5.612	5.264	5.257	5.848	6.168	6.286	5.37
29	4.962	4.831	5.285	5.38	5.459	5.05	5.316	6.657	5.208	5.519	5.051	6.704	4.907	4.958	6.008	4.724
30	5.649	5.347	5.456	4.695	4.75	5.353	4.824	5.325	4.755	4.96	5.357	5.339	5.152	5.022	6.476	5.557
31	5.117	4.852	4.41	5.676	4.306	5.165	5.563	5.198	4.679	4.965	4.837	4.939	4.614	5.489	5.466	4.913
32	5.509	4.78	5.99	4.663	5.281	4.975	5.206	5.806	4.241	5.078	4.918	5.018	4.876	5.024	5.805	4.798
33	5.145	6.214	4.829	6.028	4.61	5.438	5.529	6.328	4.528	5.645	5.196	5.411	5.145	5.322	6.178	4.772
34	5.197	5.269	5.078	5.387	4.901	4.805	5.2	5.745	4.403	5.03	5.327	5.706	5.356	5.811	5.833	5.249
35	7.045	6.013	4.906	5.211	5.188	5.275	5.481	6.276	4.159	5.083	5.11	5.588	5.273	5.37	6.206	5.148
36	6.471	5.927	6.057	6.407	5.512	5.849	6.438	6.122	5.495	6.212	6.227	6.617	6.566	6.35	7.984	6.192
37	7.571	7.237	6.669	6.704	7.01	6.234	7.761	6.775	5.745	6.764	6.599	6.917	7.716	7.062	8.108	6.64
38	7.524	7.034	6.583	7.309	7.095	6.511	6.654	6.349	5.944	6.686	6.736	7.784	6.952	6.882	7.821	6.531
39	7.731	7.138	7.521	7.638	7.261	6.801	6.942	6.852	4.754	6.679	7.048	7.31	6.954	7.14	7.865	6.48
40	6.637	6.731	6.586	8.85	7.184	6.347	6.78	7.77	5.088	6.792	6.565	7.223	6.036	7.042	7.576	6.987
41	7.011	6.728	7.084	6.344	7.434	5.741	6.696	7.399	5.286	7.332	7.319	7.047	7.77	6.921	7.696	6.171
42	7.733	7.41	6.375	7.646	7.011	6.344	6.135	7.679	6.02	6.416	6.302	7.453	6.969	6.815	7.269	6.656
43	6.648	5.795	6.962	6.039	6.864	6.258	6.867	6.189	4.977	6.742	6.184	7.65	6.048	7.382	7.942	6.698
44	5.968	7.066	6.259	5.96	6.668	6.579	6.613	7.318	5.971	6.757	6.064	7.323	6.615	6.873	7.859	6.626
45	6.797	6.996	6.387	6.199	6.783	5.583	6.68	6.597	4.981	6.671	6.592	6.479	7.063	6.754	7.393	6.425
46	6.339	6.041	5.996	5.836	6.744	5.309	5.989	6.642	5.058	6.656	5.929	6.997	6.674	6.917	7.285	5.924
47	6.79	6.991	6.246	5.876	7.109	6.359	5.698	7.742	5.109	6.438	6.752	7.36	7.094	6.937	7.491	6.199
48	6.413	6.026	6.462	6.333	6.486	6.261	7.266	7.48	4.834	7.025	6.228	5.812	7.387	6.691	7.999	5.403
49	5.637	6.37	5.661	4.973	5.85	5.817	5.866	7.457	5.12	5.415	5.878	5.655	6.047	5.886	7.2	5.63
50	5.352	5.212	5.005	5.627	5.147	4.659	5.206	6.528	4.666	5.668	5.066	5.949	5.713	6.086	6.852	5.62
51	5.829	5.539	5.071	4.929	4.974	4.75	6.155	6.341	4.333	5.146	5.004	5.073	5.479	5.296	6.063	4.689
52	5.484	4.878	5.364	4.691	4.766	4.947	6.049	6.603	4.301	5.104	4.976	5.178	5.059	4.865	5.844	4.943
53	5.721	4.915	4.538	5.558	5.375	5.087	5.971	5.858	4.561	5.859	5.074	5.394	5.518	5.851	6.29	5.558
54	5.677	5.406	4.725	4.621	4.96	4.451	4.992	6.04	3.936	4.762	4.751	5.632	5.004	4.757	5.551	4.666
55	5.134	4.775	5.024	5.225	5.277	4.267	5.354	6.317	4.431	5.243	5.089	5.743	5.173	5.704	5.691	4.805
56	5.296	4.908	4.706	5.057	5.339	5.055	5.242	5.65	4.39	5.426	4.828	5.434	4.912	4.976	5.626	4.604
57	4.754	5.337	4.832	4.888	5.103	4.984	4.902	5.994	4.065	5.215	4.62	5.235	4.735	5.02	5.702	5.038
58	5.614	5.107	5.276	5.682	5.379	5.114	5.664	5.811	4.726	5.316	4.599	5.433	5.467	4.873	5.975	4.866
59	5.158	5.579	4.803	4.943	5.544	4.985	5.626	5.876	4.697	5.491	4.96	6.114	5.363	5.645	5.991	4.895
60	6.488	6.474	7.045	6.433	6.479	6.243	6.753	6.887	5.365	6.47	5.61	7.002	6.202	5.783	7.738	6.191
61	7.859	7.482	6.755	7.569	7.105	6.005	7.214	7.854	5.692	7.021	6.767	7.341	7.091	6.797	7.724	6.803
62	7.926	7.103	6.796	6.865	7.224	6.856	6.708	7.729	5.153	6.653	6.102	6.616	6.696	6.766	8.347	6.166
63	6.643	6.942	6.778	7.266	7.477	6.59	6.207	7.668	5.882	6.666	6.854	6.951	6.908	6.591	7.631	6.358
64	7.452	7.536	7.37	7.522	7.718	5.825	6.65	7.974	5.149	6.484	6.515	8.265	6.378	5.538	8.365	6.797
65	6.024	6.212	6.174	7.514	8.421	5.763	7.068	8.825	5.221	7.017	7.249	8.034	6.565	6.668	7.854	7.297
66	6.927	6.467	6.307	6.095	7.063	5.568	6.726	7.359	5.615	6.435	6.479	6.764	7.252	6.193	7.118	6.418
67	6.683	7.056	6.648	6.53	6.458	5.759	6.211	8.097	5.235	6.53	7.309	7.601	5.935	6.116	7.462	6.356
68	6.35	6.628	6.198	6.934	7.285	5.629	6.038	7.858	5.295	7.025	6.668	6.545	6.853	6.284	7.841	5.43
69	6.068	6.709	6.51	5.843	6.591	5.943	6.552	7.319	5.05	6.276	6.231	7.009	5.895	6.231	7.363	5.912
70	6.004	6.989	6.396	6.462	6.523	5.594	6.336	7.468	5.35	6.597	6.131	6.323	6.186	6.404	8.026	5.758
71	5.563	6.89	6.191	5.84	6.694	5.98	5.923	7.478	4.986	6.339	6.199	6.087	6.659	6.477	7.206	5.994
72	5.38	6.348	5.583	5.766	6.327	6.414	6.732	8.461	5.467	6.439	5.989	6.359	6.814	6.755	8.307	5.97
Fig. S2p
	miR-7fl/fl						Sim1-cre;miR-7fl/fl
Light	66.431	65.563	62.725	63.941	63.345	62.38	67.375	71.555	55.642	65.2	62.563	69.065	64.809	65.479	74.952	62.808
Dark	81.659	81.329	77.948	80.837	83.468	73.717	79.062	88.751	63.497	80.177	79.151	86.052	80.534	80.4	92.245	77.058
Fig. S2q
Time (h)	miR-7fl/fl						Sim1-cre;miR-7fl/fl
1	0.77	0.829	0.716	0.806	0.827	0.799	0.888	0.899	0.775	0.797	0.754	0.853	0.87	0.844	0.909	0.79
2	0.723	0.79	0.757	0.848	0.812	0.795	0.818	0.846	0.807	0.748	0.763	0.776	0.847	0.831	0.866	0.727
3	0.778	0.848	0.73	0.789	0.763	0.825	0.827	0.866	0.744	0.765	0.729	0.783	0.82	0.773	0.852	0.701
4	0.768	0.811	0.752	0.799	0.725	0.83	0.791	0.819	0.731	0.791	0.697	0.78	0.829	0.765	0.837	0.715
5	0.777	0.777	0.793	0.841	0.778	0.848	0.863	0.808	0.799	0.727	0.728	0.788	0.775	0.816	0.855	0.795
6	0.779	0.828	0.793	0.796	0.763	0.85	0.842	0.844	0.765	0.718	0.706	0.761	0.808	0.771	0.829	0.753
7	0.733	0.844	0.785	0.848	0.757	0.784	0.839	0.812	0.763	0.705	0.689	0.742	0.755	0.82	0.855	0.759
8	0.78	0.805	0.792	0.815	0.729	0.808	0.823	0.844	0.791	0.736	0.727	0.742	0.798	0.822	0.857	0.804
9	0.746	0.808	0.814	0.807	0.727	0.78	0.832	0.797	0.725	0.753	0.726	0.763	0.762	0.788	0.833	0.756
10	0.786	0.816	0.788	0.866	0.764	0.758	0.789	0.86	0.71	0.766	0.717	0.734	0.806	0.781	0.811	0.738
11	0.763	0.864	0.837	0.861	0.783	0.78	0.818	0.848	0.759	0.815	0.708	0.812	0.812	0.772	0.853	0.804
12	0.795	0.877	0.835	0.86	0.841	0.858	0.872	0.873	0.793	0.874	0.714	0.846	0.858	0.769	0.892	0.814
13	0.823	0.918	0.863	0.912	0.883	0.892	0.908	0.883	0.85	0.914	0.819	0.893	0.915	0.897	0.934	0.885
14	0.812	0.925	0.883	0.934	0.935	0.898	0.93	0.934	0.88	0.935	0.896	0.921	0.914	0.919	0.947	0.901
15	0.833	0.918	0.881	0.946	0.932	0.909	0.911	0.948	0.863	0.885	0.914	0.936	0.903	0.919	0.954	0.862
16	0.84	0.924	0.889	0.935	0.906	0.891	0.923	0.95	0.858	0.898	0.873	0.933	0.937	0.925	0.942	0.907
17	0.86	0.918	0.873	0.946	0.935	0.876	0.898	0.944	0.806	0.879	0.906	0.911	0.886	0.925	0.912	0.887
18	0.879	0.888	0.79	0.928	0.902	0.87	0.89	0.93	0.872	0.9	0.883	0.911	0.901	0.916	0.918	0.881
19	0.832	0.883	0.839	0.915	0.902	0.911	0.879	0.876	0.863	0.849	0.909	0.868	0.93	0.923	0.891	0.892
20	0.873	0.869	0.829	0.908	0.877	0.854	0.855	0.95	0.873	0.76	0.88	0.846	0.842	0.892	0.889	0.853
21	0.846	0.886	0.831	0.898	0.896	0.894	0.86	0.939	0.857	0.747	0.874	0.876	0.859	0.869	0.904	0.853
22	0.861	0.835	0.839	0.873	0.852	0.868	0.826	0.87	0.842	0.74	0.864	0.825	0.839	0.879	0.851	0.852
23	0.847	0.866	0.871	0.888	0.882	0.881	0.884	0.861	0.825	0.837	0.875	0.87	0.861	0.901	0.907	0.861
24	0.817	0.88	0.828	0.892	0.836	0.873	0.906	0.875	0.858	0.834	0.838	0.871	0.91	0.911	0.89	0.871
25	0.753	0.804	0.779	0.831	0.816	0.839	0.861	0.898	0.867	0.796	0.836	0.834	0.861	0.868	0.822	0.784
26	0.747	0.82	0.792	0.812	0.735	0.843	0.79	0.831	0.827	0.804	0.746	0.771	0.846	0.819	0.802	0.775
27	0.749	0.785	0.757	0.783	0.749	0.841	0.846	0.842	0.787	0.744	0.766	0.758	0.782	0.802	0.755	0.8
28	0.77	0.764	0.743	0.788	0.727	0.795	0.821	0.815	0.76	0.725	0.757	0.735	0.809	0.804	0.773	0.796
29	0.745	0.754	0.744	0.852	0.779	0.781	0.809	0.862	0.798	0.756	0.745	0.799	0.804	0.789	0.772	0.742
30	0.818	0.812	0.781	0.827	0.747	0.806	0.768	0.843	0.838	0.721	0.757	0.76	0.81	0.76	0.787	0.754
31	0.794	0.795	0.75	0.839	0.733	0.8	0.776	0.802	0.832	0.71	0.754	0.753	0.769	0.84	0.782	0.763
32	0.804	0.778	0.791	0.85	0.781	0.804	0.806	0.808	0.766	0.705	0.727	0.735	0.778	0.801	0.819	0.754
33	0.789	0.846	0.815	0.861	0.785	0.858	0.798	0.881	0.751	0.749	0.737	0.751	0.797	0.772	0.806	0.739
34	0.806	0.799	0.778	0.917	0.814	0.831	0.881	0.844	0.761	0.731	0.776	0.804	0.798	0.871	0.862	0.783
35	0.87	0.857	0.815	0.879	0.85	0.824	0.871	0.815	0.748	0.756	0.76	0.769	0.832	0.834	0.854	0.757
36	0.816	0.917	0.829	0.845	0.905	0.875	0.889	0.847	0.786	0.81	0.788	0.839	0.848	0.866	0.927	0.837
37	0.88	0.938	0.869	0.894	0.922	0.913	0.939	0.873	0.875	0.908	0.871	0.902	0.94	0.949	0.954	0.914
38	0.898	0.946	0.887	0.921	0.923	0.924	0.933	0.926	0.894	0.926	0.91	0.937	0.957	0.947	0.949	0.923
39	0.913	0.964	0.903	0.935	0.937	0.918	0.942	0.943	0.886	0.912	0.927	0.92	0.964	0.959	0.955	0.932
40	0.863	0.943	0.903	0.953	0.948	0.918	0.934	0.953	0.896	0.914	0.917	0.926	0.931	0.957	0.953	0.938
41	0.871	0.946	0.906	0.914	0.968	0.906	0.923	0.969	0.896	0.928	0.923	0.915	0.955	0.962	0.957	0.928
42	0.905	0.941	0.892	0.934	0.926	0.889	0.874	0.969	0.896	0.88	0.902	0.918	0.958	0.956	0.927	0.933
43	0.891	0.873	0.901	0.872	0.923	0.878	0.91	0.96	0.859	0.907	0.921	0.927	0.919	0.939	0.93	0.918
44	0.884	0.904	0.868	0.841	0.909	0.892	0.915	0.945	0.893	0.911	0.898	0.914	0.943	0.914	0.881	0.882
45	0.902	0.877	0.857	0.896	0.93	0.867	0.885	0.928	0.87	0.889	0.928	0.906	0.904	0.925	0.911	0.841
46	0.894	0.825	0.84	0.849	0.921	0.845	0.889	0.874	0.831	0.864	0.882	0.9	0.921	0.924	0.875	0.866
47	0.9	0.877	0.888	0.868	0.923	0.891	0.84	0.881	0.861	0.89	0.89	0.907	0.924	0.889	0.898	0.915
48	0.883	0.893	0.888	0.889	0.905	0.905	0.92	0.931	0.888	0.923	0.904	0.862	0.929	0.906	0.942	0.888
49	0.826	0.868	0.83	0.793	0.865	0.861	0.895	0.926	0.878	0.825	0.85	0.812	0.905	0.813	0.913	0.815
50	0.79	0.789	0.777	0.798	0.843	0.8	0.804	0.89	0.844	0.814	0.784	0.853	0.838	0.823	0.896	0.872
51	0.79	0.828	0.794	0.815	0.843	0.828	0.863	0.87	0.817	0.777	0.776	0.799	0.868	0.775	0.874	0.839
52	0.849	0.791	0.77	0.792	0.83	0.817	0.789	0.883	0.79	0.748	0.789	0.834	0.804	0.761	0.825	0.79
53	0.798	0.781	0.747	0.812	0.809	0.789	0.84	0.856	0.83	0.762	0.786	0.804	0.877	0.777	0.844	0.842
54	0.779	0.799	0.755	0.798	0.805	0.797	0.797	0.825	0.8	0.749	0.743	0.813	0.844	0.776	0.793	0.82
55	0.775	0.781	0.803	0.85	0.816	0.808	0.853	0.876	0.852	0.75	0.792	0.866	0.821	0.77	0.8	0.801
56	0.762	0.773	0.779	0.828	0.803	0.855	0.91	0.868	0.833	0.786	0.776	0.831	0.838	0.77	0.819	0.779
57	0.736	0.774	0.781	0.827	0.835	0.825	0.837	0.874	0.825	0.768	0.741	0.838	0.812	0.824	0.818	0.893
58	0.745	0.85	0.801	0.838	0.827	0.854	0.865	0.853	0.814	0.814	0.729	0.817	0.831	0.775	0.825	0.901
59	0.758	0.878	0.835	0.802	0.893	0.837	0.915	0.84	0.855	0.864	0.75	0.88	0.826	0.793	0.9	0.871
60	0.755	0.91	0.875	0.866	0.946	0.902	0.951	0.867	0.802	0.908	0.771	0.907	0.873	0.846	0.934	0.882
61	0.849	0.933	0.916	0.897	0.951	0.92	0.962	0.927	0.903	0.929	0.877	0.941	0.948	0.923	0.977	0.942
62	0.891	0.951	0.923	0.941	0.96	0.937	0.969	0.96	0.91	0.959	0.911	0.973	0.982	0.938	0.993	0.974
63	0.842	0.96	0.925	0.955	0.973	0.953	0.957	0.96	0.941	0.955	0.937	0.974	1.009	0.961	0.982	0.97
64	0.885	0.943	0.932	0.949	0.984	0.929	0.95	0.959	0.933	0.956	0.954	0.982	0.997	0.935	0.971	0.987
65	0.829	0.919	0.9	0.963	0.961	0.944	0.956	0.979	0.928	0.948	0.959	0.95	1.001	0.925	0.965	0.982
66	0.858	0.911	0.919	0.924	0.918	0.79	0.951	0.965	0.931	0.91	0.95	0.901	0.992	0.947	0.975	0.972
67	0.853	0.919	0.911	0.934	0.895	0.898	0.938	0.957	0.916	0.928	0.949	0.917	0.978	0.94	0.93	0.962
68	0.839	0.927	0.899	0.909	0.924	0.902	0.88	0.954	0.936	0.909	0.923	0.898	0.961	0.914	0.955	0.923
69	0.822	0.872	0.914	0.848	0.901	0.928	0.925	0.926	0.909	0.893	0.903	0.875	0.905	0.899	0.939	0.902
70	0.81	0.911	0.914	0.89	0.886	0.887	0.912	0.87	0.866	0.889	0.896	0.82	0.858	0.847	0.914	0.87
71	0.765	0.918	0.914	0.864	0.887	0.916	0.931	0.896	0.892	0.908	0.919	0.869	0.889	0.885	0.927	0.904
72	0.795	0.867	0.861	0.848	0.89	0.918	0.954	0.938	0.913	0.935	0.914	0.894	0.925	0.86	0.962	0.933
Fig. S2r
	miR-7fl/fl						Sim1-cre;miR-7fl/fl
Light	0.778	0.818	0.786	0.829	0.8	0.822	0.84	0.851	0.795	0.771	0.753	0.798	0.823	0.802	0.84	0.793
Dark	0.857	0.907	0.882	0.907	0.917	0.897	0.913	0.928	0.883	0.893	0.903	0.905	0.927	0.919	0.932	0.908
Fig. S2s
Time (h)	miR-7fl/fl						Sim1-cre;miR-7fl/fl
0	0	0	0	0	0	0	0	0	0	0	0	0	0	0	0	0
1	2.946	0.281	0.379	2.006	3.075	1.66	2.481	3.244	1.698	0.504	0.651	1.84	1.85	0.05	3.438	2.935
2	4.152	1.333	1.847	3.869	3.247	1.664	3.368	4.201	8.791	0.805	2.59	1.85	5.26	1.628	3.564	4.606
3	4.257	4.252	3.83	4.204	3.662	3.119	3.368	8.141	9.113	0.813	3.033	3.193	5.314	1.756	4.964	5.297
4	5.281	4.843	5.463	7.586	3.724	5.482	4.509	8.281	10.258	2.659	3.154	3.22	7.069	3.628	5.619	5.568
5	5.368	7.238	7.878	8.293	5.859	5.605	5.883	11.865	12.856	2.661	5.189	5.868	7.294	4.069	6.093	8.814
6	6.869	7.835	9.408	9.279	6.028	7.858	5.897	12.286	13.102	3.794	5.269	6.122	7.772	4.304	7.864	8.845
7	6.909	11.031	9.606	12.391	6.936	8.381	6.746	14.245	15.706	3.797	5.671	6.403	7.894	5.415	8.727	9.346
8	8.944	11.323	13.108	13.798	7.363	9.068	7.456	15.035	18.49	4.618	6.818	8.67	8.834	6.176	8.827	10.782
9	8.965	11.995	13.618	15.968	7.438	9.552	7.471	15.786	18.621	4.626	7.928	9.06	9.256	6.39	9.119	10.815
10	10.271	12.576	15.692	16.434	8.132	9.975	7.513	17.873	19.123	4.832	7.991	9.147	9.739	7.34	10.682	11.038
11	11.911	13.154	16.652	17.731	8.599	10.521	9.707	18.844	21.889	5.429	8.219	10.389	10.987	7.786	11.527	12.534
12	15.028	15.281	19.481	19.85	10.272	12.51	10.967	20.535	24.786	7.27	13.154	12.877	14.969	10.03	14.383	15.381
13	24.872	17.644	24.983	22.07	14.73	16.685	13.76	29.746	30.597	9.175	21.33	15.198	22.837	12.443	18.139	19.476
14	34.762	20.659	35.069	24.864	18.241	21.992	16.975	39.042	38.272	11.96	28.247	19.108	24.948	15.091	19.827	22.539
15	46.282	22.491	41.793	30.238	21.392	26.223	17.775	45.9	40.904	12.576	33.149	21.312	28.988	15.798	28.629	24.247
16	57.076	23.286	45.614	31.695	25.318	28.61	23.076	52.927	43.311	14.39	35.241	26.986	33.307	17.118	33.16	32.022
17	66.842	26.56	51.92	37.347	29.502	31.576	24.152	59.149	45.606	15.036	42.918	28.673	33.827	19.715	36.201	33.951
18	72.471	27.723	52.255	42.429	30.498	34.69	25.805	60.621	51.007	23.531	45.832	34.83	37.014	21.076	36.743	38.713
19	72.722	28.464	56.725	45.09	33.371	40.775	28.158	66.716	52.106	33.901	51.662	37.987	43.054	24.299	37.675	41.3
20	76.953	29.324	58.61	47.041	35.279	40.818	28.556	72.676	56.279	37.543	53.936	38.57	43.646	25.751	39.665	43.358
21	78.243	32.883	61.192	49.756	36.535	44.112	30.122	74.851	57.048	38.798	55.457	40.746	44.615	26.706	43.465	45.148
22	82.323	33.339	63.236	52.064	37.889	44.581	30.46	76.813	58.352	41.306	56.979	42.771	45.501	27.513	45.451	47.166
23	84.453	34.98	66.454	53.302	42.575	48.462	31.834	77.769	62.012	44.58	60.585	46.421	48.808	29.775	50.646	49.56
24	87.118	37.485	68.587	57.466	44.699	50.22	33.643	82.108	64.03	47.637	62.179	47.875	54.213	32.322	52.222	54.605
25	88.015	38.114	70.034	57.713	46.227	52.031	34.314	82.579	71.111	48.281	67.328	49.673	55.144	32.671	54.557	54.701
26	88.866	39.033	73.32	60.556	46.368	52.31	34.583	83.707	71.445	50.792	67.37	49.922	58.489	32.949	54.563	55.317
27	88.867	40.035	75.424	60.888	47.43	53.432	35.368	84.466	72.608	51.514	68.148	49.927	58.566	33.04	54.663	58.025
28	90.805	40.058	77.084	63.47	48.991	53.663	36.674	86.095	73.103	53.545	68.349	50.125	61.248	34.562	57.532	58.072
29	90.957	40.496	80.326	63.916	50.249	53.997	36.764	88.905	77.248	54.53	68.613	52.947	61.346	34.653	57.608	58.179
30	92.728	41.782	82.647	64.248	50.807	56.83	36.786	89.524	79.238	54.822	70.093	53.124	62.185	35.778	58.853	61.22
31	92.728	41.845	83.102	66.709	50.894	56.976	38.023	89.836	82.875	55.72	70.175	53.411	62.272	36.329	59.143	61.349
32	93.502	42.714	86.559	66.915	51.944	57.436	38.042	92.702	83.207	56.265	70.25	53.552	62.873	36.643	59.307	61.675
33	94.236	44.683	87.907	69.743	52.648	58.559	38.625	93.394	86.071	58.106	71.581	54.545	64.552	37.151	60.703	62.64
34	94.322	45.039	89.679	70.062	52.966	58.706	38.636	94.132	86.689	58.414	71.622	55.301	64.847	39.173	60.756	62.959
35	101.584	46.005	91.027	71.262	53.751	59.091	38.929	95.975	87.97	59.858	72.206	55.51	66.209	39.537	61.473	63.712
36	103.718	47.586	93.78	75.031	55.715	61.362	40.457	97.205	93.121	62.169	74.75	57.583	71.702	41.754	64.604	66.115
37	111.03	49.417	96.545	79.707	60.425	63.944	44.777	100.639	96.721	64.592	77.612	58.608	82.015	44.723	69.191	68.449
38	115.444	51.412	99.235	85.103	63.445	67.302	45.244	102.372	103.712	68.186	81.02	63.85	84.279	46.232	73.467	69.929
39	127.952	53.606	104.353	93.639	67.033	70.469	48.33	104.481	104.527	70.046	85.51	66.48	87.524	49.269	75.474	72.557
40	130.156	54.007	107.103	104.193	70.248	71.88	50.122	107.142	106.989	72.339	93.109	67.465	90.116	50.849	76.762	76.405
41	134.369	55.021	110.373	105.48	77.987	73.172	51.906	111.594	108.783	77.865	100.379	68.005	98.398	54.778	80.884	77.192
42	142.346	58.486	112.187	112.814	89.347	75.777	52.454	114.841	114.334	79.039	102.999	71.908	101.8	55.442	81.705	81.868
43	143.969	59.008	115.531	113.846	90.459	78.118	55.579	115.93	115.775	81.71	107.04	73.943	103.336	60.109	87.272	83.171
44	144.62	65.581	117.382	116.142	91.938	81.715	55.738	120.052	121.358	83.309	107.952	76.751	105.034	62.219	88.331	86.512
45	146.71	67.867	120.834	118.894	94.319	82.276	58.33	121.378	122.597	85.487	113.252	77.413	112.982	62.973	91.781	87.08
46	148.411	69.431	123.09	122.114	95.928	83.088	58.419	123.36	124.656	87.356	114.026	79.511	114.373	64.493	92.095	88.249
47	151.194	72.1	124.632	124.063	97.983	86.34	59.245	130.104	126.761	89.528	117.803	84.453	119.069	66.835	94.992	90.139
48	154.362	73.344	127.873	127.977	99.795	93.399	63.759	134.232	128.802	92.935	119.88	84.597	126.627	68.849	100.481	90.32
49	154.525	75.787	128.462	128.664	100.02	95.85	63.963	137.415	131.033	93.516	121.303	86.348	127.326	69.901	101.653	90.83
50	154.736	76.054	129.116	131.045	100.43	96.193	64.263	138.21	131.771	94.418	121.468	87.768	129.769	72.509	102.2	92.453
51	156.348	76.942	129.877	131.328	100.553	96.802	65.802	140.076	132.169	95.051	121.993	87.926	129.865	72.573	102.681	92.55
52	156.637	77.192	132.057	131.9	100.722	97.727	65.863	141.867	133.892	95.775	124.132	88.657	130.942	73.051	103.986	93.064
53	157.65	77.37	132.944	134.271	100.983	98.72	67.627	142.505	135.073	98.081	124.528	89.053	132.174	74.385	105.328	95.559
54	158.738	78.902	134.484	134.938	102.343	99.026	67.634	144.088	135.949	98.3	124.671	91.677	132.27	74.471	105.55	95.667
55	158.771	79.002	135.588	136.493	102.422	99.123	68.067	145.283	137.039	101.011	126.102	91.835	133.228	75.877	106.787	96.038
56	159.344	79.564	135.885	137.896	103.573	100.122	68.354	146.345	138.424	101.628	126.717	92.742	133.436	76.529	106.887	97.093
57	159.465	80.982	136.823	138.271	103.724	100.409	68.356	147.811	138.769	102.535	126.852	92.875	133.657	76.675	107.172	97.126
58	159.95	81.296	138.189	140.966	104.265	100.736	68.649	148.456	141.147	103.629	127.08	93.257	134.15	76.949	107.879	97.518
59	160.008	82.42	139.013	141.828	104.978	100.918	68.692	149.346	141.993	104.733	127.503	93.468	135.121	77.654	108.308	98.077
60	163.824	85.337	141.582	145.867	107.093	103.269	69.979	151.524	145.201	107.497	130.492	95.065	138.941	79.017	112.234	100.481
61	173.862	87.712	144.483	151.194	110.08	106.344	72.416	153.371	150.449	111.382	134.316	97.819	142.116	81.291	114.24	104.682
62	184.662	88.955	147.223	154.131	112.859	111.421	73.645	157.963	152.11	113.09	136.355	100.631	145.074	84.657	119.822	106.068
63	186.525	93.853	151.987	157.536	118.143	115.987	73.725	160.53	156.286	115.18	141.243	101.178	146.854	86.112	120.518	108.404
64	194.095	96.436	157.14	162.745	130.441	116.605	75.364	165.193	159	116.693	146.8	110.771	148.128	86.355	125.453	109.865
65	194.673	97.336	158.44	170.17	140.434	117.976	79.163	168.9	160.468	119.978	157.582	119.598	150.504	88.699	129.785	114.842
66	198.605	98.92	161.136	172.207	142.244	124.597	80.821	170.604	164.053	121.557	160.596	119.886	153.259	89.434	130.42	116.219
67	201.692	99.917	164.236	175.276	143.907	125.362	81.009	174.399	166.061	124.984	170.392	121.613	154.205	90.231	134.863	117.241
68	203.398	102.574	165.624	180.582	145.911	125.911	82.301	176.435	167.748	126.234	175.956	122.461	157.489	90.886	136.552	117.635
69	204.493	104.422	167.664	182.103	147.217	128.741	83.961	177.85	168.791	127.093	178.402	124.753	158.19	92.311	137.77	120.188
70	205.659	107.386	169.509	185.768	148.315	129.464	85.057	179.657	171.938	129.249	179.766	125.628	159.464	92.957	141.378	121.091
71	206.532	109.989	171.651	187.738	152.485	131.76	85.935	181.417	174.174	130.92	182.598	126.941	162.354	94.893	143.529	124.175
72	206.947	112.404	173.78	189.263	153.63	135.479	87.91	186.547	176.988	132.752	184.532	128.465	167.213	99.544	150.776	125.506
Fig. S2t
	miR-7fl/fl						Sim1-cre;miR-7fl/fl
Light	13.697	12.458	19.461	18.435	9.529	11.174	8	17.641	23.425	12.121	12.112	11.018	14.924	9.877	12.839	12.351
Dark	55.286	25.01	38.466	44.653	41.681	33.986	21.303	44.541	35.571	32.129	49.398	31.804	40.814	23.305	37.419	29.485
Fig. S2u
	miR-7fl/fl								Sim1-cre;miR-7fl/fl
Ucp1	1.341	1.005	0.994	0.817	0.801	0.95	1.156	0.936	0.859	0.903	0.834	0.652	0.851	0.895	0.955
Pgc1a	1.182	1.253	1.319	1.019	0.859	0.634	0.881	0.852	0.628	0.836	0.732	0.56	0.688	0.557	0.882
Adrb3	0.796	0.823	0.642	0.841	0.964	1.437	1.586	0.911	0.974	1.937	1.745	1.23	1.27	1.937	1.226
Fig. S2v
Age (weeks)	miR-7fl/fl															Sim1-cre;miR-7fl/fl
5	10	9.8	10.8	8.5	9.9	11.8	9	8.4	11.1	8.9	9.6	10.9	9.2	10.6	9.9	9.4	10.1	7.7	9.8	8.7	9.8	8.6	10.6	10.6	9.2	9.4	8.3	9.2
6	8.6	8.9	9.7	9.4	10.6	10.7	11.1	8.9	8.8	10.1	12.3	10.6	10.4	10.9	11.6	9.7	8.3	10.7	11.9	9.7	9.9	9.9	12.4	9.7	10.7	12.8	11.3	12.8
7	8.9	9.7	8.8	9.3	8.6	10	10.3	8.2	9.2	9.2	7.9	8.9	12.4	11	10.5	9.8	9.3	9.6	9.3	9.2	9.9	11.6	10.1	11.2	12.9	12.6	9.8	10.7
8	8.7	7.6	8.6	8.9	8.8	9.2	8.7	7.4	8.7	8.6	8.9	12.2	13.3	9.3	9.5	10.2	7.9	8.1	8.9	10.2	10.1	10.1	12.1	9.2	11.8	9.5	9.6	8.6
9	8.5	6.8	8.1	7.7	8.6	7.8	7.9	5.8	9.1	9.4	8.2	7.5	8.4	8.9	9.7	6.6	6.6	7.4	7.7	7.9	9.3	6.7	8.4	8.6	8.7	9.4	8.8	9.1
10	7.9	7.5	7.9	8.7	7.9	9.2	8.2	8.1	8.5	7.5	8.2	8.1	9.3	9.8	7.9	8.3	8.6	7.4	8.4	8.6	9.1	7.6	7.6	7.2	8.2	9.3	8.7	9.1
11	9.5	9.5	7.8	8.1	9.1	9.4	9.2	9.7	9.1	8.7	7.9	9.3	10.9	8.6	9.1	8.7	7.3	6.8	8.9	7.7	8.8	8.4	8.7	7.8	10.8	10.2	10.1	9.9
12	9.3	10.4	9	9.1	8.3	9.1	10.3	8.8	8.1	9.7	9.2	9.3	10.4	8.5	11.5	9.6	8.4	7.8	8.3	8.7	8	8.8	8.8	9.5	9.9	12.2	10.1	10
15	8.2	9.6	7.8	8.8	8	10.7	9.2	8.4	8.4	8.1	9.4	8.7	9.3	10.3	10.9	9.7	9.2	8.1	9.3	8.3	9.8	8.4	9.4	8.3	10.7	9.3	10	9.2
17	10.7	9.9	8.8	9.3	9.6	11.3	9.1	8.2	10.7	9.6	10	9.6	8.9	9.5	9.1	11.2	9.9	9.1	10.2	9.5	8.3	7.9	9	8.8	12.1	9.8	10.1	10.6
20	10.2	8.6	7.7	9.6	9.1	9.6	9.9	8.8	8.9	8.4	8.4	8.7	8.9	10.9	11.1	8.1	9.3	8.6	8.9	8.6	7.9	8.7	9.1	9.4	9.9	10.1	8.1	13.6
22	10.6	10.3	9.7	9.2	8.3	9.4	9.7	8.9	11	10.2	9.1	11.7	8.8	9.7	11.1	11.7	9.2	10.2	8.5	8.6	8.9	7.9	8.4	8.5	10.6	9.8	8.1	10.6
Fig. S2w
Time (min)	miR-7fl/fl															Sim1-cre;miR-7fl/fl
0	8.5	6.8	8.1	7.7	8.6	7.8	7.9	5.8	9.1	9.4	8.2	7.5	8.4	8.9	9.7	6.6	6.6	7.4	7.7	7.9	9.3	6.7	8.4	8.6	8.7	9.4	8.8	9.1
15	17.3	21.8	23.8	18.7	20.9	19.4	21.2	21.1	23.2	22.2	22.4	22.7	25.7	19.6	24.3	20.3	15.7	26.2	16.2	20.9	20.2	19.6	19.8	20.4	19.3	20.5	19.5	17.2
30	19.6	17.9	16.8	20.7	21.6	15.2	21.3	17.2	16.7	16.7	16.3	14.9	21.3	19.1	19.8	19.7	11.5	14.6	11.6	18.3	18.8	16.7	20.6	13.6	17.7	17.8	17.9	17.9
45	13.7	11.8	12.2	14.6	16	11.6	17.2	17.3	13.2	15.6	14.2	13.2	18.2	13.9	18.7	12.3	10.8	10.6	11.6	13.7	16.2	13.5	10.4	12.9	14.7	15.7	16.3	16.1
60	13.9	10.2	13	12.9	13.8	10.5	14.5	14.4	14.5	13.5	11.1	12.7	17.1	13.7	17.6	14.1	11.8	11.9	11.4	12.7	13.7	11.4	13.8	13.6	15.2	15.6	14.5	16.3
90	10.3	10.6	9.4	10.7	11	12	12.1	11.6	9.2	11.5	9.7	7.1	9.1	11.9	13.9	8.9	8.3	10.1	9	11.6	12.4	9.6	10.3	11.4	12.1	12	9.3	12.6
120	9.8	8.8	9	10.4	8.5	10.4	10.8	7.3	6.8	8.9	7.8	8.3	8.2	9.7	9.3	8.2	8.2	8.4	8.3	8.9	10.7	9.1	9.6	8.3	9.3	10.6	9.7	9
Fig. S2x
Time (min)	miR-7fl/fl															Sim1-cre;miR-7fl/fl
0	7.9	7.5	7.9	8.7	7.9	9.2	8.2	8.1	8.5	7.5	8.2	8.1	9.3	9.8	7.9	8.3	8.6	7.4	8.4	8.6	9.1	7.6	7.6	7.2	9.3	8.7	9.1
15	6.8	5.7	5.6	7	5.8	5.6	5.6	5.8	4.7	4.8	5.2	6.8	7.1	5.6	6.9	7.2	5.2	5.6	5.8	5.9	6.4	8.2	5.7	6.2	6.4	6.8	5.4
30	3.9	5.1	5.3	5.5	5.8	4.7	4.6	4.6	5.2	4.7	4.7	4.4	5.3	5.3	4.7	5.4	4.9	5.2	4.7	6.4	5.2	5.3	4.2	5.6	6	6.2	5.4
45	3.6	4.4	4.1	6.4	4.9	4.2	3.9	4.5	4.4	4.1	4.4	4.4	4.5	3.9	4.8	4.9	4.3	4.7	4.1	4.7	4.1	4.9	3.2	4.1	5.2	4.8	4.6
60	2.9	4.7	3.7	5.3	4.3	3.9	3.5	4.1	4.6	3.7	4.6	4.2	5.2	4.1	4.5	4.7	4.8	4.4	3.9	3.9	4.7	4.8	2.2	3.8	4.6	3.8	4.1
90	2.3	5.2	4.2	6	4.3	3.9	3.2	4.5	4	3.7	3.3	4.4	5.1	4.5	3.1	4.1	4.8	4.2	3.7	3.6	4.7	4.4	3.7	4.1	4.3	5.3	4
120	3.8	4.1	4.4	6.8	4.6	4.8	3.4	4.2	4.6	4.1	4.2	4.4	5.2	5.3	4	5.4	5.4	4.7	3.5	4.6	4.6	5.1	3.1	4.9	4.3	4.8	3.9
Fig. S2y
Age (weeks)	miR-7fl/fl										Sim1-cre;miR-7fl/fl
5	8.7	8.8	8.9	10.9	8.3	7.4	13.2	13.3	12.4	10.9	10.6	8.7	10	9.1	9.5	9.5	10.7	6.8	9.1	9.8	9.4	9.9	10.7	9.3	11	11.3	8.1	10.5	9.3
6	11.6	11.3	11.9	10.2	11.7	11.6	9.5	8.3	8.7	8.7	12.4	12.4	10.9	11.9	12.2	11.3	11.3	10.9	8.8	11.2	11.3	11.3	8.8	11.9	9	8.2	8.3	8.2	9.7
7	10.7	11.6	11.8	12.1	10.9	10.9	8.4	8.4	8.7	8.5	11.3	9.6	8.1	9.5	10.1	12.1	9.5	10.4	10.2	11.1	10.9	10.1	7.7	9.1	9.2	9.3	8.3	8.8	7.4
8	10.6	13.4	13.7	10.2	9.3	10.9	11	8.9	9.6	11.2	10.6	9.1	10.4	12.2	10.9	11.6	10.6	11.7	10.3	10.5	9.8	11.7	8.1	11.1	12	11.8	11.3	11.8	11.2
9	9.6	11.9	11.8	7.9	7.7	10.3	10.9	8.2	10.6	12.3	13.8	10.9	12.2	9.7	8.7	10.8	12.7	11.9	7.3	12.8	12	13.4	9.1	9.6	12.2	12.4	13.7	10.4	11.9
10	8.9	14.2	12.2	9.4	11.2	10.7	10.3	12.8	9.6	10.3	16.1	9.6	10.7	9.6	9.1	11.6	13.9	11.1	9.2	11.3	13.1	11.3	11.9	14.5	11.3	11.1	14.3	11.4	12.3
11	12.3	14.2	10.2	10.7	9.6	11.9	8.7	8.6	7.6	9.4	9.9	9.7	11	11.7	9.4	12.4	12.1	15.9	10.9	14.7	14.2	14.6	9.4	8.9	10.1	9.9	9.2	9.8	10.3
12	11.8	14.1	12.2	11.5	13.4	9.8	13.8	13.5	12.8	13.8	12.2	10.5	13.9	10.5	10.8	9.9	12.2	13.6	11.2	11.9	13.1	14.7	15	10.7	13.4	11.9	10.9	13.7	8.9
13	11.2	14.1	11.8	10	10.2	8.9	10.9	13.1	9.9	12.8	14.5	12.9	11.4	11	9.8	13.9	15.9	12.3	13.1	12.1	14.7	12.4	10.7	11.5	11.7	13.5	13.7	13.2	10.8
14	10.9	12.3	15.2	13.6	13.1	14.8	10.5	11.8	12.6	12.5	14.3	12.9	10.5	9.1	11.4	12.8	11.3	13.8	19.1	11.8	12.4	14.3	10.4	16.1	14.4	14.3	10.2	10.9	12.4
15	15.1	11.9	13.3	12.1	10.7	12.6	10.1	12.5	11.2	13.6	17.9	14.4	13.9	10.8	10.8	14.4	12.1	13.2	17.7	13.3	15.3	15.9	11.4	12	10.4	11.2	11.2	12	13.3
16	11.6	11.9	11.9	11.4	13.4	13.1	10.3	10.2	11.7	9.4	15.7	14.4	12.4	8.7	12.4	12	11	17.1	12.3	12.1	11.8	11.4	10.7	10.1	10.9	12	9.9	9.7	9.3
17	11.3	12.5	13.5	12.3	11.9	12.6	12.6	16.4	12.2	11	10.2	12.8	10.1	10.6	11.8	11	10.4	12.7	15.4	10.3	15.1	12	10.6	10.5	12.3	12.4	11.4	10.3	13.2
18	12.7	10	13.3	11.3	13.3	13.9	12.3	12.9	10.3	13	9.7	11.1	9.9	12.3	10.8	10.3	9.6	10.6	14.2	10.6	12.8	11.6	13.4	9	12.4	11.7	10.6	12.8	10.8
20	10.8	11.2	11	12.7	12.9	16.7	14.5	13.4	13.6	12.2	7.8	7.8	8.6	12	10.4	9.1	9.9	9.7	12.1	12.3	9.4	9	12.9	9.3	12.3	10.8	10.1	9.4	12.8
Fig. S2z
Time (min)	miR-7fl/fl						Sim1-cre;miR-7fl/fl
0	9.6	11.9	11.8	7.9	7.7	10.3	13.8	10.9	12.2	9.7	8.7	10.8	12.7	12.6	11.9	7.3	12.8	12	13.4
15	23.2	23.3	26.2	15.4	14.4	21	25.7	21.1	22.1	14.9	20.2	23.8	25.1	25.3	19.1	15.4	21.1	21.1	21.8
30	19.4	23.1	23.9	14.8	14.3	18.4	27.1	25	21.9	13.5	18	21	23.3	27.2	18.9	11.8	24.3	19.4	21.8
45	17.4	22.9	21.1	12.6	12.3	17	26.9	20.3	17.8	12.9	16.5	22.2	18.4	26.1	15.6	12.3	23.1	22.3	21.8
60	14.7	20.3	20	13	10.9	16.7	29.6	18.2	18.2	12.8	14.4	21.1	18.1	21.7	16.1	11.3	22.1	19.2	18.2
90	11.4	19.7	14.1	8	9	10.4	22.2	15.2	13.8	8.9	11.4	17.1	16.6	17.8	13.4	10.1	15.7	15.1	16.4
120	9.5	12.1	12.7	7.6	8.2	8.8	18.6	12.3	10.7	10.1	10.9	11.6	12.8	15.4	11.6	9.9	15.5	12.7	13.4
Fig. S2aa
Time (min)	miR-7fl/fl						Sim1-cre;miR-7fl/fl
0	12.3	14.2	10.2	10.7	9.6	11.9	9.9	9.7	11	11.7	9.4	12.4	12.1	12.8	15.9	10.9	14.7	14.2	14.6
15	10.4	16.3	10.6	9.9	9.2	11.4	13.4	10.9	10.4	8.6	9.9	16.4	11.7	14.8	18.8	9.7	14.9	12.1	18.4
30	5.7	7.4	6.6	5.1	5.2	6.2	11.8	5.4	8.7	5.3	6.7	13.4	6.1	7.6	10.7	5.6	8.9	9.1	12.6
45	5.9	7.8	6.2	5.6	4.7	5.8	10.5	5.6	7.3	4.8	6.6	8.9	6.2	7.7	10.6	5.4	10.2	6.7	10.2
60	4.3	6.7	5.7	5.6	4.7	5.6	9.8	5.8	7.4	4.1	4.9	7.8	6.3	8.1	9.5	5.1	8.1	5.2	10.6
90	5.9	7.2	4.6	4.9	3.9	5	8.1	5.9	7	4.2	3.9	7.7	6.4	8.5	8.7	6.2	7.9	5.8	7.9
120	6.5	10	7.2	4.7	5.2	6.3	7.9	6.4	8	5.5	5.8	8.3	7.4	9.7	12.9	6.2	8.9	7.4	9.8
Fig. S2ac
	miR-7fl/fl					Sim1-cre;miR-7fl/fl
miR-7a	1.051	1.175	1.396	0.777	0.602	0.88	1.35	1.017	0.707	0.774
miR-7b	1.005	1.129	1.481	0.704	0.681	0.697	0.999	0.892	0.933	0.864

## Sheet: SupplFig3
Fig. S3a				Fig. S3b
miR-7fl/fl	Sim1-cre; miR-7fl/fl			miR-7fl/fl	Sim1-cre; miR-7fl/fl
10.4	10.5			10.4	10.5
10.3	10.4			10.4	10.7
10.2	10.6			10.6	10.7
10.5	10.6			10.3	10.4
10.3	10.3			10.4	10.1
10.3	10.5			10.4	10.8
10.5	10.5			10.4	10.1
10.3	10.4			10.5	10.3
10.5	10.4			10.5	10.8
	10.2			10.5	10.5
	10.4			10.2	10.3
				10.2	10.5
				10.5	10.6
					10.7
					10.8
					10.6
					10.6
					10.7
					10.9
					10.4
Fig. S3c
Time (h)	miR-7fl/fl						Sim1-cre;miR-7fl/fl
0	0	0	0	0	0	0	0	0	0	0	0	0	0	0	0
1	0	0.02	0.02	0.16	0.31	0.09	0.21	0.19	0	0.01	0.05	0.04	0.01	0.27	0.05
2	0	0.02	0.03	0.26	0.31	0.11	0.22	0.31	0	0.07	0.05	0.12	0.02	0.27	0.1
3	0	0.16	0.11	0.27	0.31	0.22	0.23	0.32	0	0.08	0.08	0.12	0.02	0.31	0.1
4	0	0.31	0.13	0.44	0.31	0.43	0.41	0.49	0.13	0.08	0.08	0.28	0.21	0.34	0.1
5	0	0.31	0.25	0.51	0.4	0.44	0.53	0.49	0.13	0.1	0.13	0.28	0.21	0.34	0.21
6	0.35	0.33	0.39	0.52	0.4	0.69	0.54	0.49	0.17	0.11	0.13	0.36	0.21	0.43	0.21
7	0.35	0.5	0.4	0.64	0.41	0.69	0.63	0.67	0.17	0.12	0.14	0.36	0.33	0.51	0.23
8	0.62	0.51	0.54	0.64	0.53	0.72	0.86	0.82	0.25	0.17	0.2	0.54	0.46	0.56	0.4
9	0.62	0.56	0.54	0.85	0.53	0.72	0.87	0.83	0.26	0.25	0.21	0.59	0.48	0.56	0.4
10	0.69	0.56	0.65	0.85	0.54	0.72	0.88	0.84	0.4	0.26	0.21	0.65	0.64	0.76	0.4
11	0.78	0.68	0.67	0.85	0.55	0.75	1.28	0.97	0.52	0.27	0.26	0.88	0.65	0.94	0.48
12	0.78	0.81	0.69	0.92	0.68	0.92	1.3	1.04	0.76	0.36	0.51	1.06	0.95	1.14	0.56
13	0.99	1.2	0.95	1.22	1.16	1.18	1.8	1.73	1.17	0.63	0.83	1.96	1.36	1.52	0.94
14	1.2	1.49	1.4	1.52	1.45	1.64	2.13	2.05	1.43	1.16	1.1	2.23	1.91	1.64	1.17
15	1.43	1.64	1.59	2.07	1.91	1.94	2.22	2.22	1.51	1.43	1.37	2.79	2.07	2.06	1.36
16	1.79	1.85	1.91	2.24	2.29	2.05	2.6	2.34	1.88	1.52	1.69	3.37	2.38	2.27	1.8
17	2.25	2.06	2	2.67	2.62	2.19	2.7	2.58	2.04	2.02	1.76	3.37	2.76	2.59	1.96
18	2.55	2.09	2	2.83	2.71	2.57	2.88	3.23	2.33	2.2	1.99	3.69	2.89	2.63	2.22
19	2.55	2.18	2.2	3.12	3.05	2.63	3.19	3.23	2.36	2.62	2.14	4.16	3.18	2.8	2.26
20	2.85	2.25	2.28	3.14	3.27	2.64	3.25	3.62	2.36	2.66	2.19	4.16	3.35	3.07	2.49
21	3.11	2.65	2.5	3.14	3.36	3.01	3.47	3.63	2.37	2.74	2.33	4.3	3.61	3.29	2.61
22	3.34	2.65	2.52	3.28	3.49	3.02	3.53	3.63	2.57	2.84	2.66	4.58	3.74	3.49	2.84
23	3.47	3.02	2.86	3.36	3.79	3.24	4.09	4.02	3.16	3.17	2.99	5.02	4.3	3.9	3.09
24	3.53	3.24	2.88	3.65	3.97	3.42	4.38	4.34	3.34	3.29	3.05	5.53	4.63	4.04	3.3
25	3.56	3.24	2.88	3.66	3.98	3.61	4.43	4.54	3.35	3.45	3.19	5.53	4.7	4.22	3.3
26	3.56	3.24	3.01	3.7	3.98	3.63	4.44	4.55	3.53	3.46	3.19	5.66	4.71	4.23	3.3
27	3.56	3.33	3.02	3.71	3.99	3.68	4.58	4.55	3.53	3.5	3.2	5.66	4.71	4.23	3.53
28	3.67	3.33	3.04	3.96	4.08	3.7	4.75	4.56	3.57	3.51	3.2	5.86	4.83	4.33	3.57
29	3.67	3.33	3.18	3.97	4.09	3.71	4.75	4.83	3.58	3.52	3.29	5.86	4.84	4.33	3.57
30	3.95	3.4	3.19	3.97	4.1	3.89	4.76	4.91	3.58	3.63	3.29	5.9	4.97	4.41	3.7
31	3.95	3.4	3.2	4.11	4.1	3.9	4.93	5.03	3.59	3.64	3.3	5.9	4.97	4.47	3.7
32	4.05	3.46	3.37	4.12	4.11	3.96	4.93	5.04	3.59	3.65	3.3	5.96	4.98	4.57	3.7
33	4.22	3.68	3.38	4.35	4.11	4.14	5.05	5.14	3.75	3.82	3.35	6.01	5	4.74	3.71
34	4.22	3.68	3.41	4.36	4.11	4.16	5.05	5.14	3.75	3.83	3.37	6.02	5.48	4.74	3.74
35	4.67	3.73	3.43	4.37	4.17	4.19	5.11	5.14	3.77	3.84	3.38	6.17	5.48	4.98	3.77
36	4.67	3.94	3.57	4.47	4.4	4.42	5.36	5.46	4.06	3.91	3.63	6.43	5.72	5.39	4.15
37	5.13	4.34	3.72	4.66	4.8	4.73	6.06	5.99	4.39	4.18	3.9	7.21	6.1	5.71	4.44
38	5.54	4.69	4.2	4.94	5.06	5.17	6.18	6.35	4.75	4.58	4.37	7.75	6.53	6.07	4.78
39	5.73	4.86	4.84	5.56	5.44	5.36	6.39	6.52	4.9	4.83	4.44	8.13	6.81	6.4	5.07
40	5.78	5.01	4.94	6.13	5.58	5.59	6.58	6.87	5.25	5.01	4.61	8.17	7.21	6.65	5.27
41	6.2	5.15	5.32	6.22	6.05	5.66	6.77	7.07	5.63	5.33	4.85	8.99	7.6	6.97	5.51
42	6.66	5.46	5.52	6.66	6.3	5.91	6.96	7.53	5.71	5.57	5.25	9.27	7.66	7.15	5.86
43	6.74	5.46	5.71	6.67	6.32	6.01	7.32	7.53	6.05	5.75	5.38	9.56	8.11	7.47	5.9
44	6.88	5.82	5.72	6.93	6.59	6.21	7.42	8.08	6.26	5.82	5.6	9.77	8.41	7.77	6.14
45	7.18	6.09	5.93	7.16	6.74	6.28	7.85	8.08	6.45	6.17	5.62	10.22	8.65	8.08	6.18
46	7.43	6.13	6.08	7.39	7.02	6.29	7.86	8.25	6.67	6.18	5.91	10.35	8.92	8.13	6.49
47	7.64	6.44	6.28	7.44	7.45	6.85	8.1	8.54	6.99	6.55	6.26	10.77	9.46	8.72	6.78
48	7.8	6.54	6.4	7.64	7.52	7	8.58	8.73	7.26	6.83	6.27	11.46	9.72	8.98	6.78
49	7.8	6.76	6.41	7.66	7.65	7.09	8.64	9.04	7.26	6.89	6.43	11.46	9.79	9.1	6.84
50	7.8	6.76	6.47	7.72	7.65	7.11	8.64	9.05	7.4	6.89	6.45	11.46	9.97	9.25	7.06
51	7.88	6.81	6.48	7.72	7.66	7.12	8.93	9.05	7.41	6.91	6.45	11.46	9.97	9.25	7.06
52	7.98	6.86	6.57	7.74	7.66	7.3	8.94	9.27	7.41	6.98	6.52	11.46	9.97	9.28	7.06
53	8.03	6.86	6.57	7.9	7.75	7.43	9.21	9.29	7.48	7.04	6.61	11.74	10.22	9.95	7.24
54	8.04	6.98	6.57	7.9	7.9	7.44	9.22	9.29	7.48	7.05	6.78	11.74	10.23	9.95	7.24
55	8.04	6.98	6.67	8	7.91	7.46	9.23	9.45	7.49	7.22	6.79	11.82	10.33	9.96	7.24
56	8.07	7.03	6.71	8.04	7.96	7.58	9.34	9.6	7.54	7.27	6.85	11.82	10.48	9.97	7.32
57	8.07	7.09	6.71	8.04	7.97	7.58	9.34	9.6	7.54	7.27	6.85	11.82	10.48	9.97	7.33
58	8.08	7.09	6.82	8.17	8.06	7.63	9.4	9.91	7.61	7.28	6.85	11.86	10.49	9.97	7.35
59	8.08	7.09	6.82	8.17	8.17	7.65	9.55	9.91	7.71	7.3	6.92	12.01	10.61	9.97	7.39
60	8.08	7.39	7.04	8.33	8.48	7.85	9.81	10	8	7.5	7.2	12.24	10.8	10.25	7.56
61	8.31	7.72	7.42	8.7	8.64	8.21	10.31	10.49	8.49	7.78	7.67	12.78	11.2	10.5	8.04
62	8.54	7.9	7.79	8.93	8.9	8.58	10.68	10.91	8.74	8.07	8	13.24	11.61	10.95	8.31
63	8.58	8.2	8.08	9.24	9.59	8.76	10.75	11.44	9.11	8.46	8.09	13.29	11.93	11.15	8.59
64	8.89	8.38	8.4	9.61	9.81	8.89	10.95	11.72	9.27	8.72	8.5	13.6	11.94	11.53	8.81
65	8.9	8.42	8.42	10.03	10.04	9.18	11.44	11.86	9.56	9.05	8.73	13.95	12.42	11.79	9.1
66	9.09	8.78	8.85	10.18	10.08	9.56	11.59	12.44	9.69	9.27	8.74	14.32	12.78	12.01	9.29
67	9.33	8.93	8.87	10.42	10.34	9.61	11.64	12.63	9.99	9.58	8.93	14.43	12.87	12.2	9.4
68	9.41	9.09	8.97	10.68	10.6	9.75	11.81	13.04	10.27	9.86	9.14	14.79	12.99	12.53	9.44
69	9.5	9.18	9.29	10.79	10.76	10.06	12.1	13.15	10.37	9.98	9.34	14.88	13.41	12.7	9.64
70	9.56	9.64	9.47	10.87	10.94	10.21	12.42	13.43	10.54	10.1	9.6	15.04	13.57	13.17	9.7
71	9.59	9.7	9.64	11.14	11.14	10.52	12.59	13.9	10.91	10.31	9.8	15.49	13.97	13.73	10.18
72	9.68	9.79	9.65	11.4	11.23	10.73	13.06	14.4	11.29	10.44	10.04	15.94	14.24	14.16	10.29
Fig. S3d
	miR-7fl/fl						Sim1-cre;miR-7fl/fl
Light	0.733	0.787	0.673	0.81	0.69	0.923	1.17	1.143	0.74	0.55	0.673	0.913	1.04	1.253	0.73
Dark	2.493	2.477	2.543	2.99	3.053	2.653	3.183	3.657	3.023	2.93	2.673	4.4	3.707	3.467	2.7

## Sheet: SupplFig4
Fig. S4a
Age (weeks)	miR-7fl/fl							Pomc-cre;miR-7fl/fl
4	17.3	17.1	16.3	13.3	17.2	17.4	16.3	16.6	14.9	14.3	16.8	15.6	15	15.4	15.4
5	19.7	19.3	19.2	17	19.9	20.7	17.9	19.5	18.3	17.1	20.1	18.1	18.2	19	17.4
6	20.7	21.4	20.1	19.6	21.6	22.6	19.5	21.3	20.4	19.1	21.9	20	20	20.8	20
7	22.5	22.6	21.1	21.7	23.7	24.2	20.8	23.6	21.7	20.7	23	21.8	21.3	22.8	21.5
9	23.9	23.7	22.3	23.9	25.3	26.6	22.8	25.5	23.3	22.3	24.7	22.7	23	24.8	23.2
10	24.6	24	23.1	24.2	26.5	26.4	23	25.8	23.8	22.8	25	23.5	23.8	24.7	23.6
12	26.3	26.2	24.5	26.3	28.6	28.7	24.7	27.6	25.4	25.5	26.4	25.2	27.1	27	25.1
13	26.2	26.1	24.9	27.4	28.7	29.6	25	28.2	25	26	26.7	25.9	28	27.8	25
14	27.2	26.3	26	27.9	29.4	30.7	26.2	28.4	25.4	26.7	26.6	26.1	28.8	28.8	25.7
16	27.7	27.1	26.7	28.1	30.8	31.4	26.4	29.2	26.1	27	27.8	27.1	29	29.1	25.9
18	28	27.5	27.6	29.9	31.7	31.8	26.8	29.3	27.6	27.6	28.9	27.4	30.5	29.6	27.6
22	29.9	29.2	29.2	30.1	34.6	32.4	28.2	30.9	28.8	30.8	30.8	30.7	32.1	30.2	28.5
Fig. S4b
Age (weeks)	miR-7fl/fl						Pomc-cre;miR-7fl/fl
4	14.3	14.6	14.9	15.7	14.5	13.5	16.3	15.8	15.5	15.1	15.8	16.1	14.7	14.8	13.8
5	16.7	16.7	17.4	17	15.6	14.2	17.8	18.1	16.8	16	17.7	18.3	16.5	15.9	14.4
6	16.2	16.4	16.7	17.3	15.9	14.3	17.2	18.2	17	16.6	17.5	18.2	16.6	17	15.2
7	17	17.5	17	17.7	16.4	14.9	17.6	18.1	17.9	16.9	17.7	19	17.2	17.1	15.5
8	17.3	18.9	16.9	18.2	17.2	15.7	18.2	18.8	18.4	18.5	19.2	19.8	17.5	18.5	16.1
9	17.7	20.1	18.4	19.1	17.9	16.5	19.2	19.8	19.5	18.8	19.6	20.6	18.3	20	16.6
10	18.4	19.6	19.4	20.5	18.8	17.3	19.5	20	20.3	19.4	20.2	21.2	19.2	19.7	16.9
11	18.6	20	19.3	20.4	18.6	18.9	19.8	20.2	20.5	19.5	19.9	20.7	19.1	20.3	17
12	18.7	21	20.8	20	18.3	19.1	20.4	22.1	20.8	20.6	20.5	21.2	19.5	21.1	18.4
13	18.9	21.2	20.9	20.2	19.6	18.9	19.7	21.3	20.4	20.4	20.7	21.5	19.8	21.6	18.9
14	19.1	21.5	21.3	21	19.7	19.4	20.2	21.2	21.5	21.1	20.9	21.3	20.3	20.9	20.4
16	19.5	21.9	21.8	22.2	20.5	19.5	20.6	22.1	22.6	21.7	21.3	23.2	20.8	21.9	19.4
18	19.5	22.3	21.6	22.3	21	20.5	20.6	22.2	22.1	21.9	22.8	23.2	21	22.3	19.9
20	20.9	23.4	23.2	22.5	21.5	21.7	22.7	23.3	24.1	22.9	23.9	24.1	22.6	23.2	22
Fig. S4c
Age (weeks)	miR-7fl/fl														Pomc-cre;miR-7fl/fl
5	21.9	16.1	15.7	15.2	18.9	14.7	14.2	13.4	14.7	14.5	14	12.2	14	13.9	21.5	15.9	15	15.2	17	19.5	16.2	15.2	13.2	15.2	15.4	14.6	13.1
6	24.8	19.3	19.6	19.3	21.3	20.2	20	19.5	19.2	20.1	19.3	17.7	19.2	19.6	24.8	18.5	16.7	17.3	19.3	22.3	19.6	22.9	19.3	20.6	21.8	21.8	18.4
7	27.7	23.8	23.8	23.8	27.2	22.7	22.9	23.3	23.5	24.6	22.3	21.1	22.8	22.8	30.4	22.9	21.8	22.3	24.7	28.7	26	28.6	23.8	24.7	25.6	25.3	21.9
8	29	26.8	26.4	27.2	30.1	25.2	25.8	26.4	25.8	27.8	24.2	24	24.9	25.2	32.9	26.5	25.5	25.8	27.4	30.7	28.2	32.7	27	27.9	28.5	27.1	24.2
9	30.9	28.9	28.8	30.2	33.9	27.3	28.2	29.4	27.7	29.8	26.4	25.2	26.6	26.1	35.4	29.1	28.6	27.5	30.1	33.5	31.5	35.2	29.4	30.6	30.8	28.9	25.6
10	32.9	29.8	29.2	31.2	35.9	30.1	30.3	32.6	31.3	33.3	29.8	28.7	28.1	28.1	37.9	31.4	30.6	30.2	32.5	35.7	34.1	38.7	31.7	34	34.5	31.5	27.7
11	36	31.6	30.3	35.1	38.7	32.1	33	34.8	33.6	36.1	31.4	29.7	28.8	29.1	41.1	34.3	33.6	32.9	36.2	37.9	38	40.5	34.1	35.1	36.9	33.1	29.1
12	39.5	34.2	32.5	37.5	42.2	35.2	34.4	37.7	35.5	39.2	34.5	33.2	29.9	31.6	45.1	37.3	35.6	34.1	38.8	42.6	42.6	43.7	35.8	38.5	41	37.3	30.8
13	43	36.3	34.5	41.2	44.9	36.8	34.4	40.1	38.4	41.9	37.2	34.3	30.9	32.5	47.2	39.9	38.2	38.2	42.1	45.3	44.9	44.3	38.8	40.7	43.4	39.5	31.7
14	45.4	38.7	36.3	43.4	46.5	39.6	37	42.8	41.3	42	37.5	37	32.8	33.7	48.4	42.1	40.9	40.7	44.8	46	45.9	47	40.5	41.6	43.8	41.9	33.1
15	46.8	39.9	37.5	44.6	48.3	42.7	39.9	44.9	43.6	42.4	38.9	38.3	34.8	35.3	49.7	43.8	42.6	42.4	47.2	46.8	48.2	48.5	42.3	42.1	44.9	44.2	34.9
16	48.5	43	41.1	46.6	49.1	44.6	41.4	46.6	44.9	46.1	43.1	40.8	36.4	36.2	51	45.2	43.6	43.6	48.5	48.8	49.5	49.1	43.7	44.8	47.2	45.9	35.6
Fig. S4d
Age (weeks)	miR-7fl/fl									Pomc-cre;miR-7fl/fl
5	15.3	13.1	12.5	14.2	12.8	12.2	12.4	13.7	13.8	16.6	17.2	17.4	13	9.4	12	13.8	13.5	12.3	14	11.9	12.2	13.7	15	13.7
6	16.7	15.6	15	15.3	17.4	16.2	17.1	17.2	16.7	18.6	18	18.6	16.6	12.8	14.9	17.6	16.6	13.6	14.5	17	18.2	17.2	17.9	17.7
7	17.2	18.4	18.3	17.6	18.9	17.8	17.5	18	17.6	21.4	23	23.2	20.2	15.6	17.5	19.4	18.5	17.6	18.6	18.8	19.7	17.6	18.7	18
8	19.5	18.9	18.8	18.1	20.1	19.6	18.7	18.9	19	22.5	24.7	25.2	21.4	16.6	18	21.9	20.3	19.6	21.2	21.2	23.8	19.2	20.4	18.9
9	22	20.1	19.8	19.1	22.5	20.3	20	20.7	19.9	25.2	27.7	29.1	23.5	18.6	19.3	22.7	23.1	22	23.7	23.4	23.8	20	21.2	19.6
10	22.5	21	20.7	19.4	24.7	21.4	22.1	22.6	21.6	25.4	29.3	31.5	24.1	18.9	20.6	22.9	24.3	23.3	25.3	26.9	27.4	23	24.2	20.8
11	26.4	24.3	23.3	21.7	25.7	22	23.3	24.2	22.3	28.1	32.5	34.2	26.8	22.1	22.4	25.9	28.1	28.6	29	28.7	30	23.8	25.9	21.5
13	28.2	25.3	24.4	22.8	27	24.2	24.9	27.1	25.4	28.8	34.1	38.3	30.3	24.8	24.8	27.5	29.6	28.3	29.3	31.7	33.6	24.5	28.7	22.5
14	29.5	27.2	25.2	23.8	29.3	25.8	25.8	28.9	26.4	31.4	35.9	39.8	31.8	25.7	26.4	27.9	31.2	29.6	31	34.5	34.7	26.6	30.4	23.9
16	31.6	28.7	29	25	30.2	26.7	28.8	31.5	29.3	33.7	38.4	42.2	33.4	26.4	28	29	33.2	31.5	33.5	37.1	37.9	28.1	32.6	26
17	33.4	29.8	28.2	26	32.2	28.2	29.5	32.7	30.8	34.3	39	43.4	33	27.3	28.1	29.1	35	33.6	34.5	38.9	37.2	30.8	34.6	25.1
Fig. S4e
Time (h)	miR-7fl/fl							Pomc-cre;miR-7fl/fl
0	0	0	0	0	0	0	0	0	0	0	0	0	0	0	0
1	0	0	0	0	0	0	0.04	0	0	0	0.01	0	0.21	0	0
2	0	0	0	0	0	0	0.13	0.18	0	0	0.01	0.03	0.22	0	0.01
3	0	0	0	0.22	0	0	0.13	0.32	0	0.05	0.01	0.03	0.25	0	0.05
4	0	0	0.02	0.22	0.6	0	0.3	0.32	0	0.05	0.01	0.13	0.26	0	0.05
5	0	0	0.02	0.22	0.6	0	0.3	0.59	0	0.05	0.01	0.28	0.26	0	0.16
6	0.07	0	0.02	0.22	0.6	0	0.43	0.59	0	0.05	0.01	0.28	0.26	0	0.16
7	0.07	0.14	0.02	0.54	0.6	0	0.43	0.59	0	0.06	0.01	0.33	0.26	0	0.28
8	0.16	0.14	0.02	0.54	0.6	0	0.43	0.74	0	0.17	0.01	0.36	0.26	0	0.38
9	0.16	0.16	0.07	0.54	0.6	0	0.51	0.74	0	0.17	0.31	0.36	0.26	0	0.93
10	0.36	0.22	0.41	0.77	0.75	0	0.52	0.95	0.35	0.5	0.31	0.43	0.26	0	0.93
11	0.36	0.66	0.5	0.89	0.83	0.08	0.85	1.12	0.35	0.56	0.72	0.65	0.49	0	0.94
12	1.02	0.88	0.8	1.3	1.15	0.32	0.85	1.42	0.65	0.9	1.09	0.79	0.8	0.07	1.31
13	1.61	1.19	1.28	1.61	1.48	0.55	0.85	2	1.38	1.18	1.77	1.49	1.28	0.2	1.62
14	2.14	1.75	1.37	1.93	2.09	1.21	1.23	2.35	1.4	1.67	1.81	1.57	1.63	1.13	2.14
15	2.58	1.82	1.54	2.19	2.58	1.52	1.68	2.78	2.04	1.92	1.84	2	2.13	1.27	2.41
16	2.93	2.08	2.09	2.88	3.21	1.84	1.99	2.81	2.13	2.18	2.17	2.18	2.59	1.53	2.8
17	3.22	2.29	2.52	3.1	3.25	2.67	2.16	2.86	2.83	2.87	2.54	2.37	2.9	2.02	3.01
18	3.57	2.53	2.6	3.38	3.35	2.94	2.35	3.01	2.89	2.87	2.54	3.34	2.9	2.02	3.84
19	3.67	2.95	2.69	3.8	3.35	2.94	2.54	3.1	3.08	2.87	3.63	3.36	3.16	2.62	3.84
20	3.7	3.62	2.99	3.8	3.46	3.49	2.57	3.1	3.08	3.07	3.63	3.36	3.31	3.05	3.84
21	4.19	3.63	3.43	3.8	4.08	3.52	2.6	3.36	3.43	3.08	3.63	3.54	3.67	3.05	4.22
22	4.72	3.63	3.82	4.03	4.23	3.92	2.82	3.36	3.59	3.11	3.63	3.89	3.67	3.65	4.54
23	4.82	3.63	3.98	4.47	4.24	4.63	3.17	3.81	3.63	3.29	4.02	4.1	4.07	3.94	4.55
24	4.82	3.77	3.98	4.86	4.41	4.95	3.17	3.97	3.95	3.29	4.07	4.1	4.07	4.03	4.55
25	4.83	3.77	3.98	4.86	4.41	4.95	3.17	4.12	3.95	3.29	4.2	4.12	4.07	4.03	4.55
26	4.84	3.77	3.98	4.86	4.41	4.95	3.28	4.17	3.95	3.29	4.22	4.12	4.19	4.03	4.61
27	4.84	3.9	3.98	5.21	4.41	4.99	3.29	4.75	3.95	3.29	4.22	4.18	4.19	4.03	4.61
28	4.84	3.9	3.98	5.23	4.54	4.99	3.29	4.79	4.09	3.29	4.42	4.23	4.19	4.03	4.61
29	5.05	4.03	3.98	5.23	4.54	4.99	3.29	4.79	4.09	3.29	4.42	4.27	4.19	4.03	4.64
30	5.05	4.03	3.98	5.23	4.54	4.99	3.7	4.79	4.09	3.29	4.42	4.27	4.24	4.03	4.64
31	5.09	4.11	4.06	5.23	4.72	4.99	3.7	4.79	4.09	3.29	4.48	4.28	4.24	4.03	4.64
32	5.12	4.25	4.06	5.23	4.72	4.99	3.7	4.79	4.27	3.29	4.48	4.3	4.24	4.03	4.64
33	5.28	4.54	4.06	5.23	5.08	4.99	3.7	4.79	4.27	3.35	4.57	4.3	4.58	4.03	4.79
34	5.36	4.58	4.19	5.23	5.13	4.99	4	4.84	4.27	3.39	4.82	4.37	4.62	4.03	4.96
35	6.03	4.78	4.33	5.32	5.17	4.99	4	4.95	4.39	3.65	4.82	4.43	4.82	4.03	5.09
36	6.34	5.39	4.6	5.56	5.58	5.32	4.22	5.29	4.7	4.19	5.37	4.73	5.15	4.36	5.71
37	6.34	5.55	5.23	5.91	6.12	6.15	4.54	5.71	5.22	4.42	6.05	5.06	5.68	4.71	5.83
38	7	5.86	5.85	6.08	6.61	6.44	5.02	6.1	5.62	5.01	6.07	5.42	6.28	5.08	6.66
39	7.32	6.43	5.85	6.36	7.09	6.75	5.71	6.44	5.9	5.07	6.4	5.7	6.28	5.37	6.91
40	8.04	6.46	6.17	7.2	7.27	7.46	5.73	6.45	6.44	5.65	6.77	6.11	6.76	6.32	6.95
41	8.04	6.48	6.47	7.3	7.94	7.82	6.02	6.96	6.82	6.14	6.84	6.54	7.33	6.33	7.63
42	8.41	7.11	6.66	7.39	7.98	7.82	6.06	6.98	6.9	6.14	7.02	6.58	7.33	6.49	7.71
43	8.53	7.11	6.7	7.39	8.18	8.12	6.06	7.28	7.43	6.55	7.29	6.76	7.63	6.91	7.76
44	9.6	7.11	6.95	7.6	8.18	8.51	6.14	7.37	7.43	6.58	7.47	6.97	7.97	6.93	8.11
45	9.68	7.18	7.25	7.61	8.53	8.52	6.22	7.37	7.8	7.17	7.69	7	7.97	7.4	8.35
46	10.03	7.51	7.73	7.88	8.97	9.04	6.87	7.71	8.05	7.22	7.95	7.37	8.18	7.63	8.58
47	10.16	7.96	7.94	8.35	9.31	9.69	6.87	8.17	8.35	7.56	8.28	8.1	8.58	7.82	9.18
48	10.31	7.98	7.98	8.8	9.33	9.7	6.91	8.21	8.46	7.56	8.3	8.2	9	7.88	9.18
49	10.43	7.98	7.98	8.8	9.33	9.83	7.09	8.41	8.46	7.61	8.38	8.2	9.01	7.88	9.31
50	10.43	7.98	7.98	8.8	9.33	9.83	7.14	8.41	8.47	7.61	8.41	8.2	9.01	7.88	9.32
51	10.58	7.98	7.98	8.8	9.33	9.83	7.14	8.48	8.47	7.61	8.44	8.2	9.01	7.88	9.32
52	10.58	8.01	7.98	8.83	9.5	10.07	7.23	8.48	8.47	7.61	8.44	8.31	9.01	7.88	9.32
53	10.58	8.01	8	8.99	9.5	10.07	7.29	8.61	8.47	7.61	8.44	8.31	9.01	7.88	9.32
54	10.95	8.02	8	8.99	9.5	10.08	7.34	8.61	8.47	7.66	8.63	8.31	9.01	7.88	9.35
55	10.95	8.02	8	8.99	9.66	10.08	7.34	8.68	8.47	7.66	9.06	8.46	9.01	7.88	9.35
56	10.99	8.1	8	8.99	9.66	10.08	7.54	8.68	8.47	7.66	9.07	8.46	9.01	7.88	9.35
57	11.02	8.1	8.39	8.99	9.82	10.08	7.54	8.8	8.47	7.96	9.07	8.71	9.28	7.88	9.35
58	11.22	8.24	8.39	9.2	10.17	10.08	7.67	9.03	8.47	8.22	9.16	8.71	9.29	7.88	9.35
59	11.77	8.27	8.53	9.41	10.21	10.33	7.85	9.22	8.48	8.34	9.66	8.9	9.44	8.12	9.52
60	12.04	8.53	8.97	10.18	11	10.67	8.15	9.58	8.85	8.67	10.22	9.07	9.88	8.37	9.89
61	12.68	8.95	9.31	10.25	11.29	11.22	8.5	10.06	9.39	9.32	10.61	9.54	10.39	8.9	10.37
62	12.69	9.08	9.5	10.53	11.78	11.63	8.93	10.26	9.75	9.68	10.69	9.87	10.81	9.31	11.11
63	13.27	9.65	9.86	11.33	11.97	11.95	9.27	10.69	10.06	10.04	11.74	10.28	11.22	10.04	11.38
64	13.63	9.66	10.36	11.44	12.38	12.9	9.81	10.79	10.37	10.45	11.76	10.52	11.58	10.07	11.88
65	13.95	9.94	10.73	11.86	12.48	13.18	9.94	11.06	10.57	10.78	12.03	11.04	12.21	10.82	12.01
66	14.02	10.15	10.74	12.31	12.7	13.18	10.02	11.34	10.98	10.82	12.3	11.1	12.21	11.38	12.41
67	14.13	10.7	10.79	12.31	12.7	13.82	10.07	11.34	11.01	11.51	12.3	11.13	12.33	11.4	12.51
68	14.63	10.72	11.27	12.31	13.18	13.94	10.18	11.34	11.22	11.93	12.74	11.18	12.33	11.4	12.81
69	15.29	10.73	11.28	12.47	13.25	14.41	10.18	11.66	11.45	11.93	12.74	11.43	12.38	11.89	12.81
70	15.3	10.99	11.72	12.77	13.83	14.8	10.43	12.13	11.94	12.24	13.08	11.65	12.62	12.07	13.46
71	15.63	11.56	11.73	13.58	13.83	15.2	10.54	12.2	11.95	12.78	13.46	12.18	13.19	12.67	14
72	15.67	11.56	12	13.58	14.16	15.24	10.78	12.2	11.95	12.78	13.85	12.19	13.19	12.67	14
Fig. S4f
	miR-7fl/fl							Pomc-cre;miR-7fl/fl
Light	1.423	1.017	0.803	1.127	1.33	0.553	1.047	1.37	0.597	0.97	1.437	0.763	0.92	0.297	1.06
Dark	3.8	2.837	3.197	3.4	3.39	4.527	2.547	2.697	3.387	3.29	3.18	3.3	3.477	3.927	3.607
Fig. S4g
Time (h)	miR-7fl/fl							Pomc-cre;miR-7fl/fl
0	0	0	0	0	0	0	0	0	0	0	0	0	0	0
1	0.16	0.15	0.04	0.03	0.07	0.01	0.02	0.05	0.07	0.12	0.07	0.02	0.2	0.01
2	0.21	0.15	0.04	0.03	0.07	0.11	0.25	0.15	0.17	0.13	0.07	0.17	0.36	0.1
3	0.21	0.18	0.04	0.18	0.07	0.11	0.28	0.24	0.19	0.21	0.07	0.2	0.38	0.11
4	0.23	0.19	0.06	0.29	0.17	0.11	0.3	0.28	0.34	0.22	0.09	0.24	0.41	0.14
5	0.23	0.2	0.06	0.29	0.27	0.12	0.3	0.34	0.35	0.22	0.09	0.37	0.42	0.14
6	0.35	0.2	0.07	0.3	0.27	0.22	0.39	0.34	0.47	0.23	0.11	0.37	0.43	0.18
7	0.35	0.3	0.09	0.49	0.28	0.22	0.4	0.35	0.52	0.25	0.11	0.39	0.45	0.19
8	0.48	0.31	0.09	0.49	0.28	0.22	0.4	0.49	0.53	0.34	0.11	0.44	0.49	0.2
9	0.49	0.33	0.11	0.49	0.29	0.24	0.4	0.5	0.54	0.35	0.4	0.45	0.51	0.2
10	0.58	0.33	0.42	0.55	0.4	0.24	0.41	0.57	0.67	0.52	0.41	0.47	0.52	0.21
11	0.66	0.66	0.49	0.58	0.64	0.32	0.57	0.83	0.74	0.53	0.56	0.61	0.6	0.28
12	1.18	0.76	0.74	0.87	0.92	0.4	0.81	1.13	0.91	0.53	1.12	0.72	0.92	0.32
13	1.62	0.94	1.07	1.2	1.26	0.55	1.19	1.57	1.23	0.64	1.47	1.04	1.45	0.34
14	1.87	1.29	1.15	1.54	1.55	0.95	1.6	1.68	1.46	1.01	1.62	1.4	1.55	0.66
15	2.38	1.53	1.22	1.66	2.08	1.05	1.91	2.26	1.9	1.22	1.79	1.89	2.22	1.28
16	2.73	1.72	1.8	2.01	2.09	1.43	2.31	2.33	1.92	1.33	2	2.08	2.64	1.41
17	2.79	1.8	1.92	2.35	2.35	2.02	2.49	2.37	2.55	1.84	2.37	2.1	2.79	1.79
18	3.21	2.07	2.23	2.42	2.67	2.3	2.57	2.44	2.66	1.94	2.37	2.56	2.79	1.8
19	3.38	2.28	2.24	2.77	2.67	2.31	2.77	2.5	2.88	1.94	2.88	2.83	2.94	2.33
20	3.4	2.42	2.39	2.78	2.68	2.6	2.88	2.5	2.88	2.24	2.9	2.91	3.12	2.64
21	3.85	2.57	2.67	2.78	3.02	2.76	2.9	2.85	3.15	2.24	2.97	3.07	3.45	2.65
22	4.06	2.59	2.99	3	3.12	3.01	3.13	2.86	3.2	2.26	2.98	3.29	3.46	3.03
23	4.32	2.79	3.14	3.31	3.18	3.58	3.58	3.31	3.33	2.43	3.47	3.45	3.76	3.32
24	4.33	2.86	3.15	3.49	3.42	3.69	3.59	3.41	3.59	2.43	3.52	3.46	3.76	3.36
25	4.33	2.87	3.15	3.49	3.42	3.7	3.59	3.5	3.59	2.51	3.56	3.51	3.77	3.36
26	4.49	2.95	3.34	3.54	3.47	3.81	3.79	3.58	3.65	2.56	3.65	3.53	4.03	3.44
27	4.49	2.97	3.34	3.6	3.47	3.83	3.8	3.65	3.68	2.57	3.65	3.53	4.04	3.45
28	4.5	3.01	3.39	3.72	3.53	3.83	3.8	3.8	3.89	2.65	3.83	3.65	4.05	3.46
29	4.71	3.03	3.39	3.72	3.53	3.84	3.8	3.85	3.89	2.65	3.83	3.65	4.05	3.47
30	4.71	3.04	3.39	3.72	3.54	3.84	3.93	3.95	3.89	2.66	3.83	3.67	4.19	3.47
31	4.81	3.05	3.4	3.72	3.63	3.84	4.01	3.96	3.89	2.68	3.84	3.75	4.2	3.47
32	4.81	3.06	3.4	3.75	3.63	3.85	4.02	3.96	4.13	2.69	3.84	3.76	4.2	3.51
33	4.87	3.07	3.41	3.75	3.8	3.89	4.02	3.96	4.13	2.71	3.85	3.77	4.43	3.52
34	5	3.35	3.44	3.77	3.8	3.9	4.07	4.23	4.13	2.76	4.1	3.84	4.5	3.55
35	5.19	3.39	3.44	3.84	3.8	3.9	4.07	4.27	4.16	2.82	4.11	3.85	4.6	3.56
36	5.44	3.76	3.67	4.11	4.12	4.12	4.34	4.56	4.47	3.3	4.46	4.03	4.84	3.66
37	5.72	4.09	4.18	4.43	4.48	4.58	4.63	4.99	4.75	3.39	4.92	4.42	5.2	4.02
38	6.15	4.15	4.51	4.62	4.67	5.07	5.06	5.34	4.88	3.89	5.09	4.76	5.74	4.39
39	6.43	4.59	4.65	4.82	5.12	5.2	5.29	5.59	5.25	3.99	5.26	4.95	5.81	4.63
40	6.73	4.64	4.66	5.31	5.29	5.74	5.6	5.6	5.49	4.43	5.56	5.32	6.24	5.06
41	6.73	4.65	4.93	5.73	5.61	6.12	5.88	6.07	5.92	4.76	5.62	5.76	6.62	5.34
42	7.24	4.97	5.18	5.73	5.86	6.13	5.89	6.19	6.03	4.77	5.67	5.77	6.67	5.4
43	7.26	4.97	5.32	5.73	5.99	6.35	5.89	6.45	6.24	5.12	5.87	5.95	6.97	5.84
44	7.77	5.11	5.46	5.86	5.99	6.58	5.9	6.56	6.26	5.13	6.04	6.14	7.16	5.85
45	7.82	5.11	5.62	5.92	6.21	6.58	5.95	6.56	6.41	5.45	6.26	6.19	7.2	6.18
46	8.21	5.44	6.1	6.2	6.35	6.93	6.37	6.88	6.63	5.5	6.39	6.54	7.34	6.28
47	8.34	5.65	6.19	6.5	6.66	7.23	6.6	7.17	6.88	5.76	6.62	6.84	7.56	6.41
48	8.36	5.73	6.28	6.87	6.74	7.36	6.6	7.2	6.97	5.77	6.64	7.04	7.76	6.5
49	8.66	5.74	6.29	6.87	6.74	7.43	6.61	7.27	6.98	5.8	6.69	7.14	7.92	6.5
50	8.74	5.9	6.34	6.93	6.84	7.51	6.8	7.28	7.09	5.88	6.74	7.29	8.33	6.54
51	8.88	5.91	6.34	6.93	6.84	7.51	6.81	7.28	7.09	5.88	6.82	7.29	8.33	6.54
52	8.89	5.92	6.35	6.95	6.97	7.61	6.88	7.28	7.09	5.88	6.82	7.53	8.34	6.55
53	8.9	5.92	6.36	7.05	6.97	7.62	6.89	7.28	7.1	5.88	6.82	7.53	8.35	6.56
54	9.06	5.94	6.37	7.06	6.98	7.62	6.97	7.28	7.16	5.97	6.9	7.54	8.36	6.56
55	9.15	5.94	6.38	7.06	7.13	7.62	6.97	7.28	7.17	6	7.06	7.67	8.4	6.57
56	9.15	6.04	6.38	7.06	7.13	7.63	6.98	7.28	7.36	6	7.13	7.68	8.41	6.57
57	9.16	6.05	6.53	7.07	7.14	7.63	6.98	7.34	7.38	6.14	7.2	7.78	8.57	6.57
58	9.17	6.08	6.53	7.14	7.35	7.64	7.1	7.45	7.39	6.24	7.21	7.79	8.58	6.58
59	9.36	6.08	6.63	7.36	7.45	7.73	7.13	7.63	7.51	6.27	7.41	7.83	8.61	6.71
60	9.71	6.21	7.02	7.72	7.63	7.97	7.45	8.02	7.88	6.46	7.83	7.95	8.71	6.84
61	10.05	6.59	7.28	7.9	8	8.32	7.66	8.36	8.28	6.77	8.24	8.19	9.19	7.06
62	10.14	6.76	7.37	8.08	8.23	8.54	7.9	8.7	8.62	6.99	8.32	8.56	9.46	7.35
63	10.57	7.3	7.67	8.46	8.43	8.77	8.35	9.11	8.71	7.2	8.63	8.83	9.83	7.72
64	10.93	7.31	7.93	8.7	8.87	9.39	8.74	9.2	9.09	7.49	8.64	9.11	10.14	7.86
65	11.17	7.63	8.27	8.99	8.94	9.59	8.9	9.47	9.27	7.71	8.9	9.48	10.49	8.48
66	11.24	7.71	8.27	9.23	9.09	9.6	8.92	9.76	9.44	7.71	9.05	9.55	10.63	8.67
67	11.42	7.81	8.27	9.24	9.1	9.93	8.92	9.76	9.66	8	9.05	9.64	10.68	8.96
68	11.74	8.12	8.6	9.25	9.49	10	9.14	9.76	9.75	8.23	9.24	9.66	10.69	8.96
69	12.05	8.14	8.67	9.26	9.6	10.2	9.14	10.06	10.14	8.29	9.29	9.93	10.8	9.36
70	12.23	8.39	9.02	9.51	9.93	10.34	9.51	10.33	10.36	8.5	9.6	10.2	10.82	9.47
71	12.44	8.74	9.07	9.97	10.01	10.73	9.65	10.53	10.47	8.68	9.99	10.62	11.45	9.81
72	12.66	8.79	9.28	10.17	10.38	10.74	9.77	10.53	10.53	8.75	10.1	10.69	11.45	9.82
Fig. S4h
	miR-7fl/fl							Pomc-cre;miR-7fl/fl
Light	1.213	0.713	0.667	0.78	0.837	0.48	0.803	1.033	0.9	0.697	1.083	0.733	0.983	0.32
Dark	3.007	2.217	2.427	2.61	2.623	3.1	2.453	2.477	2.61	2.22	2.283	2.83	2.833	2.953
Fig. S4i
Time (h)	miR-7fl/fl							Pomc-cre;miR-7fl/fl
1	6.605	6.266	5.883	5.268	5.7	6.198	6.061	5.914	5.751	5.878	6.045	4.624	5.862	6.727	7.188
2	5.633	5.921	5.741	4.856	5.554	6.099	6.472	6.111	6.547	5.824	5.462	5.527	5.795	6.207	6.466
3	4.945	5.953	5.689	5.902	4.508	5.764	5.633	6.32	5.41	6.861	4.936	4.411	5.093	6.128	5.492
4	5.961	6.023	5.987	6.156	5.559	5.404	5.775	5.824	6.734	5.827	5.874	4.769	5.669	6.2	5.636
5	4.722	5.458	5.329	4.569	5.015	5.237	5.307	5.847	5.68	5.416	4.632	4.566	4.589	5.833	5.65
6	6.005	5.196	5.319	4.164	4.468	6.403	5.746	5.011	5.593	5.131	4.71	4.03	5.062	6.37	5.566
7	4.868	5.898	4.911	5.803	4.435	5.618	6.138	5.571	6.91	5.483	4.709	4.354	4.576	5.682	5.876
8	5.517	5.875	5.325	4.886	4.93	5.252	5.319	5.575	5.405	6.72	4.43	4.56	5.305	5.486	6.821
9	5.351	5.661	5.314	5.071	4.49	5.745	6.281	5.551	5.391	5.525	6.524	4.283	5.002	5.527	6.22
10	5.825	5.497	7.245	5.579	4.972	5.186	5.795	6.47	6.356	7.202	5.211	4.697	5.051	6.133	6.275
11	6.062	6.918	6.328	5.544	5.243	6.288	6.915	6.799	5.696	6.406	5.897	5.668	5.903	6.655	6.601
12	7.473	7.296	7.355	6.705	6.625	6.5	8.005	8.529	8.082	8.37	7.66	5.24	6.476	6.612	7.38
13	8.544	7.444	8.218	6.804	7.927	6.855	8.989	8.625	8.504	9.354	8.012	5.901	7.572	6.785	8.227
14	7.546	8.665	7.782	6.67	7.491	7.5	8.852	7.725	8.316	8.455	6.654	5.702	6.442	7.778	8.817
15	9.157	8.453	7.221	6.126	7.555	6.567	8.36	8.976	8.582	8.998	6.591	6.277	7.215	8.438	8.387
16	9.036	7.604	8.433	6.15	6.043	8.556	9.785	8.387	6.957	7.978	6.215	5.915	7.686	8.27	8.412
17	6.541	7.247	7.305	6.653	5.774	8.803	9.246	6.515	9.034	9.125	7.743	4.618	7.076	7.633	8.714
18	8.194	7.45	8.195	5.863	7.015	7.798	8.029	6.364	7.905	8.717	5.524	5.535	5.994	7.326	8.62
19	8.348	6.885	7.283	7.281	5.502	6.119	8.096	6.552	6.892	6.725	6.307	5.556	6.364	8.781	7.952
20	6.137	7.437	7.296	5.293	5.873	7.63	7.616	5.555	6.763	8.645	6.897	4.728	6.77	9.011	7.134
21	7.904	7.248	7.532	5.012	7.143	6.682	6.846	6.762	8.027	7.706	6.499	5.446	6.853	6.185	7.498
22	6.734	6.944	7.844	5.969	7.111	7.12	6.947	5.738	6.6	6.842	6.181	5.203	6.33	7.412	7.74
23	7.78	7.152	7.037	6.374	5.93	8.15	8.093	7.896	6.74	8.011	7.905	5.443	6.72	8.206	7.462
24	5.806	6.792	6.843	6.92	6.353	7.623	6.451	6.719	7.161	5.838	6.265	4.683	5.206	7.684	6.382
25	5.778	5.954	5.524	5.359	5.011	5.918	5.62	6.079	6.121	6.357	5.449	4.126	4.9	6.126	5.619
26	6.974	5.829	5.832	5.25	4.762	5.916	7.159	5.799	5.879	5.734	6.144	4.788	6.33	6.355	6.94
27	5.128	6.132	5.264	4.664	4.392	6.415	5.897	5.755	5.271	5.545	5.129	4.138	4.528	5.498	5.903
28	5.388	5.762	5.696	5.293	5.784	6.244	5.704	6.577	6.818	6.866	5.915	4.499	4.872	5.14	5.868
29	6.629	5.615	5.719	4.702	4.92	5.576	5.876	6.017	5.662	5.513	5.836	4.056	4.253	6.141	6.677
30	4.995	5.977	5.405	4.865	4.523	5.101	6.901	6.061	5.232	6.19	5.182	3.944	5.99	5.419	5.527
31	5.959	6.203	5.841	4.876	4.667	5.136	6.642	5.724	5.681	5.897	5.818	4.53	5.348	5.236	5.694
32	4.984	6.253	5.486	5.662	4.49	5.064	6.002	5.39	7.067	5.164	4.77	3.749	4.968	6.301	5.4
33	5.637	5.869	5.216	4.765	5.116	5.527	6.183	5.859	5.68	6.258	5.27	3.983	5.796	5.273	6.098
34	5.803	6.456	5.952	4.845	5	5.292	6.313	5.544	5.356	5.55	5.985	5.1	5.353	5.205	7.064
35	6.277	6.652	5.894	5.695	4.736	5.587	6.217	6.426	6.468	6.851	5.457	4.558	5.685	6.166	6.506
36	7.429	7.553	7.085	6.51	7.271	7.212	7.514	7.625	7.971	8.474	7.308	5.553	6.842	7.006	7.937
37	7.511	8.172	8.283	6.741	6.733	7.828	8.675	8.305	8.348	7.968	8.227	6.712	7.026	8.045	7.658
38	8.42	7.876	7.824	6.592	6.909	8.852	8.738	8.542	8.427	9.072	7.341	6.676	7.983	8.368	8.741
39	8.886	8.742	7.933	5.811	9.05	8.29	9.062	8.009	8.976	7.826	6.994	5.725	6.494	7.815	8.464
40	8.63	7.589	6.82	6.54	7.426	9.531	9.087	5.808	7.52	9.234	7.614	6.295	7.407	7.615	7.36
41	6.646	7.596	7.295	6.927	6.739	8.773	8.65	8.071	9.231	9.507	6.956	6.851	7.579	8.138	8.318
42	8.188	7.87	7.545	6.442	7.773	6.413	8.476	7.502	7.976	8.157	6.569	5.585	6.704	7.209	8.724
43	7.576	7.137	7.65	4.895	7.664	7.224	8.071	6.767	7.72	8.159	6.514	5.712	7.168	8.342	7.441
44	7.972	7.033	7.29	5.332	6.152	6.894	7.28	6.995	7.329	7.644	7.223	5.698	6.801	6.627	7.696
45	7.741	6.738	7.355	5.141	7.33	6.85	7.148	6.192	7.728	8.223	7.014	5.089	6.36	7.591	7.607
46	7.954	7.82	7.901	5.682	6.997	7.546	7.418	7.437	6.535	7.41	6.394	5.791	6.453	7.87	7.558
47	7.134	7.601	7.382	6.541	7.345	8.357	7.708	7.648	7.754	8.771	7.561	5.718	6.896	8.198	8.007
48	6.268	7.519	7.502	7.158	6.072	7.34	6.835	6.747	7.61	6.704	5.872	6.287	6.146	7.961	6.657
49	7.233	5.939	5.669	5.129	5.4	5.891	6.269	6.134	6.197	6.496	5.644	4.761	6.068	6.267	6.503
50	5.225	6.32	5.958	4.664	5.129	5.818	6.03	5.447	6.104	6.469	5.572	4.49	5.315	5.99	6.323
51	6.212	5.992	5.619	4.524	5.178	5.261	5.893	6.153	5.901	5.61	5.433	4.18	4.914	5.457	5.655
52	5.476	6.569	5.608	5.189	5.5	6.345	6.291	5.6	5.471	5.609	4.866	5.065	5.674	5.434	5.741
53	5.402	5.798	6.093	5.622	4.637	5.212	5.504	6.496	5.381	5.296	4.784	4.298	4.973	6.434	5.514
54	6.529	5.494	5.994	4.689	4.435	5.69	6.381	5.109	5.265	6.241	5.05	4.15	5.293	5.749	6.562
55	5.605	5.689	5.207	4.549	5.461	5	5.452	5.93	5.323	6.366	6.221	4.925	5.2	5.526	6.521
56	5.292	6.419	5.188	4.651	4.464	5.221	6.154	5.425	6.622	5.338	5.352	3.926	5.104	5.198	5.667
57	5.669	5.913	6.65	4.553	4.825	4.856	5.769	5.888	5.674	6.766	5.701	4.832	5.087	5.534	5.712
58	5.696	5.914	5.682	5.113	4.858	5.16	6.359	6.017	5.347	6.703	5.682	4.437	5.62	5.103	5.71
59	6.276	6.195	5.807	5.633	5.28	5.963	6.626	6.217	6.68	6.954	5.986	5.226	5.924	6.284	6.556
60	8.278	7.822	7.181	6.997	6.936	6.728	7.697	7.734	8.684	8.209	7.583	5.962	6.917	7.356	7.586
61	8.498	7.737	7.703	5.894	7.035	7.479	8.552	7.979	8.003	8.14	7.996	6.455	6.957	7.907	8.034
62	6.817	7.216	7.145	5.628	7.018	8.007	8.583	7.482	8.549	8.492	7.122	6.004	6.714	7.865	8.708
63	8.526	8.938	7.681	6.644	6.704	7.689	8.954	7.956	7.493	8.219	8.031	6.082	6.989	8.38	9.081
64	9.448	6.685	7.789	6.66	7.426	8.799	9.041	7.651	8.439	9.387	6.438	6.098	7.002	6.9	8.064
65	9.591	7.52	8.883	7.436	7.144	8.606	9.113	7.217	8.544	9.021	7.011	6.46	7.216	8.896	7.268
66	7.527	7.058	7.599	6.701	6.444	6.566	7.676	8.296	6.793	7.223	7.012	5.836	6.626	8.641	8.672
67	7.108	7.301	6.878	5.551	5.661	7.627	6.8	6.378	7.595	8.525	5.665	5.489	6.741	7.754	7.845
68	7.614	8.347	7.14	5.3	6.263	7.518	7.432	5.878	6.81	7.836	6.88	5.185	5.606	5.888	7.068
69	8.293	6.856	7.224	5.853	6.575	7.234	6.22	7.251	8.142	7.733	6.129	6.071	5.935	8.149	6.517
70	7.322	7.913	7.579	5.79	7.765	6.807	7.487	6.694	7.345	7.956	7.371	5.768	5.932	7.474	7.845
71	8.198	7.653	7.151	6.755	6.063	8.318	7.39	8.273	7.904	7.584	7.533	6.32	7.348	8.086	7.533
72	7.439	6.858	7.013	6.442	6.652	7.144	7.861	5.99	7.008	7.579	6.469	4.889	5.982	6.889	7.081
Fig. S4j
	miR-7fl/fl							Pomc-cre;miR-7fl/fl
Light	70.947	73.427	69.999	62.767	61.425	68.609	74.633	72.843	73.137	75.033	67.409	55.335	65.112	71.253	74.818
Dark	93.678	90.365	90.518	74.524	82.219	91.698	96.522	86.961	93.087	97.588	82.91	69.268	80.764	93.372	94.431
Fig. S4k
Time (h)	miR-7fl/fl							Pomc-cre;miR-7fl/fl
1	0.841	0.815	0.83	0.845	0.823	0.893	0.844	0.809	0.736	0.721	0.741	0.898	0.851	0.896	0.845
2	0.77	0.747	0.773	0.774	0.816	0.86	0.826	0.822	0.784	0.701	0.696	0.889	0.851	0.847	0.828
3	0.728	0.747	0.741	0.796	0.743	0.86	0.81	0.801	0.747	0.718	0.665	0.869	0.768	0.848	0.798
4	0.754	0.718	0.724	0.825	0.759	0.776	0.759	0.835	0.76	0.739	0.714	0.842	0.748	0.775	0.741
5	0.707	0.715	0.695	0.747	0.847	0.754	0.819	0.803	0.766	0.699	0.687	0.823	0.696	0.781	0.774
6	0.76	0.697	0.693	0.706	0.772	0.803	0.779	0.813	0.719	0.667	0.681	0.824	0.7	0.767	0.783
7	0.756	0.735	0.688	0.785	0.77	0.737	0.818	0.826	0.796	0.667	0.684	0.773	0.678	0.711	0.744
8	0.753	0.788	0.679	0.821	0.798	0.705	0.774	0.793	0.711	0.741	0.679	0.782	0.676	0.699	0.855
9	0.762	0.751	0.683	0.777	0.79	0.733	0.815	0.805	0.711	0.696	0.75	0.748	0.686	0.699	0.82
10	0.73	0.712	0.835	0.778	0.772	0.712	0.776	0.836	0.75	0.77	0.82	0.769	0.708	0.725	0.849
11	0.792	0.827	0.859	0.801	0.863	0.712	0.816	0.855	0.817	0.817	0.789	0.76	0.762	0.638	0.861
12	0.855	0.877	0.873	0.844	0.894	0.834	0.882	0.869	0.854	0.849	0.885	0.834	0.874	0.819	0.901
13	0.89	0.898	0.908	0.864	0.915	0.881	0.909	0.906	0.876	0.87	0.902	0.86	0.892	0.813	0.923
14	0.885	0.918	0.896	0.858	0.922	0.897	0.918	0.888	0.886	0.875	0.907	0.873	0.905	0.862	0.928
15	0.905	0.899	0.883	0.872	0.921	0.916	0.932	0.906	0.89	0.89	0.88	0.915	0.928	0.921	0.928
16	0.898	0.887	0.923	0.893	0.916	0.926	0.941	0.899	0.874	0.859	0.839	0.895	0.917	0.917	0.946
17	0.884	0.882	0.921	0.899	0.943	0.937	0.931	0.864	0.923	0.916	0.894	0.895	0.91	0.919	0.937
18	0.906	0.887	0.938	0.887	0.938	0.914	0.892	0.85	0.911	0.887	0.858	0.882	0.892	0.899	0.902
19	0.88	0.859	0.903	0.901	0.918	0.911	0.887	0.845	0.883	0.802	0.861	0.895	0.882	0.926	0.936
20	0.826	0.889	0.911	0.855	0.878	0.905	0.835	0.735	0.855	0.838	0.887	0.893	0.886	0.93	0.914
21	0.866	0.89	0.906	0.798	0.883	0.921	0.771	0.774	0.857	0.824	0.882	0.891	0.88	0.923	0.893
22	0.87	0.875	0.911	0.821	0.875	0.897	0.769	0.776	0.853	0.72	0.845	0.872	0.849	0.9	0.903
23	0.878	0.858	0.855	0.831	0.845	0.925	0.846	0.828	0.848	0.797	0.881	0.878	0.871	0.917	0.913
24	0.809	0.814	0.813	0.868	0.85	0.913	0.841	0.847	0.79	0.705	0.841	0.836	0.796	0.898	0.8
25	0.766	0.758	0.739	0.82	0.76	0.899	0.759	0.838	0.819	0.689	0.776	0.775	0.732	0.796	0.743
26	0.786	0.734	0.728	0.807	0.738	0.848	0.8	0.83	0.769	0.682	0.824	0.764	0.791	0.759	0.764
27	0.731	0.727	0.692	0.75	0.702	0.809	0.747	0.767	0.711	0.656	0.735	0.758	0.74	0.715	0.737
28	0.721	0.756	0.678	0.821	0.769	0.781	0.738	0.836	0.743	0.695	0.738	0.726	0.705	0.694	0.703
29	0.78	0.712	0.674	0.752	0.771	0.728	0.709	0.824	0.769	0.662	0.788	0.756	0.682	0.731	0.72
30	0.713	0.765	0.657	0.701	0.73	0.704	0.755	0.82	0.734	0.678	0.733	0.712	0.77	0.696	0.695
31	0.75	0.788	0.677	0.698	0.73	0.703	0.827	0.786	0.725	0.687	0.759	0.727	0.714	0.703	0.699
32	0.713	0.787	0.723	0.737	0.818	0.692	0.798	0.733	0.725	0.654	0.745	0.717	0.68	0.73	0.684
33	0.765	0.784	0.699	0.692	0.795	0.717	0.784	0.75	0.811	0.708	0.745	0.701	0.793	0.711	0.724
34	0.751	0.855	0.76	0.704	0.87	0.736	0.78	0.713	0.771	0.72	0.773	0.726	0.803	0.709	0.83
35	0.838	0.826	0.725	0.729	0.856	0.741	0.795	0.751	0.758	0.772	0.843	0.772	0.845	0.709	0.765
36	0.869	0.852	0.828	0.788	0.869	0.797	0.871	0.824	0.853	0.86	0.857	0.819	0.888	0.79	0.888
37	0.876	0.893	0.881	0.842	0.896	0.884	0.893	0.875	0.885	0.868	0.898	0.871	0.894	0.873	0.92
38	0.893	0.887	0.903	0.868	0.887	0.917	0.922	0.884	0.885	0.886	0.894	0.896	0.92	0.897	0.924
39	0.884	0.907	0.903	0.835	0.912	0.929	0.922	0.885	0.897	0.878	0.882	0.882	0.906	0.904	0.939
40	0.881	0.89	0.899	0.882	0.902	0.943	0.929	0.87	0.876	0.906	0.906	0.893	0.908	0.92	0.931
41	0.843	0.867	0.914	0.899	0.903	0.926	0.928	0.882	0.912	0.907	0.901	0.897	0.903	0.923	0.926
42	0.883	0.849	0.917	0.883	0.94	0.892	0.906	0.867	0.902	0.882	0.87	0.869	0.884	0.919	0.935
43	0.868	0.868	0.892	0.788	0.902	0.906	0.821	0.836	0.871	0.884	0.85	0.852	0.874	0.921	0.865
44	0.876	0.853	0.891	0.781	0.842	0.895	0.747	0.853	0.855	0.862	0.876	0.835	0.873	0.876	0.882
45	0.858	0.795	0.874	0.796	0.843	0.89	0.755	0.786	0.868	0.872	0.834	0.83	0.855	0.899	0.87
46	0.867	0.821	0.9	0.8	0.843	0.896	0.826	0.814	0.843	0.867	0.872	0.802	0.821	0.897	0.871
47	0.842	0.844	0.86	0.829	0.864	0.911	0.876	0.848	0.884	0.872	0.869	0.846	0.861	0.864	0.914
48	0.811	0.841	0.858	0.892	0.856	0.855	0.803	0.819	0.875	0.815	0.81	0.862	0.832	0.852	0.903
49	0.82	0.735	0.769	0.853	0.777	0.799	0.788	0.762	0.78	0.759	0.776	0.852	0.868	0.768	0.839
50	0.746	0.774	0.74	0.794	0.771	0.816	0.797	0.79	0.725	0.758	0.748	0.829	0.8	0.731	0.812
51	0.759	0.746	0.693	0.755	0.758	0.742	0.772	0.754	0.731	0.684	0.751	0.795	0.759	0.703	0.765
52	0.786	0.729	0.687	0.726	0.753	0.797	0.771	0.735	0.703	0.674	0.719	0.803	0.746	0.697	0.712
53	0.745	0.727	0.694	0.811	0.802	0.736	0.738	0.773	0.693	0.663	0.702	0.832	0.691	0.708	0.714
54	0.8	0.706	0.687	0.746	0.78	0.738	0.78	0.727	0.697	0.691	0.709	0.772	0.696	0.715	0.716
55	0.83	0.691	0.676	0.721	0.805	0.716	0.745	0.761	0.7	0.728	0.807	0.81	0.696	0.695	0.741
56	0.785	0.724	0.685	0.704	0.781	0.711	0.767	0.727	0.727	0.691	0.762	0.788	0.699	0.698	0.704
57	0.791	0.738	0.775	0.704	0.776	0.703	0.794	0.774	0.746	0.724	0.812	0.839	0.719	0.702	0.708
58	0.772	0.716	0.849	0.711	0.791	0.708	0.801	0.78	0.741	0.843	0.764	0.819	0.831	0.704	0.694
59	0.836	0.804	0.791	0.802	0.872	0.723	0.789	0.83	0.75	0.844	0.819	0.781	0.822	0.787	0.801
60	0.89	0.794	0.834	0.851	0.9	0.871	0.867	0.879	0.845	0.887	0.903	0.83	0.872	0.828	0.86
61	0.901	0.877	0.901	0.885	0.914	0.896	0.891	0.894	0.886	0.893	0.918	0.86	0.924	0.879	0.917
62	0.91	0.896	0.896	0.879	0.936	0.914	0.916	0.9	0.914	0.91	0.914	0.904	0.923	0.87	0.946
63	0.934	0.914	0.923	0.922	0.936	0.935	0.925	0.925	0.932	0.91	0.916	0.903	0.938	0.916	0.944
64	0.91	0.907	0.918	0.915	0.943	0.955	0.925	0.899	0.952	0.935	0.899	0.908	0.93	0.925	0.932
65	0.91	0.9	0.924	0.915	0.931	0.941	0.925	0.863	0.935	0.93	0.911	0.913	0.939	0.94	0.927
66	0.857	0.909	0.896	0.929	0.888	0.922	0.855	0.895	0.904	0.892	0.875	0.897	0.923	0.932	0.928
67	0.814	0.878	0.849	0.917	0.855	0.911	0.822	0.838	0.917	0.896	0.818	0.866	0.93	0.948	0.873
68	0.816	0.896	0.876	0.873	0.84	0.924	0.841	0.774	0.886	0.891	0.858	0.815	0.854	0.894	0.84
69	0.868	0.872	0.875	0.862	0.878	0.871	0.77	0.812	0.894	0.887	0.841	0.803	0.828	0.902	0.857
70	0.863	0.868	0.884	0.857	0.865	0.914	0.788	0.859	0.877	0.878	0.838	0.825	0.778	0.911	0.868
71	0.864	0.846	0.874	0.891	0.88	0.945	0.801	0.88	0.899	0.868	0.897	0.849	0.885	0.909	0.924
72	0.83	0.882	0.851	0.91	0.896	0.874	0.839	0.828	0.872	0.874	0.914	0.864	0.875	0.896	0.907
Fig. S4l
	miR-7fl/fl							Pomc-cre;miR-7fl/fl
Light	0.776	0.76	0.737	0.769	0.795	0.767	0.791	0.795	0.755	0.728	0.761	0.792	0.759	0.741	0.773
Dark	0.871	0.875	0.892	0.867	0.893	0.911	0.864	0.853	0.885	0.868	0.876	0.87	0.885	0.903	0.907
Fig. S4m
Time (h)	miR-7fl/fl							Pomc-cre;miR-7fl/fl
0	0	0	0	0	0	0	0	0	0	0	0	0	0	0	0
1	4.548	0.715	0.331	0.816	0.249	0.25	0.927	0.448	0.477	0.16	4.15	0.506	2.761	0.458	2.318
2	5.838	0.831	1.948	1.251	1.893	1.69	2.978	1.678	2.513	0.364	5.723	3.477	3.595	1.1	2.982
3	6.768	1.546	3.947	3.998	2.313	2.982	3.521	3.907	2.795	2.431	6.433	4.411	4.816	2.421	3.414
4	9.643	1.995	4.411	7.36	5.079	3.213	5.367	4.718	6.325	2.525	11.138	5.736	6.082	3.366	3.439
5	9.949	2.264	4.692	8.505	6.39	4.341	5.461	5.874	6.489	2.889	12.183	8.043	6.182	3.727	4.268
6	13.561	2.32	5.086	9.625	7.543	6.389	7.212	6.065	7.985	2.958	13.682	8.157	6.809	5.29	4.319
7	13.935	3.746	5.472	13.163	7.757	7.249	8.002	6.776	10.566	3.958	17.686	9.24	6.896	5.425	5.227
8	16.417	4.101	5.678	13.806	9.344	7.452	8.625	8.56	10.678	5.422	18.339	9.875	7.833	5.888	6.828
9	17.195	4.96	6.429	14.927	10.826	9.574	9.979	8.903	11.046	5.585	23.618	10.566	8.56	6.499	8.152
10	19.796	5.548	9	18.57	12.971	9.765	10.385	10.319	12.575	7.166	24.544	11.931	8.827	7.441	8.241
11	22.25	6.982	10.063	20.55	14.104	12.766	12.187	11.936	13.997	8.439	28.929	15.286	10.375	8.292	9.01
12	26.225	9.64	13.665	28.814	19.637	17.937	16.423	16.689	18.754	11.825	35.098	17.533	12.977	10.583	10.474
13	33.825	11.578	18.204	33.82	23.172	22.404	21.552	21.53	24.058	14.984	42.465	23.672	16.487	12.879	12.304
14	37.332	15.015	21.359	38.75	28.126	27.918	27.587	23.56	26.536	19.101	46.669	28.361	17.897	16.149	17.403
15	44.222	18.786	23.332	41.104	33.793	31.255	32.495	29.083	30.91	23.535	49.346	35.744	21.886	20.038	20.041
16	51.694	20.894	27.633	46.001	35.159	39.388	39.714	34.803	32.597	25.139	52.721	40.912	25.873	22.336	23.777
17	53.568	21.818	29.018	49.863	37.941	47.368	46.068	35.842	38.194	29.485	60.309	42.595	29.62	24.844	26.474
18	59.638	23.5	32.431	53.766	43.991	50.262	48.588	37.092	41.134	33.159	61.245	47.093	30.15	25.595	30.224
19	65.924	24.854	35.128	60.517	44.622	50.712	52.438	38.011	45.191	33.568	66.4	50.982	32.305	29.928	31.127
20	66.875	26.547	37.195	61.798	46.122	56.049	56.386	38.615	46.793	37.065	69.962	51.545	33.588	33.983	32.059
21	72.041	27.39	39.328	63.283	51.509	59.284	57.834	41.007	51.216	38.925	72.211	54.879	36.975	34.207	35.507
22	75.515	27.908	43.89	67.988	57.614	62.485	60.05	41.31	52.916	40.676	74.854	56.599	37.864	36.528	36.305
23	79.792	29.63	46.033	73.693	60.266	69.211	64.23	46.219	54.263	44.031	83.439	61.401	39.714	38.513	37.429
24	80.238	30.976	47.133	79.812	65.041	73.118	64.777	47.869	56.851	44.145	86.857	63.671	39.967	41.447	37.508
25	81.394	31.391	47.445	80.29	65.777	73.874	65.764	48.97	57.184	45.521	88.934	65.487	40.259	41.626	37.531
26	84.398	31.462	47.998	81.974	66.509	75.025	67.843	49.866	57.618	45.904	92.029	68.138	41.951	43.213	38.49
27	84.519	32.177	48.113	84.298	66.913	78.988	68.649	50.865	57.787	46.057	92.584	68.982	41.984	43.411	38.493
28	85.438	32.433	49.188	86.701	70.112	81.36	68.855	52.744	61.306	47.279	95.78	71.741	42.298	43.614	38.728
29	88.713	33.093	49.492	87.613	70.196	81.93	69.135	53.98	61.469	47.358	96.893	72.188	42.453	45.075	39.451
30	88.793	33.277	49.762	88.196	70.753	82.117	72.659	54.617	61.56	48.733	97.871	72.458	44.656	45.206	39.452
31	90.725	33.955	51.206	89.979	73.092	82.853	73.775	55.328	61.942	50.092	101.004	74.891	45.045	45.429	39.547
32	91.359	34.608	51.56	93.442	73.308	83.128	73.917	55.62	65.256	50.898	101.944	75.182	45.167	47.21	39.562
33	93.121	35.134	52.007	94.86	75.843	85.138	74.731	56.922	65.419	52.022	103.913	76.255	46.656	47.319	41.355
34	94.831	35.508	53.421	96.875	76.492	86.763	75.873	58.047	65.986	52.315	107.357	78.041	47.277	47.777	42.116
35	96.709	36.858	54.331	100.896	77.699	87.192	76.289	58.999	67.494	53.704	107.615	79.238	49.022	49.082	43.046
36	99.966	38.509	55.683	108.22	83.802	92.017	79.972	62.169	72.553	57.509	112.126	83.495	52.264	52.036	46.278
37	104.181	41.175	58.913	115.043	89.399	97.927	85.397	66.135	77.391	59.413	117.849	88.879	55.49	54.523	48.282
38	110.078	42.82	61.859	119.828	93.168	104.941	91.391	69.811	81.433	63.366	120.327	94.818	58.408	58.315	52.622
39	117.975	47.577	64.521	123.866	101.427	109.05	95.735	73.166	85.755	65.007	123.662	97.845	60.336	59.62	55.73
40	126.06	49.236	65.542	129.748	104.628	116.065	100.37	73.378	89.04	69.771	127.69	102.058	63.106	62.115	57.319
41	126.763	50.754	67.644	138.983	109.544	123.24	106.793	77.892	96.39	74.242	130.995	108.211	67.602	63.767	61.105
42	134.074	53.778	71.227	146.891	116.115	124.697	113.843	80.441	100.658	76.069	133.794	110.24	68.462	64.907	65.798
43	136.371	54.264	73.024	148.4	121.965	127.404	119.598	83.053	106.029	79.83	136.644	113.319	71.175	67.877	67.256
44	143.643	55.522	75.034	152.587	122.323	130.042	121.365	84.511	108.059	81.302	140.161	116.623	73.376	68.067	69.642
45	146.439	56.232	77.394	154.261	126.555	131.235	122.566	84.929	110.214	84.826	142.974	118.158	74.042	69.902	71.276
46	153.144	59.303	80.607	159.255	128.857	135.168	124.787	88.421	112.352	85.741	144.824	122.513	75.494	73.016	73.21
47	155.219	62.136	82.859	164.812	134.066	140.864	128.779	92.428	115.369	90.158	149.502	125.824	77.622	75.225	75.363
48	156.341	63.544	85.158	169.871	135.997	143.83	130.32	94.157	120.176	90.329	150.612	129.275	78.531	78.937	75.623
49	160.008	63.842	85.405	171.176	136.211	145.161	131.655	95.677	121.068	91.573	151.249	130.901	79.781	79.311	76.237
50	160.485	63.98	86.152	172.477	137.817	145.817	132.937	95.874	123.469	93.014	153.521	131.69	80.234	80.043	77.024
51	163.026	64.27	86.337	173.751	138.82	145.978	133.2	97.031	124.372	93.244	154.364	131.728	80.324	80.123	77.066
52	163.144	65.226	86.541	176.967	140.878	150.06	134.429	97.481	125.493	93.631	154.902	134.577	81.686	80.336	77.126
53	163.774	65.282	88.025	179.657	141.187	151.17	134.875	99.273	126.502	93.694	155.148	134.694	81.719	83.151	77.155
54	166.792	65.67	88.46	180.739	141.543	152.407	135.903	99.368	127.489	95.736	157.245	135.342	82.023	83.702	78.535
55	167.156	65.711	88.569	181.6	143.089	152.672	136.016	100.679	128.465	96.22	159.893	137.315	82.933	84.005	78.803
56	167.582	67.2	88.845	183.413	143.427	152.996	137.809	101.15	132.099	96.291	161.168	137.731	83.061	84.084	78.869
57	168.29	67.352	90.484	185.118	144.682	153.158	138.146	102.104	132.962	98.075	161.913	139.063	84.089	84.368	78.937
58	169.797	68.255	90.751	188.286	146.098	153.456	139.574	103.993	134.324	98.672	162.795	139.739	84.706	84.55	79.15
59	172.019	68.886	91.844	190.613	147.366	155.552	140.851	105.159	136.235	100.496	164.671	141.757	86.177	85.835	81.016
60	178.46	71.185	93.902	196.239	153.729	158.55	144.774	108.105	141.759	104.208	170.739	145.831	88.597	88.594	84.702
61	184.794	73.142	96.98	199.13	158.736	161.327	150.246	111.605	145.482	108.749	176.484	149.727	91.234	90.762	87.629
62	185.81	75.329	98.548	201.713	164.986	165.572	154.926	113.369	148.724	112.652	179.251	152.792	93.089	93.988	91.707
63	192.504	79.919	100.286	205.426	167.672	168.76	160.806	118.15	151.751	117.207	186.845	156.162	94.769	96.597	96.823
64	201.402	80.104	102.762	209.802	175.01	176.102	167.847	120.983	155.968	123.874	189.382	158.705	96.424	97.139	99.633
65	211.113	82.544	107.732	216.298	177.547	180.702	174.276	124.313	161.619	130.733	194.337	163.37	99.605	101.04	100.124
66	213.533	83.227	109.954	222.498	180.579	180.934	176.162	129.205	163.133	133.242	198.79	166.762	101.075	102.926	105.565
67	216.486	85.31	112.19	222.796	181.044	186.713	176.539	129.394	165.688	139.986	200.206	168.429	102.771	104.564	107.499
68	220.429	88.178	114.649	224.05	187.046	189.12	178.469	129.894	167.67	144.616	204.611	170.247	102.958	104.778	110.099
69	225.376	89.754	116.534	226.309	189.455	193.062	178.898	132.648	170.932	145.951	207.161	173.914	103.867	107.713	110.47
70	227.218	94.776	118.65	229.798	194.442	195.004	183.44	134.579	173.362	149.895	211.313	176.095	104.734	108.716	113.841
71	232.932	99.151	122.063	235.067	196.904	203.315	186.811	138.917	176.774	153.94	216.653	181.336	107.297	112.464	117.121
72	236.53	99.663	123.772	238.67	201.243	206.418	189.957	139.23	179.045	157.055	220.158	183.652	107.613	113.413	117.852
Fig. S4n
	miR-7fl/fl							Pomc-cre;miR-7fl/fl
Light	22.691	8.272	10.32	27.864	18.71	17.185	15.357	14.979	18.68	13.023	26.831	17.971	11.78	10.277	9.441
Dark	56.152	24.949	30.937	51.693	48.371	51.621	47.962	31.431	41.002	39.329	46.555	43.247	24.091	27.528	29.843
Fig. S4o
Time (h)	miR-7fl/fl						Pomc-cre;miR-7fl/fl
0	0	0	0	0	0	0	0	0	0	0	0	0	0	0	0
1	0.02	0	0.13	0	0	0	0	0	0.24	0	0	0	0.13	0.27	0
2	0.02	0	0.13	0.34	0	0	0.48	0.05	0.25	0	0	0.41	0.13	0.27	0
3	0.02	0.45	0.15	0.59	0.03	0.01	0.48	0.06	0.25	0	0	0.42	0.13	0.31	0.02
4	0.05	0.45	0.33	0.59	0.03	0.01	1.79	0.06	0.87	0	0	0.42	0.14	0.32	0.02
5	0.05	0.45	0.4	0.59	0.03	0.01	1.79	0.06	1.12	0	0	0.42	0.14	0.32	0.02
6	0.05	0.45	0.59	1.03	0.03	0.01	1.79	0.06	1.12	0	0	0.42	0.14	0.32	0.02
7	0.05	0.45	0.6	1.03	0.03	0.01	1.79	0.06	1.13	0	0	0.54	0.3	0.32	0.02
8	0.05	0.45	0.82	1.03	0.03	0.02	1.79	0.06	1.13	0	0	0.54	0.3	0.56	0.02
9	0.05	0.64	0.83	1.06	0.03	0.02	2	0.18	1.84	0	0	0.54	0.46	0.56	0.02
10	0.05	0.64	0.87	1.06	0.03	0.02	2	0.32	1.84	0	0	0.54	0.46	0.56	0.02
11	0.05	0.92	0.96	1.16	0.39	0.03	2.13	0.37	1.89	0.01	0	0.84	0.46	0.79	0.22
12	0.1	0.95	1.38	1.16	0.52	0.27	2.32	0.5	1.89	0.01	0	0.84	0.61	1.32	0.35
13	0.43	1.16	2.01	1.43	0.71	0.77	2.48	1.04	2.51	0.84	0	1.36	0.82	1.63	0.76
14	0.92	1.64	2.68	1.81	1.41	1.4	2.91	1.18	3.07	1.46	0.28	1.77	1.22	2.25	1.34
15	1.38	2.04	3.23	2.51	1.75	1.9	3.05	1.3	3.27	2.29	0.82	2.2	1.54	2.66	1.77
16	1.78	2.7	3.87	2.98	2.29	2.57	3.33	1.58	3.62	2.56	1.46	2.68	2.01	2.88	2.38
17	1.92	3.16	4.34	3.1	2.94	3.11	3.96	1.89	4.16	3.1	2.1	3.08	2.36	3.51	2.44
18	2.02	3.77	4.69	3.56	3.11	3.19	3.97	1.98	4.65	3.46	2.19	3.59	3.05	3.76	2.6
19	2.25	3.77	5.08	4.31	3.5	3.19	3.97	2.15	4.89	3.93	2.49	4.03	3.13	4.39	2.84
20	2.59	4.12	5.43	4.33	3.61	3.55	3.97	2.15	4.89	4.09	2.66	4.03	3.13	4.5	2.93
21	2.59	4.32	5.43	4.33	3.61	4.02	4.1	2.15	5.37	4.09	3.1	4.03	3.45	5.22	3.05
22	3.23	4.32	5.86	4.35	3.61	4.04	4.1	2.25	5.85	4.46	3.2	4.36	3.45	5.27	3.38
23	3.23	4.4	6.38	4.84	3.98	4.19	4.16	2.49	5.85	5.57	3.2	4.54	3.82	5.75	3.55
24	3.44	4.74	6.55	4.92	4.14	4.19	4.37	2.87	5.9	5.88	3.2	4.54	3.83	5.91	3.61
25	3.44	4.74	6.55	4.92	4.16	4.19	4.41	2.97	6.3	5.88	3.2	4.76	4.2	5.91	3.61
26	3.44	4.92	6.55	4.99	4.37	4.19	4.68	3.17	6.3	5.88	3.2	4.76	4.21	5.91	3.62
27	3.44	5.17	6.58	4.99	4.37	4.19	4.69	3.52	6.58	6.3	3.21	4.76	4.21	5.92	3.62
28	3.5	5.17	6.58	5.19	4.52	4.19	4.84	3.52	6.9	6.3	3.21	4.76	4.21	5.92	3.62
29	3.5	5.21	6.69	5.19	4.7	4.19	4.84	3.57	6.9	6.3	3.21	4.76	4.21	5.92	3.62
30	3.5	5.28	6.69	5.19	4.86	4.19	4.84	3.57	6.9	6.33	3.21	4.76	4.21	6.02	3.62
31	3.5	5.99	6.91	5.31	4.86	4.19	5.13	3.57	6.9	6.33	3.21	4.76	4.21	6.02	3.62
32	3.5	5.99	6.98	5.31	4.86	4.19	5.13	3.57	7	6.33	3.21	4.94	4.4	6.16	3.62
33	3.5	5.99	7.16	5.31	4.9	4.19	5.13	3.57	7.2	6.33	3.21	4.95	4.4	6.25	3.74
34	3.53	5.99	7.3	5.31	5.06	4.26	5.24	3.57	7.2	6.33	3.21	4.95	4.65	6.77	3.74
35	3.53	6.08	7.59	5.31	5.07	4.28	5.46	3.63	7.59	6.34	3.21	4.95	4.71	6.81	3.76
36	3.73	6.3	8.13	5.47	5.13	4.48	5.72	3.86	7.93	6.45	3.25	5.11	4.89	7.13	4.67
37	4.04	6.76	8.45	5.64	5.27	4.8	6	4.09	8.12	6.85	3.4	5.92	5.22	7.33	4.71
38	4.54	7.05	8.99	6.08	5.62	5.49	6.64	4.52	8.53	7.18	3.87	6.12	5.43	7.83	5.27
39	5.12	7.69	9.45	6.74	6.2	5.85	6.93	4.87	9.13	7.88	4.19	6.44	6.09	8.54	6.1
40	5.8	7.82	10.36	7.02	6.83	6.49	7.55	4.93	9.58	8.29	4.67	6.79	6.39	9.26	6.3
41	6.71	8.3	10.38	7.5	6.86	6.91	7.59	5.02	9.98	8.6	5.12	7.42	6.67	9.35	6.77
42	6.87	8.59	10.92	7.74	7.58	7.01	7.59	5.8	10.56	8.6	5.46	7.66	7.41	9.76	6.95
43	6.92	8.87	11.26	8.24	8.13	7.01	8.17	5.8	10.56	9.38	5.69	8.1	7.48	9.77	6.95
44	6.92	8.87	11.26	8.24	8.69	7.89	8.27	5.8	11.23	10.06	5.92	8.13	7.54	10.18	7.47
45	6.92	9.23	11.94	8.24	8.72	7.91	8.27	6	11.42	10.09	6.12	8.13	7.88	10.51	7.71
46	7.4	9.25	11.94	8.54	8.99	8.1	8.77	6.09	11.42	10.37	6.73	8.13	7.96	10.95	7.75
47	7.41	9.41	12.5	9.18	9.34	8.35	9.26	6.1	12.16	10.93	6.8	8.94	8.29	11.33	8.67
48	7.77	9.43	12.53	9.91	9.36	8.7	9.55	6.14	12.98	11.38	6.87	8.98	8.44	11.45	8.94
49	7.77	9.77	12.53	9.91	9.36	8.73	9.56	6.25	12.98	11.38	6.87	9.61	8.44	11.45	8.94
50	7.79	9.77	12.62	9.91	9.39	9.15	9.99	6.33	12.98	11.38	6.87	9.68	8.55	11.45	8.94
51	7.93	9.82	12.62	9.91	9.39	9.15	10.78	6.44	13.02	11.55	6.87	9.68	8.57	11.45	8.94
52	7.93	9.82	12.62	9.91	9.39	9.15	10.78	6.45	13.02	11.58	6.87	9.68	8.57	11.45	8.94
53	8	9.82	13.18	9.91	9.39	9.15	10.78	6.45	13.21	11.58	6.88	9.82	8.89	11.45	8.97
54	8.11	9.82	13.18	10.02	9.39	9.15	10.78	6.47	13.21	11.58	6.88	9.82	8.89	11.45	8.97
55	8.11	10.22	13.18	10.02	9.39	9.15	10.78	6.47	13.21	11.81	6.88	10.01	8.89	11.45	8.97
56	8.11	10.22	13.37	10.04	9.39	9.17	10.78	6.47	13.21	11.81	6.9	10.01	9.31	11.45	9.15
57	8.11	10.29	13.37	10.04	9.39	9.17	11.39	6.54	13.94	12.12	6.9	10.01	9.31	11.45	9.19
58	8.57	10.78	13.37	10.06	9.39	9.24	11.39	6.66	14.01	12.21	6.97	10.01	9.31	11.45	9.37
59	8.57	10.78	13.49	10.06	9.51	9.24	11.39	6.66	14.01	12.21	6.97	10.25	9.31	11.67	9.39
60	8.6	10.87	14.02	10.06	9.66	9.6	11.39	6.91	14.01	13.04	7.11	10.38	9.42	12.07	9.64
61	9	11.32	14.64	10.8	9.89	9.93	11.79	7.17	14.18	13.47	7.44	11.09	9.6	12.51	10.2
62	9.14	11.72	15.21	10.97	10.38	10.33	12.08	7.59	14.75	14.27	7.89	11.48	9.74	12.99	10.9
63	9.57	12.27	15.34	11.65	10.78	11.1	12.1	7.9	15.49	15.04	8.34	12.02	10.29	13.5	11.41
64	10.04	12.59	15.88	12.15	11.07	11.36	12.39	8.51	16.44	15.39	8.81	12.66	10.73	13.66	12.34
65	10.4	13.01	16.16	12.77	11.54	11.78	12.54	8.53	17.15	16.06	9.21	12.66	11.12	14.27	12.69
66	10.91	13.44	16.16	13.51	11.83	12.18	12.54	8.89	17.91	16.49	9.86	13.43	11.34	14.78	12.84
67	11.5	13.44	16.74	14.47	12.46	12.33	12.9	9.31	17.91	16.49	9.87	13.87	12.19	15.09	13.16
68	11.85	14.11	16.88	15.58	14.54	12.35	13.03	9.32	17.98	17.32	9.87	14.14	12.33	15.25	13.78
69	12.39	14.12	16.89	15.86	14.57	12.38	13.03	9.38	17.98	17.37	10.17	14.14	12.56	15.81	13.86
70	12.4	14.29	17.46	16.47	14.7	12.38	13.03	9.5	18.4	17.37	10.68	14.45	12.68	15.85	14.23
71	13	14.56	18.25	16.97	15.64	12.57	13.04	9.6	18.92	18.24	11.03	14.85	13.12	16.03	14.38
72	13	15.19	18.26	16.98	18.43	12.99	13.66	9.6	20.01	18.24	11.22	14.85	13.15	16.07	14.66
Fig. S4p
	miR-7fl/fl						Pomc-cre;miR-7fl/fl
Light	0.41	1.32	1.48	0.62	0.6	0.49	1.84	0.75	1.65	0.75	0.1	0.94	0.88	1.05	0.7
Dark	3.93	3.75	4.6	5.04	5.54	3.84	2.72	2.45	5.02	5.33	3.64	4.01	3.5	4.3	4.18
Fig. S4q
Time (h)	miR-7fl/fl						Pomc-cre;miR-7fl/fl
0	0	0	0	0	0	0	0	0	0	0	0	0	0	0	0
1	0.03	0.01	0.2	0.01	0.01	0	0.01	0.03	0.19	0.01	0.01	0.02	0.04	0.08	0.01
2	0.03	0.02	0.22	0.27	0.02	0.01	0.41	0.16	0.19	0.05	0.02	0.53	0.04	0.09	0.02
3	0.04	0.41	0.24	0.35	0.13	0.02	0.41	0.17	0.21	0.05	0.03	0.53	0.06	0.1	0.14
4	0.22	0.48	0.48	0.44	0.27	0.48	0.54	0.22	0.21	0.14	0.12	0.63	0.22	0.17	0.28
5	0.23	0.5	0.53	0.46	0.28	0.49	0.55	0.22	0.32	0.14	0.12	0.63	0.24	0.18	0.43
6	0.27	0.53	0.65	0.74	0.29	0.5	0.56	0.24	0.33	0.14	0.12	0.64	0.25	0.2	0.6
7	0.28	0.55	0.67	0.75	0.3	0.51	0.57	0.24	0.36	0.15	0.2	0.75	0.52	0.21	0.61
8	0.3	0.56	0.83	0.77	0.41	0.53	0.59	0.27	0.37	0.16	0.21	0.81	0.53	0.35	0.77
9	0.31	0.73	0.85	0.93	0.42	0.53	0.73	0.41	0.58	0.16	0.22	0.83	0.67	0.42	0.78
10	0.32	0.73	0.86	0.94	0.43	0.54	0.74	0.43	0.61	0.16	0.29	0.84	0.68	0.43	0.86
11	0.36	0.92	0.91	1.04	0.49	0.56	0.88	0.58	0.69	0.33	0.35	1.17	0.74	0.54	1.17
12	0.36	0.93	1.12	1.05	0.54	0.74	0.88	0.58	0.69	0.34	0.35	1.19	0.87	0.79	1.2
13	0.59	1.15	1.39	1.18	0.62	1.12	0.93	0.95	0.78	1.06	0.36	1.46	0.97	1	1.52
14	0.82	1.53	1.92	1.5	0.97	1.75	1.23	1.17	1.02	1.8	0.47	1.71	1.32	1.48	1.95
15	1.24	1.94	2.4	1.87	1.47	1.96	1.35	1.26	1.18	2.34	0.85	2	1.57	1.82	2.23
16	1.51	2.3	2.76	2.25	1.7	2.5	1.64	1.52	1.37	2.57	1.24	2.31	2	2.08	2.53
17	1.75	2.69	3.3	2.39	2.25	2.77	1.91	1.79	1.68	3.15	1.77	2.58	2.17	2.55	2.71
18	1.93	3.03	3.45	2.77	2.44	2.96	2.06	1.85	2	3.65	1.88	3	2.73	2.64	2.74
19	1.97	3.04	3.69	3.22	2.66	2.98	2.06	2.04	2.2	3.89	2.09	3.25	2.88	3.15	3
20	2.47	3.25	3.95	3.41	2.71	3.24	2.06	2.04	2.2	4.09	2.1	3.29	2.88	3.16	3.15
21	2.48	3.51	3.96	3.43	2.72	3.64	2.08	2.05	2.51	4.09	2.4	3.31	3.19	3.51	3.21
22	2.91	3.53	4.11	3.44	2.73	3.65	2.13	2.27	2.79	4.21	2.52	3.68	3.2	3.59	3.67
23	3.02	3.55	4.46	3.82	3.02	3.83	2.27	2.53	2.8	4.88	2.56	3.9	3.48	3.89	3.93
24	3.15	4.05	4.6	3.88	3.26	3.83	2.64	2.93	2.93	5.11	2.57	3.91	3.5	3.99	3.96
25	3.15	4.06	4.64	3.9	3.26	3.83	2.69	3.02	3.27	5.19	2.58	4.25	3.8	4.02	3.97
26	3.18	4.14	4.66	4.03	3.41	3.84	2.88	3.09	3.3	5.19	2.62	4.31	3.84	4.02	4.2
27	3.22	4.31	4.75	4.03	3.52	3.85	3.11	3.7	3.46	5.34	3.25	4.33	3.93	4.1	4.25
28	3.57	4.31	4.75	4.15	3.6	3.85	3.25	3.72	3.74	5.34	3.27	4.34	3.93	4.1	4.25
29	3.57	4.36	4.94	4.16	3.71	3.85	3.27	3.77	3.75	5.34	3.28	4.36	3.96	4.11	4.26
30	3.57	4.46	4.95	4.17	3.83	3.85	3.27	3.77	3.76	5.38	3.36	4.38	3.96	4.24	4.33
31	3.57	4.63	5.01	4.31	3.84	3.85	3.5	3.78	3.77	5.38	3.37	4.39	3.96	4.25	4.33
32	3.58	4.63	5.12	4.31	3.85	3.85	3.51	3.79	3.8	5.39	3.38	4.78	4.15	4.31	4.33
33	3.61	4.64	5.14	4.31	3.94	3.85	3.53	3.83	3.96	5.39	3.39	4.91	4.16	4.48	4.51
34	3.64	4.65	5.28	4.4	4.02	3.91	3.54	3.84	3.97	5.39	3.4	4.91	4.32	4.68	4.51
35	3.73	4.85	5.37	4.42	4.09	4.03	3.6	3.84	4.18	5.41	3.4	4.93	4.44	4.73	4.56
36	3.84	4.97	5.48	4.49	4.18	4.04	3.6	3.84	4.24	5.5	3.4	5.07	4.56	4.9	4.77
37	3.99	5.3	5.66	4.61	4.23	4.16	3.78	3.84	4.25	5.83	3.4	5.32	4.73	5.11	5.19
38	4.41	5.6	6.1	4.89	4.44	4.72	4.17	4.1	4.45	6.23	3.42	5.64	4.84	5.41	5.52
39	4.92	5.97	6.45	5.33	4.92	4.99	4.47	4.49	4.76	6.81	3.63	5.98	5.33	5.81	6.02
40	5.34	6.19	6.72	5.56	5.22	5.43	4.87	4.5	4.96	7.24	3.96	6.33	5.65	6.18	6.1
41	5.72	6.54	6.82	5.84	5.29	5.75	4.88	4.58	5.25	7.47	4.26	6.83	5.72	6.51	6.54
42	6.07	6.84	7.19	5.93	5.76	5.85	4.89	5.22	5.58	7.47	4.47	7.08	6.29	6.76	6.66
43	6.07	7.1	7.5	6.42	6.09	5.86	5.25	5.36	5.59	7.97	4.62	7.38	6.47	6.76	6.66
44	6.18	7.12	7.5	6.56	6.38	6.35	5.45	5.37	5.9	8.39	4.74	7.38	6.47	6.93	7.11
45	6.2	7.39	7.76	6.56	6.4	6.44	5.45	5.51	6.08	8.43	4.91	7.39	6.69	7.18	7.28
46	6.62	7.53	7.82	6.82	6.46	6.5	5.71	5.66	6.09	8.49	5.19	7.4	6.69	7.53	7.29
47	6.63	7.69	8.15	7.21	6.72	6.63	5.95	5.71	6.32	8.64	5.3	8.13	7.11	7.6	7.87
48	6.85	7.7	8.16	7.37	6.74	6.81	6.05	5.8	6.67	8.99	5.4	8.14	7.16	7.82	8
49	6.87	8.03	8.17	7.45	6.75	6.82	6.07	5.94	6.79	9.01	5.42	8.54	7.17	7.82	8
50	6.92	8.03	8.24	7.49	6.9	6.99	6.25	6.11	6.84	9.01	5.43	8.74	7.24	7.82	8
51	7.51	8.26	8.32	7.67	7.03	7.2	6.55	6.21	7.18	9.1	5.53	8.82	7.36	7.97	8.1
52	7.52	8.26	8.32	7.83	7.04	7.22	6.55	6.25	7.19	9.16	5.54	8.83	7.37	8.03	8.1
53	7.56	8.26	8.55	7.83	7.05	7.22	6.56	6.25	7.27	9.16	5.64	9.01	7.71	8.04	8.25
54	7.7	8.27	8.57	7.93	7.05	7.23	6.58	6.29	7.28	9.16	5.8	9.01	7.76	8.05	8.25
55	7.7	8.44	8.58	7.94	7.13	7.23	6.61	6.3	7.29	9.34	5.8	9.24	7.76	8.05	8.26
56	7.71	8.45	8.73	7.99	7.14	7.29	6.61	6.3	7.3	9.34	5.81	9.24	7.99	8.16	8.4
57	7.72	8.5	8.74	7.99	7.24	7.29	6.9	6.37	7.54	9.47	5.82	9.26	7.99	8.16	8.4
58	7.79	8.66	8.85	8.07	7.25	7.29	6.9	6.43	7.54	9.68	5.84	9.27	8.03	8.19	8.56
59	7.79	8.66	8.85	8.07	7.42	7.29	6.9	6.43	7.54	9.68	5.84	9.28	8.06	8.4	8.6
60	7.79	8.69	9.08	8.13	7.44	7.29	6.9	6.58	7.57	10.09	5.84	9.43	8.11	8.62	8.76
61	7.79	9.04	9.41	8.44	7.55	7.42	7.11	6.72	7.69	10.27	5.99	9.81	8.22	8.86	9.07
62	7.79	9.39	9.7	8.63	7.92	7.71	7.29	7.07	7.98	10.87	6.22	10.06	8.37	9.16	9.59
63	7.97	9.69	9.84	8.99	8.14	8.22	7.46	7.32	8.22	11.32	6.62	10.42	8.79	9.52	9.9
64	8.34	10.08	10.17	9.27	8.4	8.34	7.65	7.61	8.6	11.5	7.08	10.83	9.26	9.67	10.41
65	8.57	10.32	10.3	9.73	8.63	8.75	7.85	7.76	8.85	11.85	7.21	10.84	9.57	10.05	10.6
66	8.78	10.49	10.32	9.92	8.73	8.93	7.85	8.04	9.05	12.19	7.74	11.41	9.57	10.21	10.74
67	8.92	10.49	10.73	10.09	9.13	9.09	8.12	8.26	9.06	12.19	7.77	11.71	10.16	10.63	10.99
68	9.06	10.97	10.98	10.27	9.36	9.12	8.25	8.27	9.35	12.5	7.79	11.91	10.32	10.73	11.34
69	9.25	11.02	10.99	10.38	9.36	9.18	8.25	8.4	9.36	12.71	7.89	11.96	10.45	11.01	11.35
70	9.26	11.19	11.22	10.62	9.42	9.21	8.26	8.71	9.59	12.72	8.13	12.08	10.58	11.2	11.59
71	9.61	11.53	11.53	10.8	9.9	9.41	8.33	8.71	9.97	13.17	8.34	12.47	10.84	11.36	11.85
72	9.61	11.78	11.66	10.89	10.13	9.67	8.9	8.71	10.18	13.17	8.54	12.48	10.86	11.41	12.08
Fig. S4r
	miR-7fl/fl						Pomc-cre;miR-7fl/fl
Light	0.66	0.95	0.97	0.81	0.72	0.48	0.9	0.76	0.97	0.61	0.54	1.21	0.96	0.83	0.92
Dark	2.54	2.98	2.91	2.82	2.66	2.75	2.07	2.15	2.43	3.78	2.31	2.95	2.66	2.97	3.1
Fig. S4s
Time (h)	miR-7fl/fl						Pomc-cre;miR-7fl/fl
1	5.87	6.314	7.223	4.948	5.468	6.767	6.454	7.261	8.401	2.025	6.546	5.159	4.795	6.433	7.625
2	4.988	5.397	6.037	5.736	5.263	5.552	7.142	6.357	5.954	4.329	5.891	6.672	3.324	6.011	6.742
3	5.087	7.159	4.763	6.56	6.351	6.353	6.462	6.673	5.65	3.892	5.977	6.263	3.724	6.469	7.463
4	7.091	6.487	6.161	5.137	5.302	6.308	5.799	6.429	8.338	4.537	6.289	5.265	4.227	6.25	6.376
5	5.146	5.23	6.018	5.035	4.914	5.721	5.386	5.413	7.226	3.657	5.647	4.548	3.763	5.611	6.114
6	5.142	5.111	5.987	6.273	5.185	5.441	5.229	5.445	6.034	4.191	5.355	4.458	3.687	5.168	6.663
7	4.935	6.065	5.405	4.623	4.871	5.661	5.568	5.849	6.297	3.705	6.452	5.746	4.789	5.914	6.13
8	5.915	5.294	5.746	4.778	5.763	5.511	5.275	5.268	5.493	4.809	5.31	5.488	3.741	6.093	6.036
9	5.033	6.33	5.333	5.51	6.271	6.013	6.851	7.014	7.057	3.794	5.319	4.233	4.034	6.513	6.669
10	4.479	5.934	5.043	4.359	4.882	5.21	5.337	5.728	6.072	4.574	6.505	4.231	4.6	5.261	5.576
11	5.59	6.211	5.466	5.439	5.884	7.051	6.207	6.804	6.325	4.787	5.471	5.769	4.238	6.913	6.81
12	5.511	5.684	6.508	4.627	5.804	6.698	6.04	7.129	6.404	3.938	5.495	5.003	3.837	6.66	6.416
13	7.568	7.478	7.357	5.582	6.529	7.629	6.882	8.287	7.336	7.276	6.538	6.347	4.723	8.497	8.318
14	8.527	7.953	7.975	6.144	8.439	8.885	7.379	8.435	7.993	7.604	7.648	6.918	5.546	8.936	9.345
15	8.508	8.337	8.051	6.409	7.777	8.494	7.461	8.706	8.36	6.983	8.695	7.071	5.178	9.433	9.592
16	8.898	9.009	7.658	7.239	7.717	9.176	8.477	8.462	7.856	6.404	8.531	8.027	5.354	9.189	9.287
17	8.204	9.563	8.569	5.945	8.825	9.091	8.429	8.248	9.131	7.118	8.429	8.391	5.017	9.324	9.063
18	6.851	8.852	6.976	6.274	8.955	8.591	7.987	8.317	9.417	7.185	8.002	7.529	5.718	7.341	7.445
19	5.789	6.595	6.391	7.541	8.508	6.978	5.595	8.141	8.512	6.829	6.762	7.391	5.204	9.026	8.274
20	8.245	6.519	7.998	7.378	7.728	7.314	5.084	6.81	5.983	6.568	6.458	6.66	3.775	7.005	8.493
21	5.439	8.58	6.064	6.046	6.313	9.188	5.614	5.498	8.468	4.882	7.909	6.089	5.633	7.767	7.01
22	7.202	7.293	5.976	5.548	6.315	8.235	6.256	7.014	8.849	5.393	7.108	7.472	4.469	7.273	8.659
23	6.889	6.125	8.412	6.915	8.08	8.347	5.896	8.653	7.232	6.861	7.728	6.961	4.625	7.839	8.885
24	7.491	8.67	7.98	6.104	8.096	8.467	7.832	8.432	6.793	6.616	6.129	6.11	4.417	9.15	7.864
25	5.423	6.56	6.928	4.955	6.289	6.465	6.411	8.173	8.884	6.301	5.624	6.74	4.107	7.775	6.421
26	5.349	5.819	5.652	5.899	6.645	6.159	6.638	7.088	6.646	4.873	5.522	6.05	4.256	6.276	7.692
27	4.815	7.391	5.758	4.84	5.675	6.53	5.656	7.674	6.228	6.256	6.766	4.782	3.751	6.135	5.607
28	7.235	5.632	5.35	6.223	6.55	7.289	6.391	6.684	7.704	4.828	6.229	5.459	4.025	5.909	5.847
29	5.359	5.425	6.093	4.636	6.083	6.524	5.201	6.884	5.897	4.841	5.635	4.645	3.661	5.722	5.387
30	4.691	6.525	6.11	4.697	7.296	6.827	5.128	6.005	5.995	6.137	6.404	5.405	3.822	6.987	6.671
31	5.649	5.909	5.401	5.711	5.933	5.728	7.091	6.359	5.62	4.672	5.612	4.443	3.697	5.595	5.941
32	4.446	5.797	6.425	4.901	5.303	5.739	5.457	5.743	5.9	4.488	4.97	6.495	5.281	5.718	5.042
33	5.521	5.713	5.124	4.626	5.843	5.526	5.022	6.786	7.56	4.664	5.776	6.789	3.803	6.527	7.005
34	5.766	5.8	6.329	5.415	6.935	6.821	5.267	5.825	5.958	4.237	5.306	5.769	4.594	6.45	6.007
35	5.656	7.035	6.167	5.431	5.551	6.859	6.325	6.669	6.928	4.745	6.407	5.495	5.297	6.571	5.79
36	6.804	6.614	6.24	4.8	6.257	7.204	6.613	7.86	6.548	5.074	5.999	5.81	4.655	7.787	7.044
37	7.767	7.406	7.548	6.279	6.984	8.911	7.743	8.804	7.494	6.389	7.047	6.605	5.999	8.435	8.61
38	8.405	8.276	8.166	7.208	8.993	9.666	8.684	8.87	8.412	6.403	7.962	7.53	6.31	9.78	9.093
39	8.647	9.031	8.128	7.378	8.691	9.52	8.529	8.912	9.895	7.078	8.576	7.121	6.33	8.615	9.514
40	8.699	8.581	8.332	7.599	9.306	9.605	8.879	7.186	9.773	6.77	8.915	8.291	6.176	8.915	7.751
41	8.213	7.551	6.476	7.746	7.265	9.92	7.306	9.005	9.451	5.735	8.121	7.365	5.153	9.429	9.59
42	8.542	9.179	7.426	5.7	9.116	8.648	5.657	9.187	9.644	4.911	8.59	8.461	6.691	9.412	8.934
43	7.254	8.884	8.672	7.895	9.372	6.562	7.95	8.936	6.779	7.26	8.122	7.597	5.904	7.722	6.508
44	7.177	7.294	6.326	7.707	9.325	9.158	7.46	6.769	8.512	6.885	9.135	7.243	4.516	7.599	8.385
45	5.927	7.181	7.008	5.618	7.546	8.351	5.683	8.682	9.055	6.037	8.358	5.445	5.627	8.216	8.567
46	8.018	7.468	6.416	6.806	7.751	8.222	7.469	8.893	6.649	5.748	7.832	5.699	4.538	7.937	6.691
47	6.801	6.447	8.026	7.569	8.499	7.724	7.884	8.147	7.269	6.226	8.121	7.25	6.101	6.659	9.132
48	7.295	6.723	6.305	6.956	6.906	9.359	7.153	7.023	9.291	7.009	7.421	6.962	4.885	8.726	8.801
49	5.734	7.264	5.768	5.553	6.527	8.151	6.937	6.627	7.616	6.058	6.318	6.495	4.491	6.513	7.169
50	6.331	6.563	6.294	5.567	7.775	7.254	6.55	7.579	7.119	5.232	6.247	7.044	4.859	6.025	6.482
51	5.732	6.15	5.499	5.962	6.804	7.612	6.614	6.54	8.48	5.6	6.003	6.547	4.22	5.973	6.774
52	5.967	6.275	5.407	5.328	5.847	7.434	6.113	6.792	6.298	5.348	5.757	5.961	3.933	6.796	6.021
53	5.357	5.63	6.614	5.588	5.847	6.86	5.669	5.865	6.732	4.889	7.274	6.156	5.434	5.703	6.529
54	6.561	5.413	5.427	5.586	5.814	7.516	5.242	6.811	5.876	4.395	6.962	5.523	4.649	5.617	6.785
55	5.239	6.871	5.444	5.155	6.866	6.45	5.924	6.018	6.349	5.901	5.687	6.153	4.021	5.608	5.678
56	5.628	5.861	6.512	5.309	5.611	6.857	5.281	5.592	5.839	4.542	6.056	6.226	5.472	7.467	6.605
57	5.264	7.106	5.651	5.47	6.643	6.134	7.179	6.456	7.7	4.96	5.417	5.378	4.119	5.768	6.893
58	6.403	6.307	5.775	5.027	5.999	6.474	6.331	6.775	6.815	5.569	5.764	5.422	4.383	6.116	6.115
59	5.625	6.222	5.944	4.986	6.299	6.652	5.773	6.355	6.385	4.539	5.524	5.424	3.943	7.11	6.668
60	6.604	6.987	7.484	5.502	6.454	7.154	7.427	7.779	6.991	6.138	6.229	5.988	4.919	7.918	7.548
61	7.225	7.941	7.663	6.116	7.7	9.1	8.794	8.432	7.451	6.319	8.134	7.048	5.926	8.827	8.809
62	8.157	8.438	8.359	6.612	8.501	9.443	8.821	8.619	9.038	7.537	8.208	8.022	5.617	8.873	9.678
63	8.924	8.696	7.721	7.046	7.638	9.937	8.996	8.817	9.375	7.466	8.127	8.384	6.465	9.921	8.36
64	9.106	9.545	8.536	7.197	9.039	9.647	8.537	8.804	9.801	7.008	8.684	9.024	6.913	8.419	10.147
65	9.065	9.717	8.281	7.675	9.299	9.798	8.217	9.677	9.586	7.328	7.648	6.213	6.158	9.706	9.189
66	8.619	8.563	5.916	7.672	8.402	7.841	5.984	9.448	9.707	7.321	8.425	8.618	4.622	8.231	8.92
67	8.239	6.946	7.815	7.52	8.963	9.354	8.198	8.689	8.408	5.367	8.053	8.776	7.025	9.194	8.662
68	6.953	7.649	7.821	8.168	9.265	8.091	8.112	6.809	8.661	6.338	5.976	8.095	5.881	8.376	8.068
69	8.002	7.697	6.031	7.065	8.246	8.839	6.726	7.033	8.11	6.642	7.147	6.373	5.078	8.274	7.929
70	6.904	6.793	6.851	7.293	7.996	6.704	5.316	8.463	7.953	5.082	7.132	6.863	5.139	8.47	7.768
71	8.016	8.489	7.596	7.619	8.375	8.446	6.597	8.397	8.534	7.163	7.685	8.295	5.622	8.367	8.376
72	6.362	6.967	6.98	6.574	9.428	7.887	8.482	6.876	9.67	5.645	8.166	5.431	4.578	7.112	7.531
Fig. S4t
	miR-7fl/fl						Pomc-cre;miR-7fl/fl
Light	67.315	74.028	71.029	63.397	72.268	78.168	72.663	78.77	80.44	57.508	71.248	67.678	51.384	75.787	77.447
Dark	92.643	95.479	89.269	82.714	98.629	103.709	88.69	98.494	101.483	78.462	93.841	87.226	65.638	101.998	102.416
Fig. S4u
Time (h)	miR-7fl/fl						Pomc-cre;miR-7fl/fl
1	0.779	0.892	0.913	0.892	0.829	0.752	0.791	0.797	0.89	0.679	0.811	0.875	0.871	0.942	0.896
2	0.717	0.812	0.898	0.847	0.753	0.758	0.711	0.747	0.894	0.651	0.724	0.737	0.853	0.902	0.844
3	0.722	0.748	0.854	0.844	0.728	0.71	0.772	0.709	0.831	0.687	0.705	0.79	0.823	0.903	0.765
4	0.7	0.803	0.771	0.884	0.736	0.724	0.815	0.721	0.779	0.671	0.712	0.88	0.785	0.882	0.778
5	0.746	0.84	0.805	0.824	0.719	0.708	0.787	0.695	0.847	0.679	0.713	0.789	0.736	0.858	0.761
6	0.754	0.781	0.885	0.788	0.717	0.724	0.762	0.699	0.895	0.678	0.698	0.747	0.718	0.812	0.739
7	0.744	0.757	0.841	0.87	0.702	0.712	0.717	0.694	0.831	0.688	0.712	0.72	0.696	0.76	0.755
8	0.748	0.762	0.834	0.806	0.68	0.731	0.72	0.69	0.791	0.668	0.726	0.736	0.753	0.762	0.753
9	0.744	0.708	0.81	0.789	0.716	0.717	0.703	0.697	0.742	0.675	0.7	0.805	0.795	0.752	0.737
10	0.725	0.753	0.887	0.836	0.743	0.742	0.774	0.751	0.782	0.669	0.703	0.778	0.776	0.856	0.766
11	0.747	0.794	0.79	0.779	0.705	0.718	0.721	0.729	0.847	0.686	0.746	0.729	0.843	0.81	0.737
12	0.742	0.784	0.781	0.805	0.775	0.738	0.757	0.805	0.815	0.671	0.714	0.804	0.782	0.857	0.783
13	0.74	0.849	0.874	0.727	0.838	0.828	0.825	0.77	0.846	0.676	0.708	0.853	0.739	0.899	0.806
14	0.866	0.879	0.959	0.813	0.857	0.916	0.864	0.848	0.878	0.762	0.832	0.9	0.867	0.958	0.9
15	0.925	0.877	0.963	0.895	0.902	0.943	0.892	0.897	0.933	0.867	0.874	0.948	0.902	0.966	0.952
16	0.966	0.934	0.953	0.946	0.938	0.939	0.908	0.88	0.948	0.889	0.922	0.939	0.901	0.963	0.965
17	0.968	0.954	0.98	0.948	0.958	0.937	0.88	0.828	0.928	0.913	0.936	0.983	0.935	0.968	0.966
18	0.953	0.95	0.961	0.924	0.975	0.941	0.886	0.899	0.94	0.918	0.949	0.966	0.943	0.961	0.939
19	0.899	0.949	0.969	0.929	0.982	0.966	0.884	0.847	0.935	0.914	0.945	0.977	0.931	0.946	0.871
20	0.853	0.937	0.984	0.944	0.983	0.939	0.806	0.802	0.948	0.925	0.903	0.969	0.917	0.986	0.862
21	0.947	0.913	0.979	0.929	0.956	0.942	0.766	0.774	0.85	0.934	0.893	0.944	0.852	0.968	0.88
22	0.87	0.939	0.97	0.896	0.892	0.969	0.733	0.714	0.875	0.92	0.91	0.878	0.895	0.954	0.764
23	0.867	0.874	0.93	0.858	0.848	0.939	0.751	0.741	0.933	0.932	0.884	0.883	0.868	0.963	0.878
24	0.92	0.813	0.987	0.892	0.901	0.936	0.719	0.845	0.862	0.929	0.848	0.896	0.83	0.967	0.898
25	0.903	0.905	0.971	0.885	0.91	0.916	0.824	0.86	0.82	0.934	0.746	0.823	0.87	0.945	0.845
26	0.814	0.836	0.915	0.792	0.826	0.854	0.815	0.857	0.9	0.921	0.717	0.857	0.816	0.871	0.75
27	0.781	0.799	0.838	0.809	0.82	0.809	0.8	0.781	0.886	0.933	0.717	0.834	0.862	0.802	0.805
28	0.76	0.863	0.836	0.725	0.853	0.797	0.82	0.859	0.786	0.939	0.736	0.77	0.787	0.786	0.758
29	0.831	0.77	0.785	0.804	0.845	0.798	0.812	0.817	0.905	0.922	0.717	0.755	0.743	0.751	0.744
30	0.766	0.731	0.785	0.773	0.771	0.751	0.755	0.783	0.844	0.919	0.692	0.72	0.723	0.719	0.722
31	0.732	0.818	0.793	0.751	0.899	0.753	0.727	0.747	0.789	0.927	0.717	0.711	0.731	0.797	0.745
32	0.758	0.781	0.791	0.766	0.822	0.741	0.796	0.732	0.747	0.932	0.715	0.736	0.715	0.758	0.738
33	0.711	0.863	0.859	0.728	0.759	0.747	0.806	0.709	0.743	0.877	0.694	0.786	0.828	0.747	0.737
34	0.74	0.836	0.806	0.711	0.759	0.735	0.782	0.738	0.847	0.871	0.713	0.888	0.792	0.833	0.759
35	0.748	0.798	0.891	0.738	0.845	0.774	0.744	0.707	0.783	0.833	0.696	0.796	0.769	0.824	0.809
36	0.741	0.835	0.848	0.74	0.791	0.813	0.845	0.756	0.872	0.828	0.731	0.779	0.84	0.917	0.771
37	0.791	0.882	0.923	0.718	0.81	0.801	0.853	0.805	0.85	0.831	0.709	0.779	0.777	0.905	0.857
38	0.895	0.934	0.971	0.819	0.903	0.897	0.883	0.836	0.9	0.922	0.802	0.885	0.881	0.917	0.965
39	0.93	0.94	1.014	0.887	0.926	0.948	0.917	0.874	0.928	0.941	0.874	0.989	0.895	0.923	0.968
40	0.938	0.95	0.979	0.92	0.965	0.97	0.919	0.926	0.93	0.935	0.903	0.962	0.924	0.967	0.972
41	0.974	0.94	0.98	0.928	0.971	0.973	0.922	0.871	0.936	0.954	0.92	0.967	0.928	0.979	0.977
42	0.982	0.96	0.992	0.925	0.954	0.983	0.911	0.848	0.948	0.957	0.923	0.982	0.88	0.972	0.98
43	0.979	0.968	0.984	0.893	0.97	0.979	0.866	0.886	0.963	0.958	0.921	1.001	0.928	0.954	0.962
44	0.961	0.924	0.994	0.915	0.986	0.952	0.905	0.925	0.89	0.97	0.887	0.981	0.911	0.907	0.916
45	0.966	0.852	0.928	0.911	0.973	0.963	0.917	0.815	0.863	0.977	0.866	0.94	0.85	0.862	0.945
46	0.878	0.821	0.899	0.792	0.928	0.971	0.857	0.807	0.93	0.96	0.823	0.863	0.881	0.94	0.969
47	0.919	0.886	0.913	0.818	0.916	0.946	0.879	0.851	0.867	0.971	0.843	0.842	0.805	0.896	0.924
48	0.924	0.801	0.955	0.871	0.937	0.884	0.932	0.763	0.808	0.977	0.847	0.894	0.892	0.912	0.967
49	0.907	0.832	0.931	0.884	0.882	0.934	0.912	0.73	0.936	0.964	0.806	0.96	0.845	0.928	0.978
50	0.837	0.815	0.835	0.816	0.804	0.902	0.903	0.705	0.92	0.939	0.736	0.892	0.752	0.824	0.907
51	0.792	0.777	0.82	0.834	0.835	0.825	0.863	0.784	0.845	0.906	0.731	0.953	0.76	0.779	0.861
52	0.765	0.746	0.784	0.83	0.782	0.907	0.89	0.741	0.891	0.883	0.714	0.905	0.748	0.785	0.856
53	0.805	0.794	0.745	0.762	0.722	0.825	0.883	0.764	0.784	0.903	0.695	0.813	0.719	0.786	0.771
54	0.752	0.733	0.889	0.77	0.72	0.756	0.831	0.719	0.81	0.81	0.722	0.839	0.805	0.726	0.77
55	0.801	0.717	0.839	0.766	0.711	0.762	0.764	0.747	0.757	0.802	0.758	0.808	0.785	0.73	0.784
56	0.745	0.804	0.789	0.785	0.746	0.752	0.741	0.707	0.757	0.883	0.715	0.784	0.731	0.731	0.746
57	0.765	0.777	0.857	0.756	0.706	0.76	0.72	0.73	0.735	0.834	0.731	0.895	0.839	0.782	0.784
58	0.73	0.808	0.751	0.755	0.758	0.755	0.86	0.739	0.815	0.839	0.732	0.791	0.828	0.735	0.85
59	0.803	0.769	0.739	0.75	0.737	0.755	0.906	0.747	0.849	0.927	0.711	0.769	0.805	0.746	0.801
60	0.774	0.85	0.813	0.713	0.735	0.805	0.84	0.777	0.84	0.863	0.715	0.751	0.747	0.82	0.779
61	0.829	0.854	0.893	0.738	0.837	0.832	0.865	0.834	0.842	0.889	0.736	0.894	0.76	0.866	0.856
62	0.862	0.873	0.981	0.815	0.891	0.939	0.946	0.848	0.851	0.981	0.847	0.963	0.845	0.926	0.949
63	0.914	0.939	0.995	0.911	0.867	0.974	0.955	0.895	0.914	0.99	0.902	0.994	0.842	0.957	0.991
64	0.93	0.938	0.981	0.934	0.944	0.992	0.924	0.929	0.953	0.997	0.918	1.011	0.928	0.957	0.999
65	0.938	0.963	1.005	0.946	0.973	0.993	0.904	0.947	0.986	0.994	0.944	1.03	0.946	0.921	1.017
66	0.95	0.975	0.988	0.952	0.956	0.997	0.875	0.923	0.978	1.008	0.918	1	0.933	0.933	1.002
67	0.932	0.945	0.86	0.942	0.945	0.955	0.762	0.895	0.966	1	0.948	1.025	0.881	0.905	1
68	0.929	0.888	0.918	0.953	0.966	0.984	0.852	0.922	0.924	1.001	0.951	1.038	0.943	0.944	0.99
69	0.882	0.873	0.954	0.962	0.972	0.902	0.84	0.865	0.868	1.005	0.897	0.988	0.953	0.927	0.975
70	0.936	0.877	0.833	0.857	0.928	0.892	0.765	0.82	0.828	1.004	0.894	0.941	0.879	0.863	0.98
71	0.898	0.799	0.829	0.866	0.846	0.791	0.7	0.859	0.795	0.997	0.879	0.866	0.903	0.896	0.928
72	0.911	0.904	0.932	0.914	0.916	0.859	0.718	0.853	0.88	1.006	0.936	0.962	0.904	0.848	0.987
Fig. S4v
	miR-7fl/fl						Pomc-cre;miR-7fl/fl
Light	0.761	0.796	0.829	0.781	0.77	0.773	0.797	0.75	0.825	0.814	0.717	0.802	0.777	0.808	0.783
Dark	0.921	0.904	0.954	0.898	0.933	0.939	0.857	0.85	0.907	0.952	0.89	0.947	0.892	0.933	0.944
Fig. S4w
Time (h)	miR-7fl/fl						Pomc-cre;miR-7fl/fl
0	0	0	0	0	0	0	0	0	0	0	0	0	0	0	0
1	1.191	0.156	2.799	0.107	1.142	2.229	0.381	3.617	2.939	0.071	1.345	0.008	2.912	0.364	3.418
2	1.195	0.23	4.246	2.58	1.334	2.494	4.397	6.148	2.955	1.164	1.46	3.344	2.972	0.379	4.496
3	1.201	4.194	4.247	5.413	3.642	4.314	4.584	9.861	3.769	1.167	3.009	5.773	3.46	1.627	5.997
4	6.109	4.932	5.561	6.154	4.79	5.9	5.182	12.496	9.39	2.103	5.346	7.106	4.062	2.022	7.183
5	6.181	5.031	5.883	6.457	5.055	6.486	5.186	13.048	11.478	2.181	5.638	7.13	4.428	2.123	7.451
6	7.511	5.477	7.058	9.637	5.79	7.52	5.279	13.633	11.51	3.23	6.56	7.357	4.454	2.223	10.3
7	7.513	5.733	7.115	9.666	5.979	8.101	5.736	15.319	12.536	3.288	8.768	10.213	6.093	2.471	10.684
8	9.604	5.752	8.302	9.674	9.274	9.419	5.739	16.284	12.556	4.702	9.663	11.334	6.263	3.397	12.219
9	9.737	7.725	8.485	11.091	10.846	10.423	7.67	18.979	14.621	4.855	10.347	11.445	7.105	4.315	13.982
10	9.89	7.754	8.892	11.166	11.264	10.948	7.678	19.793	14.652	6.369	13.684	11.473	7.555	4.34	14.434
11	11.597	8.746	9.532	12.615	13.598	13.404	9.193	23.113	15.507	8.129	14.667	13.207	8.2	5.234	16.816
12	12.75	9.236	10.014	12.665	14.197	15.135	10.108	26.361	16.409	8.327	15.981	13.501	9.142	6.477	18.871
13	16.117	12.292	11.706	13.959	16.174	17.643	11.762	33.304	17.901	14.099	17.805	15.098	10.376	8.687	25.205
14	22.397	14.107	14.789	15.775	20.103	22.592	14.694	42.058	21.81	19.957	21.448	17.871	13.812	15.206	34.784
15	29.747	18.09	16.762	18.899	22.8	25.891	20.985	51.257	26.942	26.382	28.619	21.703	16.879	21.47	44.938
16	38.565	28.693	19.606	23.223	27.662	32.059	27.762	59.764	31.101	29.676	34.584	28.225	19.876	28.652	53.698
17	44.282	34.925	23.456	24.535	37.007	36.234	36.802	66.166	38.305	34.986	41.458	34.088	21.509	33.94	62.173
18	46.422	39.071	24.535	29.315	42.133	41.084	42.985	74.415	44.416	42.756	44.507	38.761	26.059	35.23	63.739
19	48.937	39.157	26.254	36.595	46.166	41.623	43.109	82.964	47.89	47.871	46.726	44.237	28.759	40.479	71.563
20	53.748	41.813	28.629	44.912	49.41	43.067	43.405	83.547	47.898	53.841	46.864	46.478	28.855	40.752	76.902
21	53.748	45.044	28.994	45.773	49.906	48.015	44.958	83.547	54.264	53.924	49.904	47.056	32.497	42.628	78.149
22	59.762	45.407	30.119	47.257	50.651	51.696	45.365	90.284	60.025	55.204	51.627	53.164	32.839	43.765	83.995
23	63.473	46.682	33.503	50.608	54.78	56.122	47.963	100.572	60.335	59.426	55.808	57.006	35.381	46.695	93.363
24	69.024	51.261	37.851	51.358	59.728	60.334	52.047	109.744	63.445	62.645	55.977	57.705	36.076	55.942	97.614
25	69.028	51.354	39.744	51.547	60.418	60.514	52.622	116.043	68.157	67.048	55.977	62.584	37.933	59.3	99.076
26	69.372	52.055	40.102	52.456	61.259	61.608	54.76	117.946	68.54	67.176	56.193	63.627	39.204	59.616	105.107
27	69.829	55.418	41.064	52.63	61.485	62.161	55.452	122.754	69.663	69.033	60.476	64.252	39.993	60.009	105.664
28	76.714	55.423	41.096	54.415	62.132	65.945	56.877	124.02	72.485	69.095	61.753	65.317	40.229	60.023	106.335
29	76.841	56.606	43.079	54.478	62.725	66.164	57.019	127.839	72.515	69.356	62.297	65.606	40.619	60.027	106.659
30	77.086	57.331	43.133	54.687	66.778	68.439	57.383	127.955	73.613	71.695	65.829	66.852	40.851	61.904	112.045
31	78.932	59.424	43.863	57.401	67	68.589	60.811	130.272	73.654	71.931	66.211	66.87	41.202	61.906	112.366
32	79	59.427	44.643	57.429	67.142	69.385	60.852	130.359	74.182	72.307	66.405	70.462	42.931	62.214	112.505
33	81.994	59.507	44.835	57.47	67.683	69.66	61.066	133.789	76.118	73.007	67.636	76.634	43.038	62.462	116.184
34	82.621	60.031	46.17	59.233	70.854	71.86	61.422	133.969	76.147	73.02	67.917	76.715	44.354	63.746	116.45
35	84.842	60.827	47.118	59.852	70.975	72.69	62.776	136.643	77.654	73.664	70.409	77.411	45.511	64.182	118.015
36	88.161	61.723	47.979	60.506	73.626	75.322	66.588	142.756	79.439	75.951	72.118	78.927	46.707	65.816	120.073
37	92.797	65.17	49.27	61.669	75.331	79.676	71.941	150.702	80.53	78.049	74.412	81.096	49.777	69.548	129.04
38	98.664	68.962	53.243	64.618	79.863	84.447	78.956	158.489	86.399	81.56	79.579	84.909	54.599	76.344	136.58
39	105.985	73.574	55.704	68.269	85.699	87.908	84.795	166.349	95.082	84.501	85.381	88.636	59.88	79.345	143.379
40	114.687	77.399	58.773	70.99	92.789	95.339	92.326	169.737	103.135	88.098	91.506	94.249	63.29	84.702	146.578
41	120.638	80.305	59.354	74.366	93.5	101.22	94.142	180.693	108.966	90.009	95.849	97.878	64.371	91.071	155.759
42	128.858	85.014	61.797	74.974	98.46	104.269	94.251	190.135	114.789	90.168	101.671	102.41	70.144	97.831	160.25
43	131.374	92.97	66.923	81.626	105.831	105.193	99.883	196.765	114.819	93.252	106.282	108.212	73.743	99.384	160.765
44	134.174	93.427	67.279	87.197	112.257	110.299	101.666	196.898	118.859	97.747	112.271	109.868	75.065	101.966	167.102
45	135.407	95.441	69.465	87.281	112.445	112.653	101.869	206.222	122.193	100.389	117.095	109.984	77.871	104.237	170.588
46	142.319	97.476	69.916	89.41	113.414	116.586	104.394	215.677	122.352	101.778	122.7	110.361	78.273	106.484	171.924
47	145.033	99.236	72.069	95.367	117.723	118.802	108.473	222.717	124.554	103.573	128.029	113.988	82.387	107.663	178.555
48	150.747	99.877	72.324	98.509	118.041	124.748	109.917	225.274	130.305	108.495	130.069	115.023	84.015	113.565	187.325
49	151.481	102.872	72.442	99.084	118.278	126.539	110.816	227.557	130.84	110.538	131.184	117.605	84.702	113.758	189.026
50	152.899	102.89	73.656	99.356	122.641	128.125	111.903	230.075	132.166	110.696	131.569	122.824	85.517	113.968	190.729
51	154.865	104.983	73.852	100.232	124.856	130.263	113.834	233.262	134.864	111.462	133.441	123.239	85.744	114.72	192.659
52	155.014	105.07	74.02	100.232	124.882	132.195	113.869	234.862	134.891	112.061	133.888	123.312	85.747	115.696	192.968
53	155.759	105.075	75.576	101.093	124.904	132.337	114.245	235.062	136.44	112.16	140.138	125.149	90.769	115.701	196.312
54	161.041	105.189	75.6	102.651	124.945	135.71	114.256	238.153	136.515	112.171	142.953	125.149	90.831	115.737	198.61
55	161.115	107.822	75.684	102.728	127.066	136.004	114.781	238.343	136.811	113.959	143.554	127.934	90.968	115.822	198.987
56	161.759	107.825	76.977	104.608	127.09	138.002	114.874	238.97	136.851	113.981	145.428	128.658	94.501	118.085	202.291
57	161.901	108.221	77.003	104.666	128.635	138.35	119.53	241.637	140.784	114.804	145.906	128.783	94.518	118.156	203.284
58	164.93	108.962	77.144	105.307	128.97	139.454	120.13	243.569	141.69	116.061	147.221	129.173	94.93	118.562	205.261
59	164.988	108.985	77.554	105.362	129.65	140.163	120.634	244.265	141.705	116.092	148.13	129.361	95.109	119.48	207.372
60	167.621	110.572	79.474	106.023	129.921	142.751	124.18	249.719	143.232	118.558	149.385	130.3	97.8	122.726	212.14
61	173.753	112.898	82.003	108.214	131.966	147.191	132.394	256.342	144.861	119.752	152.844	133.559	101.343	128.384	217.811
62	181.486	119.677	86.112	109.835	135.51	152.72	140.103	263.405	150.445	123.82	158.772	138.3	105.288	132.418	226.035
63	193.039	125.229	87.669	113.644	137.958	159.523	149.13	270.531	154.754	128.868	164.08	143.772	111.48	142.286	229.653
64	206.44	131.587	94.901	114.892	145.245	164.36	156.949	280.65	161.589	130.607	170.13	149.083	118.03	145.952	239.02
65	219.868	135.924	98.405	120.39	151.16	168.8	159.728	294.821	167.737	136.461	171.774	149.84	120.546	156.146	243.785
66	226.437	140.075	98.417	123.196	152.359	170.349	160.276	306.679	173.496	142.201	176.467	156.562	121.087	157.714	249.263
67	232.115	140.614	102.666	125.972	158.173	173.949	168.093	312.674	175.011	142.318	181.669	163.294	128.631	163.891	255.774
68	236.431	145.918	106.487	130.981	163.357	177.065	173.739	313.335	181.858	144.172	181.671	170.566	131.14	166.782	259.424
69	241.415	146.882	106.585	133.933	168.84	180.418	174.749	318.404	183.18	147.387	182.896	171.448	132.693	170.69	261.81
70	244.688	148.991	108.695	137.46	173.048	182.13	174.753	324.87	185.441	147.48	185.763	173.244	134.526	174.247	265.289
71	252.528	152.604	111.853	141.015	176.586	185.673	179.931	334.655	189.937	151.937	188.369	176.73	137.057	178.137	268.933
72	252.624	155.085	114.277	142.133	182.147	188.137	185.954	335.289	196.054	152.139	192.203	176.742	138.567	179.676	274.304
Fig. S4x
	miR-7fl/fl						Pomc-cre;miR-7fl/fl
Light	16.254	10.131	9.097	9.776	13.325	16.042	12.971	27.939	15.11	10.565	17.146	16.667	11.186	8.504	22.048
Dark	67.954	41.564	28.995	37.602	47.391	46.67	49.014	83.824	50.241	40.148	46.922	42.247	35.003	51.388	69.386
Fig. S4y
Age (weeks)	miR-7fl/fl							Pomc-cre;miR-7fl/fl
5	8	9.1	11.3	10.6	9.3	13.6	10.4	8.7	8	8.3	9.6	9.3	11	11.1	11
6	8.3	8.7	6.1	9.6	6.8	8.7	8.8	7.9	9.7	8.4	8.4	9.2	8.1	10.3	7.9
7	5.6	6.1	6.5	6.9	8.6	9.2	7.2	6.7	9.1	8.6	8.3	7.6	5.8	9.6	9.6
9	10.6	7.3	8.3	9.8	9	9.1	8.4	10.4	9.7	8.4	8	8.7	7.8	11.9	7.4
10	7.2	6.1	6.7	9.2	8.9	8.8	6.7	6	7.3	8.1	8.3	6.9	8.2	9.7	7.8
12	7.4	6.1	6.9	6.4	5.9	6.6	4.7	8.6	8.4	6.3	8.2	4.9	8	7.6	8.8
13	7.2	6.7	7.4	8.9	6.4	5.9	7.2	6.8	7	7.8	9	6.7	8.1	9.4	5.3
14	5.3	6.6	8.4	7.8	7.8	8.3	7.7	6.1	7.4	6.8	7.1	8.2	7.7	7.7	8
16	8.3	6.7	8.7	5.9	7.4	6.4	6.6	7.6	6.9	9.1	6.7	7.3	6.4	6.1	7.6
18	6.2	6.4	6.3	5.3	8.6	7.9	10	6.1	7.1	7.5	8.6	7.9	9.2	9.5	7.1
22	9.8	6.6	5.9	4.4	8.7	6.5	8.5	6.8	9.4	9.2	8.8	9.2	10.4	9.1	9.1
Fig. S4z
Time (min)	miR-7fl/fl							Pomc-cre;miR-7fl/fl
0	6.1	6.9	5.6	9.2	6.5	8.6	7.2	6.7	9.1	9.6	8.6	8.3	5.8	9.6	7.6
15	20.3	18.9	18.9	19.7	20.4	20	16.1	17.8	15.9	17.7	19.6	19.3	22.2	20	18.2
30	13.9	13.6	13.4	13.9	15.9	20.1	18.3	16.3	10.1	18.1	14.5	14.8	20.7	18.9	15.9
45	13.7	15.1	11.4	13.2	17.3	14.1	16	15.4	8.8	20.9	15.1	12.9	18.9	16.7	12.9
60	11.4	11.1	10.9	12.6	12.9	11.6	10.3	15.5	10.6	16.6	14.6	12.3	14.5	14.1	10.6
90	9.1	10.6	8.8	12.2	9.5	9.3	9.8	9.3	9.2	10.8	9.6	10.7	11.7	9.6	8.6
120	7.7	10	7.2	8.1	8.5	8.1	7.8	7.8	8.8	9.6	6.3	10	8	8.2	8.8
Fig. S4aa
Time (min)	miR-7fl/fl					Pomc-cre;miR-7fl/fl
0	7.6	6.8	6.4	5.6	5.8	6.6	6.6	6.4	5.6	7.3	6.4	5.5
15	4.8	4.3	4.8	3.6	5.5	5.8	4.6	4.8	3.6	3.9	6.7	5.2
30	5.1	4.1	4.6	2.4	3.8	4.8	4.5	4.6	2.4	1.8	3.8	4.7
45	3.9	3.1	4.1	1.5	3.3	4	3.8	4.1	1.5	1.4	3.9	3.1
60	3.8	2.3	2.7	1.6	2.4	4.6	3.1	2.7	1.6	1.1	2.8	2.3
Fig. S4ab
Age (weeks)	miR-7fl/fl						Pomc-cre;miR-7fl/fl
5	7.7	8.3	6.6	6.3	5.9	6.3	7.2	8.6	7	6.3	8.1	6.4	7.7	6.4	5.9
6	4.9	7.3	5.1	7	4.8	6.1	5.7	5.2	6.1	6.4	6.9	7.8	7.4	8	7.6
7	5.3	5.6	7.1	5.4	6.2	7.3	5.1	7.2	5.3	6.6	6	5.8	7.6	7.1	5.5
8	6.4	6.8	6.9	6.1	7.1	6.1	7.6	6.9	5.2	6.6	7	7.6	7.3	6.4	6.6
9	5.2	4.3	6.9	5	4.8	5.3	5.1	5.8	5.8	6.4	5.8	5.7	6.1	9.7	8.4
10	4.7	6.7	4.1	6.1	5.6	5.3	5.6	6.4	7.3	7.3	9.2	6.8	8.9	9.1	6.3
12	5	4.4	6.2	5.2	5.7	5.2	5.5	5.9	5.1	6.1	5.3	5.6	6.5	6.3	6.3
13	4.8	8.6	8	6.9	6.6	5.4	5.6	5.4	7.9	6.8	5.8	5.6	5.8	7.5	7.4
14	5.9	6.4	5.5	7	5.3	7.4	6.2	5.6	5.3	6.8	7.2	5.8	8.4	7.9	7.5
16	6.7	7.4	7.4	6.9	6.7	5.7	5.8	6.9	7	8.1	6.3	6.9	6.2	8.4	8.5
18	7.9	5.1	6.1	6.5	5.3	6.9	6.3	5.8	6.6	5.4	5.6	5.3	6.5	6.4	9.3
20	6.1	5.2	6.9	5.6	5.3	4.9	5.7	6.2	7.1	6.8	6.2	7.7	7.7	6.4	7.6
Fig. S4ac
Time (min)	miR-7fl/fl						Pomc-cre;miR-7fl/fl
0	6.2	5.4	6.7	5.9	7	6.7	6.4	6.6	6.7	7.5	6.8	7.1	5.3	6.5	6.1
15	11.7	13.7	12.8	11.3	14.3	13.9	11.3	12.7	16.3	16	18.5	19.3	14.7	13.1	15.4
30	8.7	9.1	10.7	11.6	7	10	8.3	8.9	13.3	11.6	11.2	10.7	10.1	11.6	11.8
45	10	7.7	10.9	8.8	7.6	10.2	7.5	8.7	11.5	10.7	12.1	11.1	9.7	9.8	11
60	9.8	8.3	9.6	9.1	8.9	8.7	7	9.5	11.8	10.3	9.8	11.3	9.4	11.7	7.9
90	6.1	5.8	7.8	7.1	6.1	6.2	5.2	6	8.4	8.2	9.6	8.7	8.3	8.3	7.3
120	5.9	4.6	5.9	6.7	5.2	5.8	5.8	7.2	7	7.1	7.8	6	7.2	7	6.9
Fig. S4ad
Time (min)	miR-7fl/fl							Pomc-cre;miR-7fl/fl
0	6.5	6.7	6.6	9.6	5.7	6.3	6.3	8.6	6.6	6.4	6.3	7	4.8
15	3.6	7.1	6.9	6	5.4	5.9	5.3	4.7	4.4	4.8	4.3	7.2	4.7
30	4.1	4.4	3.9	3.8	3.6	3.4	4.2	4.8	3.8	4.1	3.4	5.2	3.7
45	3.8	2.8	4.4	4.6	4.1	3.3	3.6	3.9	3.1	2.8	3.6	3.4	3.3
60	3.8	2.2	4.3	4.4	3.6	3.6	3.4	3.6	3.4	2.7	3.8	3.4	3.6
90	3.8	2.3	4	3.9	3	2.7	2.7	2.4	3.6	2.9	4.2	3.2	2.9
120	3.1	3.6	4.1	4.7	4.2	3.6	4.1	3.1	3.1	3.2	3.9	2.2	2.4
Fig. S4ae
Age (weeks)	miR-7fl/fl														Pomc-cre;miR-7fl/fl
5	10.4	6.4	6.8	7.1	7.3	5	6.3	6.5	6.3	4.9	6.3	5.8	6.6	5.3	9.1	7.2	7.9	6.5	8.3	9	9	7.6	6.4	6.4	6.7	5.5	6.2
6	9.4	4.7	7.4	5.8	7.1	5.6	9.6	6.4	7.6	8.9	8.7	8.4	7.1	6.8	8.7	5.8	6.4	6.1	6.9	7.6	8.5	9	9.4	8.1	11.1	9.7	9.3
7	7.3	10.9	6.6	9	10.2	6.9	7.3	8	5.9	8.3	8.7	9.6	6.6	8.2	7.4	7.3	7.9	9.3	8.9	9.5	7.7	8.5	7.2	9.3	8.4	7.7	7.1
8	8.1	8.6	6.9	6.9	9.3	8.3	8.3	9.1	9.1	8.1	7.6	6.8	7.9	7.3	8.5	11.4	10.9	10	9.2	9.9	8.7	8.4	9.1	9.3	10.4	5.7	7.5
9	6.8	8.1	9.3	6.1	8.4	8.2	7.8	7.7	8.3	10.8	7.2	7.3	6.8	8.8	5.9	8.9	8.6	9.1	11.1	8.3	7.9	8.8	8.7	6.7	8.8	6.9	7.4
10	6.9	8.4	8.7	10.7	9.3	7	6.3	6.7	6	9.2	7.9	8.6	6.5	7.6	10.4	11.3	10.1	7.9	9	8.3	8.2	7.9	7.3	7.2	9.4	7.8	6.9
12	10.3	8.4	9	10.2	8.8	6.9	8.8	10.3	8.4	9.2	10.4	9.3	7.9	10.5	9.3	7.6	9.9	9.7	11.4	8.2	8.4	11.2	10.3	8.7	8.7	9.4	7.9
13	7.8	7	7.9	8.2	13.1	7.6	7.2	8.8	8.5	8.7	7.9	8.1	7.8	9.8	9.8	6.3	6.3	6.9	7.7	10.2	14.6	8.1	9	6.3	9.4	8.7	6.2
14	9.3	9.3	6.2	9.4	12.7	6.8	7.8	8.8	7.8	8.9	6.5	8.4	5.4	10.2	14.8	7.5	11.6	8.2	10.3	11.3	15.1	8.2	7.9	9.1	7.4	8.2	6.5
15	8.8	7.9	6.5	10	9.9	8.1	7.5	7.8	8.6	9.7	8.5	8.6	6.8	10.3	8.9	8.8	8.3	8.6	7.1	9.7	14.1	9.2	9.2	6.9	7.3	6.9	9.7
16	8.7	9.6	8.1	9.1	10.2	6.8	8	9.4	9.6	8.8	8.7	9.6	7.2	9.4	15.4	9.6	7.7	6.4	11.9	9.8	11.2	9	10	6.8	10.7	9.8	7.6
Fig. S4af
Time (min)	miR-7fl/fl							Pomc-cre;miR-7fl/fl
0	9.4	10.5	9.9	8.9	9.6	11.2	9.9	12.1	9.9	12.4	9	11.8	10	12.3
15	28.7	30.8	21.2	21.3	22.4	23.1	26.2	25.4	26.4	32.8	20.7	24.6	26.2	19.8
30	23.1	30.8	22.3	23.9	25.4	27	23	30.1	27.3	26.6	24.8	22.3	25.9	23.8
45	21.9	23.8	24.1	17.9	23.3	24.7	18.8	29.4	26.8	23.8	20.5	18.8	30.2	23.6
60	19.4	25.3	16	17.7	21.2	29.8	14.7	27.5	24.1	25.5	21.3	18.9	26.1	22.8
90	18.9	19.4	14.4	15.3	20.7	23.8	12.3	21.5	17.7	21.7	16.1	17.2	23	18.6
120	16.1	17.8	13.2	11.3	13.2	18.2	12.2	15.9	11.6	15.7	12.4	17.1	16.6	15.2
Fig. S4ag
Age (weeks)	miR-7fl/fl									Pomc-cre;miR-7fl/fl
5	6.1	6.6	5.3	5.7	6.1	6.4	5.7	7.1	5.7	4.9	7	7.3	6.2	4.8	5.1	5.7	5.1	5.5	6.3	6.9	7.8	6.7	7.4	8.1
6	5.1	5.7	5.6	5.1	6.8	6.9	7.7	8	8.2	5.4	6.4	5.4	4.9	4.9	6.2	5.8	5.8	5.6	5.2	7.6	9.3	6.5	8.6	9.2
7	7	7	6.3	8.2	5.2	7.3	6.4	5.8	5.9	7.9	6.2	7.3	7.3	7.8	7.7	7.2	7.8	8.9	7.7	5.2	7.7	6	6.6	6.6
8	7.3	7.3	6.2	9.7	6	7.1	6.8	5.6	6.1	9.1	7.4	8.7	10.5	5.9	6.7	8.6	6.3	6.9	6.5	7.1	7.4	8.9	6.4	6.4
9	6.2	5.2	5.4	6.9	6	7.4	6.2	7.9	8.8	7.3	7.1	7.7	7.7	5.8	5	6.1	7.9	6.4	7.1	8.6	6.8	5.4	8.3	7.6
10	5.7	7.9	5.1	6.1	5.7	6.4	6.3	5.4	5.5	7.4	6.5	7.6	8.4	5.3	5.3	6.2	7.6	7.3	7.2	6.7	5.7	6.5	6	8
11	6.9	6.6	5.1	6.7	5.8	6.2	7.4	6.5	5.1	6.2	8.7	6.8	7.1	6.4	6	5.9	7.1	7.7	8.2	5.4	7.3	6	5	7.2
13	9.3	8.6	6.8	7.5	6.7	8.1	7.9	7.4	6.2	8.5	10.9	9.2	8.4	6.8	7.8	9	8.6	8.9	7.3	6.2	7.8	6.2	7.1	5.6
14	5.8	6.6	5.1	5.1	4.7	5.7	7.7	4.5	5.2	7.3	6.2	7	5.7	6.6	5.6	5.6	6.1	6.6	6.4	5.9	6.4	5.9	5.6	6.2
16	7.4	6.4	5.4	6.2	4.8	7.9	7.2	4.6	4.7	6.3	5.3	7.7	6.9	7.3	6.2	5.7	6.3	5.6	7.6	6.3	5.5	5.9	4.6	4.8
17	5.1	7.1	4.8	5.5	5.7	5.7	5.7	8.8	6.1	6.5	5.3	8.7	5.8	5.7	6.1	6.1	6.9	7.3	6.6	7.4	5.9	7.4	7.3	6.7
Fig. S4ah
Time (min)	miR-7fl/fl								Pomc-cre;miR-7fl/fl
0	7.6	5.9	6.8	8.2	7.8	6.6	7.8	8.5	7.9	10.4	10.6	8.2	6.3	6.1	7.7	8.7	9.7	10.7
15	27.4	18.1	17.7	19.4	20.3	21.1	23.4	24.3	24.8	22.9	24	21.4	18.6	17.5	17.8	21	20.6	20.8
30	17.7	12.8	17.1	18.8	24.5	18.9	24.3	22.3	20.8	24.5	21.2	16.3	13.6	12.2	9.9	19.3	22	22.4
45	14.8	11.6	13.8	11.8	13.5	18.3	17.4	18.2	18.1	21.3	19.4	13.8	10.2	10.4	9.2	18.5	22.2	13.8
60	11.7	11.2	10	10.9	13.5	18.3	17.4	18.2	15.4	18.5	17.3	12.1	10.6	9.9	11.1	14.6	14.4	13.8
90	8.9	8.2	6.7	8.6	9.9	8.7	13.6	11.3	12.6	16.7	13.2	10.4	7.1	8.2	7	11.2	12.9	14.2
120	7.7	7.6	5.7	7.1	6.4	6.7	8.1	9.8	10.3	11.3	11.4	7.2	6.1	5.7	7.3	7.9	9.3	9.2

## Sheet: SupplFig5
Fig. S5a
Age (weeks)	miR-7fl/fl								Lepr-cre;miR-7fl/fl
4	17.8	18.5	17.5	16.8	8.8	10.7	10.5	13.2	17.9	16.2	14.1	17.4	16.4	10.1	14.2
5	20.8	21.1	19.7	19.6	11.4	15.1	14.5	16.7	20.3	19.2	17.4	19.9	19.5	14.7	18.8
6	22.3	23.4	20.9	21.4	16.1	19.1	18.4	18.4	21.9	20.6	18.4	21.8	21.8	18.8	20.9
7	23.6	24	22.2	22.5	18.4	20.6	20.4	19.5	22.5	22.2	19.5	22.5	22.9	21.1	22.3
8	24.4	25.5	23.8	23.4	20.5	22.3	21.2	20.4	24.1	23.8	21.3	24.1	24.5	22.1	23.3
9	25	26.4	23.6	24.1	21.7	23	22.9	20.6	24.1	24.6	21.7	24.9	25	23.2	24.3
10	26.2	27.1	24.6	25.5	23.1	24.4	24.1	22	25.6	25.5	23	26	25.9	24.3	25.1
11	26.7	27.9	25.2	26.1	23.6	24.7	24.8	22.5	26	25.5	24.1	26.1	26.5	25.1	25.5
12	27.7	29.2	26.2	26.8	24.2	25.7	25.9	23.1	27	26.2	24.8	27.1	27.4	26	26.5
13	28.4	30.5	26.9	26.8	25.1	26.6	27.1	23.4	28	27.5	25.1	27.4	28.2	27.9	27.4
14	29.1	31	27.2	27.6	24.7	27.2	27.5	23.8	28.4	28.2	25.8	27.8	28.4	28.5	27.3
16	29.7	30.5	27.9	28.2	25.8	28.1	28.4	24.3	28.9	28.6	26.6	27.8	28.7	29.8	28
18	31.6	32.5	29.8	29.4	26.9	29.1	29.4	25.8	30.2	29.7	27.4	29.3	29.8	30.5	30.1
22	33.6	35.4	30.3	30.5	27.7	30.8	32.3	27.6	32.3	31	28.4	29.8	30	32.6	31.8
Fig. S5b
Age (weeks)	miR-7fl/fl													Lepr-cre;miR-7fl/fl
4	13.6	16.3	15.3	14.4	15.3	13.8	13.1	15.4	15	10.6	10.9	13.3	11.8	14.8	14.8	14.6	14.5	10.5	10.5
5	16.2	18.4	17.6	17.1	16.8	15.7	15.7	16.2	16.5	14.6	15.9	15.1	13.8	16.3	16.2	16.1	15.9	14.9	14.7
6	16.9	19.7	17.4	16.7	16.8	16.6	15.8	17.9	16.3	17	17.9	15.3	15	17.4	16.6	16.8	15.9	16.6	16.4
7	18	20.1	18.5	17.5	17.3	16.5	16.5	18	17.4	17.3	18.3	16.3	15.6	18.4	17.4	16.8	17	16.7	16.4
8	18.9	20.3	18.8	17.8	17.9	17.2	17	18.4	18.5	18.2	19.2	17.4	16.3	18.7	17.9	18.2	17.8	17.1	17.3
9	18.8	21.3	19.2	18.5	18.7	18.2	17.8	19.1	18.7	18.5	18.8	18	16.5	19.3	18.3	18.6	18.6	18.3	18
10	20.2	21.6	21	18.3	18.9	18.5	18.6	19.2	19.4	19.1	19.1	18.6	17.2	20.7	18.2	19	19	18.9	19.1
11	21.4	22.3	21.2	18.8	19.2	19.2	18.7	20.6	20.3	18.8	19.3	18.7	17.4	21.3	18.7	20	18.7	19.6	19.1
12	20.9	22.9	21.1	19.2	19.3	19.2	18.9	20.4	20.4	19	19.9	19	17.2	21.7	19.3	19.8	19.3	20	20
13	21.3	24.2	21.7	19.7	19.5	20.3	19.4	20.9	21.4	19.9	20.6	19.9	18.7	22.8	20.3	20.4	20	20.8	21.2
14	21.1	23.2	22	19.9	19.6	20.4	19.5	21.7	21.5	19.3	20.1	19.4	18.8	22.9	20.7	20.3	20	20.8	21.7
16	22.2	24.5	22.3	21.2	20.4	19.7	20.2	23.1	23.2	21.2	22	20.1	19.1	23.9	21.7	21.6	20.1	21.8	22
18	22.2	24	23.6	21.8	21.2	21	20.3	22.4	22.7	21	21.5	20.8	20.7	23.5	21.8	21.4	22.8	21.7	22.5
22	23.2	26.6	24.9	21.6	21.5	22.8	21.1	24.7	23.9	22	24.1	23.5	20.3	26.2	23.9	22.8	22.2	22.8	23.3
Fig. S5c
Age (weeks)	miR-7fl/fl														Lepr-cre;miR-7fl/fl
5	14.7	16	17	15.7	15.2	14.1	16.5	13.4	18	14.4	14	14.1	13.9	12.4	15.3	15.8	17.3	15.8	16	16.8	16.2	15.6	14.6	14.9
6	17.8	18.5	19.4	18.2	18.1	17.6	19	17	22.7	20	19.2	20.2	20	17.7	18.2	19	20.3	18.7	21.6	20.9	21	21.2	20.1	21.3
7	20.4	20.9	23.4	22	20.4	20.4	22.5	20.8	25.3	22.2	21.3	22	22.4	20	19.9	23.3	24.6	22.7	22.6	23.9	22.5	23.9	22.3	23.6
8	21.7	22.7	26.5	24.1	22.3	21.7	24.2	23.3	29.3	26.1	24.2	25.1	25.3	21.8	21.1	25.8	27.5	23.8	25.9	26.7	25.5	26.9	25.5	27.1
9	23	24.7	29.8	26.3	23.8	24	27.9	24.8	31.7	28.4	25.4	26.6	26.5	24.4	22.8	29.5	31.2	26.7	27.3	28.1	26	28.8	27.8	30
10	23.9	26.4	33.6	27.2	25.7	26.4	31.2	26.6	34.4	31	26.7	28.3	30.3	26.7	26.2	30.8	34.5	28.1	30.4	28.4	27.9	29.5	30	33.5
11	25.4	28.5	38.4	29.7	28.1	30.1	35.6	28.2	37.2	34	27.7	29.8	31.5	27.8	28.9	33.2	37.6	31.5	32.6	29.2	28.3	31.1	31.5	35.4
12	26.8	30.2	42.1	31.9	30.7	33.9	38.9	30.1	40.2	35.8	28.7	31.5	33.4	28.7	32.4	35.2	40.7	33.6	35.9	30.2	29.6	32.1	34.2	37.3
13	28.7	33.3	44.1	33.2	32.6	35.8	41.9	31.6	41.4	37.7	29.1	33.6	34.4	30.4	36.8	37.6	43.7	36.3	37.7	31.6	29.9	32.9	35.1	39.3
14	29.4	35.1	45.4	34.2	34.4	38.6	43.2	33	44.6	40.6	30	35	36.3	32	38.3	39.7	45.6	39.1	41	32.1	31.5	34.4	37.8	42
15	29.9	36.6	48.2	34.3	36.2	40.4	44.3	33.5	45.6	41.2	30.5	36.4	38.5	33.6	40.4	40.1	47.8	41.6	42.1	32.8	31.7	36.2	38.4	42.4
16	32.7	38	44	32.7	35.7	41.8	45.5	34.8	46.6	42.2	30.5	37.3	37.7	34.2	44	42.2	45.8	43.1	42.4	34.2	31.7	37	39.8	43.8
Fig. S5d
Age (weeks)	miR-7fl/fl											Lepr-cre;miR-7fl/fl
4	13.4	13.6	13	13.4	11.9	14	15.2	14.5	14.6	16	15.6	12.8	11.9	12.9	14.1	14.2	14	15	15.3	14.9	13.6	14.9
5	17.2	15.7	15	15.2	14.9	17	17.2	16.8	16.6	16.5	16	16	15.2	16.8	16.5	17.3	16.4	17.2	17.2	16.8	16.9	17.6
6	17.5	16.5	16.4	16	16.2	17.7	18.3	17	18.2	17.5	17.3	17.3	16	18.3	17	18.9	18.5	19	18	17.4	18.4	18.8
7	18.6	16.9	17.9	16.3	16.9	19.6	19	17.3	18.9	18.6	18.4	17.7	16.3	19.8	17.8	20.8	20.3	21.1	19.1	18.9	18.8	21.3
8	21.1	17.9	19.6	17.6	18.1	21.6	21.3	18.6	20.1	19.4	18.9	20.4	19.1	23.4	19.1	22.8	22	24.2	20.4	20.8	20.8	23.9
9	22.5	19.5	21.2	19.3	20.4	24	23.2	20.1	21.4	20.9	20.4	22.2	20.4	24.7	21.6	24.7	24.8	26.6	21.9	22.4	23.4	27.4
10	23.8	21.7	22.3	19.7	20.8	25.8	24.4	21.8	22.6	21.3	20.8	21.8	20.8	25.6	21.4	26.3	26.9	28.2	21.7	23.8	24.6	28.9
12	27.6	21.1	24.2	20.9	22.2	29.7	28.8	22.4	24.2	21.5	21.6	24.4	24.1	28.9	25.8	30.2	32.7	31.9	23	25.8	25.3	30.2
13	30.3	22.9	25.8	21.3	23.8	31.3	30.1	24.4	29.3	24	22.2	26.9	24.9	30.4	27.8	33.2	34.7	33.7	24.5	27.9	26.4	31.5
14	31.6	25.2	29.8	25	27	34	34.1	26.9	29	27.9	24.5	28.4	26.5	32.3	29.3	35.7	36.6	36.5	27.6	29.5	30.3	34.5
16	33	25.4	30.7	28.5	30.7	36.8	38.7	30.5	32.3	33.4	26.1	30.6	29.2	34.7	31.5	38.6	40.5	38.7	30.7	33.3	33.3	37.3
18	37.8	29.5	34.4	31.9	33.1	38.5	41.9	34.5	37.1	39	30.8	35.3	32.3	37.7	36.3	41.8	44	40.4	33.8	37.2	38.6	41.5
20	39.6	34	27.9	33.8	34.7	41.6	46.5	38	39.7	41.8	32.5	39.5	35.7	40.1	38.3	44.7	46.1	43.8	37.9	39.6	40.6	42.8
22	41	38.5	40.2	35.3	35.4	42.8	46.8	40.8	43.1	44.5	35.4	40.6	37.9	42.6	41.1	44.6	48	44.6	41.8	42	43.4	45.7
Fig. S5e
Time (h)	miR-7fl/fl								Lepr-cre;miR-7fl/fl
0	0	0	0	0	0	0	0	0	0	0	0	0	0	0	0
1	0	0	0	0.25	0	0.03	0.02	0.06	0.7	0	0	0	0.13	0.09	0.32
2	0	0	0.72	0.26	0	0.03	0.02	0.06	0.7	0	0	0	0.13	0.09	0.47
3	0.25	0.07	0.72	0.26	0	0.03	0.02	0.06	0.85	0	0.03	0.08	0.13	0.09	0.64
4	0.26	0.07	0.72	0.33	0	0.03	0.02	0.06	0.85	0	0.03	0.08	0.49	0.09	0.64
5	0.54	0.07	0.72	0.33	0	0.03	0.09	0.22	0.86	0.03	0.05	0.15	0.49	0.09	0.65
6	0.54	0.07	0.72	0.33	0	0.03	0.09	0.22	0.86	0.03	0.05	0.15	0.49	0.09	1.01
7	0.65	0.07	0.72	0.33	0	0.03	0.09	0.43	0.86	0.03	0.05	0.15	0.55	0.09	1.01
8	0.66	0.07	0.72	0.37	0	0.03	0.09	0.43	0.86	0.16	0.05	0.25	0.55	0.13	1.2
9	0.66	0.07	0.88	0.47	0	0.2	0.2	0.43	0.9	0.16	0.05	0.25	0.81	0.13	1.2
10	0.88	0.13	0.92	0.6	0	0.25	0.42	0.55	0.95	0.27	0.05	0.62	0.9	0.38	1.27
11	0.88	0.13	1.24	0.62	0.11	0.37	0.42	0.55	0.95	0.27	0.05	0.62	0.9	0.38	1.54
12	1.08	0.34	1.36	0.86	0.42	0.7	0.87	0.75	1.3	0.55	0.58	1.08	1.36	0.6	1.63
13	1.77	0.96	2.02	1.12	0.99	1.1	1.34	1.38	1.56	1.25	0.99	1.58	2.21	1.09	2.11
14	1.82	1.37	2.25	1.49	1.58	1.68	1.52	1.8	2.32	1.85	1.61	1.97	2.37	1.71	2.56
15	2.26	1.68	2.8	2.01	2.46	1.95	2.21	2.46	2.55	2.99	2.04	2.38	2.93	2.56	3.22
16	2.83	2.24	3.34	2.75	3.37	2.53	2.62	2.79	2.89	3.25	2.64	3	3.19	2.68	3.64
17	3.26	2.41	4.73	2.91	3.73	3.07	2.86	3.29	3.19	3.25	3.05	3.74	3.98	2.68	3.7
18	3.38	2.67	4.88	3.79	3.99	3.63	2.95	3.29	3.2	4.16	3.49	3.79	4.12	3.43	4
19	3.63	2.87	4.88	3.87	4.52	4.14	3.28	3.67	3.52	4.45	3.77	4.59	4.12	3.96	4.39
20	4.01	3.29	5.03	3.87	4.76	4.68	3.65	3.79	3.69	4.45	3.82	4.92	4.57	4.73	4.75
21	4.01	3.56	5.38	4.14	4.76	4.86	3.65	3.92	3.69	5.02	4.51	5.27	5.18	4.73	5.33
22	4.25	4.2	5.75	4.28	4.76	5.27	3.95	4.08	3.69	5.51	4.51	5.55	5.63	4.73	5.33
23	4.53	4.21	5.99	4.66	4.98	5.69	4.72	4.47	4.01	6.14	4.81	5.59	6.16	4.73	5.95
24	4.77	4.45	6.76	4.67	5.38	6.18	4.72	5.12	4.22	6.7	5.46	5.62	6.18	4.73	6.49
25	4.77	4.46	6.77	4.9	5.38	6.18	4.72	5.12	4.6	6.7	5.46	5.62	6.18	4.73	6.87
26	4.77	4.48	7.03	4.9	5.38	6.18	4.72	5.13	4.6	6.72	5.46	5.62	6.28	4.73	6.89
27	4.77	4.48	7.09	4.9	5.38	6.18	4.72	5.2	4.75	6.72	5.46	5.62	6.35	4.73	7
28	4.77	4.64	7.09	5	5.38	6.18	4.72	5.2	4.76	6.75	5.46	5.62	6.35	4.73	7
29	4.77	4.64	7.09	5	5.38	6.18	4.72	5.2	4.76	6.75	5.5	5.62	6.55	4.73	7.05
30	4.77	4.64	7.09	5	5.38	6.18	4.72	5.2	5.27	6.75	5.5	5.62	6.55	4.73	7.05
31	4.77	4.64	7.09	5.21	5.38	6.24	4.72	5.2	5.27	6.75	5.5	5.62	6.62	4.73	7.05
32	4.77	4.76	7.09	5.21	5.38	6.25	4.78	5.2	5.27	6.75	5.66	5.62	6.84	4.73	7.05
33	4.96	4.76	7.09	5.49	5.38	6.25	4.78	5.2	5.35	6.75	5.77	5.86	6.84	4.73	7.05
34	4.96	4.76	7.17	5.49	5.38	6.36	5.05	5.2	5.35	6.77	5.79	5.86	7.06	4.73	7.67
35	5.04	4.76	7.2	5.56	5.49	6.4	5.32	5.26	5.42	6.77	5.88	5.95	7.08	4.73	7.76
36	5.71	5.16	7.47	5.76	5.83	6.77	5.76	5.55	5.92	7.05	6.21	6.3	7.21	5.36	7.76
37	6.19	5.82	7.95	6.27	6.42	7.09	5.98	5.87	6.62	7.97	6.86	6.77	7.48	5.51	8.49
38	6.59	6.03	8.47	6.44	6.85	7.53	6.84	6.32	6.93	8.63	7.38	7.3	8.17	6.06	9.08
39	6.83	6.84	9.13	7.28	7.51	7.86	7.22	6.85	7.19	9.55	8.05	7.71	8.45	6.92	9.84
40	7.51	6.88	9.59	7.92	8.28	8.78	7.72	7.37	7.63	9.56	9.03	8.2	9.18	7.18	10.05
41	7.77	7.16	10.07	8.09	8.75	8.87	7.76	7.71	8.09	10.4	9.04	8.67	9.65	7.33	10.46
42	7.94	7.87	10.74	8.77	9.22	9.33	8.01	7.71	8.35	11.27	9.31	9.25	10	7.78	10.6
43	7.94	7.94	10.74	9.16	9.59	10.19	8.28	8.04	8.82	11.31	9.52	9.59	10.26	8.1	10.92
44	8.58	8.15	11.09	9.34	10.06	10.19	8.5	8.04	8.82	11.92	9.95	9.91	10.77	8.11	11.16
45	8.62	8.46	11.56	9.7	10.2	10.46	8.73	8.18	8.82	11.92	9.95	9.92	10.81	8.7	11.36
46	9.13	8.86	11.86	9.93	10.57	10.65	9.23	8.44	9	12.04	10.23	10.29	10.95	8.78	11.38
47	9.48	9.15	13.25	10.39	11.16	11.23	9.49	8.76	9.03	13.42	10.67	10.7	11.19	8.78	12.34
48	9.81	9.2	13.79	10.43	11.45	11.43	9.78	9.33	9.48	14.03	10.83	10.95	11.32	8.82	12.72
49	9.97	9.37	13.93	10.43	11.5	11.43	9.8	9.33	9.48	14.34	11.08	10.95	11.32	8.87	12.75
50	10.09	9.37	13.93	10.43	11.5	11.43	9.8	9.33	9.72	14.37	11.08	10.95	11.37	8.87	12.85
51	10.09	9.37	13.93	10.43	11.5	11.43	9.88	9.33	9.72	14.37	11.09	10.98	11.48	8.87	13.03
52	10.09	9.76	13.93	10.43	11.5	11.43	9.88	9.51	9.72	14.37	11.09	10.98	11.49	9.06	13.05
53	10.34	9.76	13.93	10.43	11.5	11.43	9.88	9.51	9.95	14.37	11.17	11.42	11.49	9.23	13.05
54	10.34	9.8	13.93	10.43	11.5	11.43	9.88	9.51	9.95	14.37	11.17	11.42	11.49	9.23	13.45
55	10.34	9.8	13.93	10.43	11.51	11.43	9.88	9.73	9.95	14.37	11.18	11.43	11.49	9.23	13.45
56	10.34	9.8	13.93	10.43	11.51	11.43	9.88	9.73	10.01	14.37	11.18	11.43	11.49	9.23	13.45
57	10.78	9.8	13.93	10.43	11.51	11.47	9.88	9.73	10.01	14.37	11.34	11.55	11.49	9.23	13.45
58	10.83	9.85	13.97	10.44	11.53	11.5	10.3	9.88	10.13	14.38	11.9	11.93	11.64	9.23	13.5
59	10.83	9.85	14.34	10.62	11.68	11.51	10.3	10	10.46	14.38	12.07	11.95	11.82	9.64	13.73
60	11.31	10.09	14.36	10.93	12.25	12.19	10.75	10.14	10.65	14.63	12.39	12.3	12.06	9.9	14.01
61	11.76	10.34	14.96	11.18	12.56	12.5	11.3	10.45	11.35	15.6	13.02	12.75	12.54	10.32	15.06
62	12	10.89	15.21	11.6	13.31	12.87	11.67	10.99	11.73	16.63	13.6	12.98	13.03	10.88	15.08
63	12.64	11.25	16.95	12.29	13.5	13.41	12.47	11.63	12.08	17.65	14.14	13.62	13.28	11.19	15.76
64	13.01	11.75	16.95	12.53	14.9	14.18	12.66	11.88	12.56	18.08	14.86	14.32	13.71	11.92	16.01
65	13.14	12.21	18.59	13.32	15.03	14.94	13.03	12.3	12.74	18.09	15.04	14.68	14.17	12.11	16.3
66	13.44	12.37	19.7	13.56	15.5	15.24	13.19	12.85	13.29	18.69	15.26	15.24	14.81	12.25	16.81
67	13.54	12.46	19.71	13.75	15.52	16.13	13.41	12.87	13.46	19.37	15.62	15.49	15	12.81	17.05
68	13.72	12.7	19.71	14.37	15.53	16.19	14.1	13	13.87	19.38	15.94	16.16	15.32	12.81	17.39
69	14.04	12.81	20.3	14.53	15.53	16.32	14.33	13.01	13.92	20.03	16.08	16.73	15.44	12.84	17.61
70	14.36	12.92	20.47	14.64	15.56	16.98	14.54	13.09	13.94	20.31	16.19	16.74	15.72	12.99	17.96
71	15.08	13.19	21.55	14.94	15.98	18.6	14.91	13.45	14.2	20.95	16.68	17.37	16.1	13.41	18.21
72	15.14	13.33	23.71	15.01	16.44	19.53	15.34	13.73	14.46	21.79	17.04	17.51	16.1	13.46	19.29
Fig. S5f
	miR-7fl/fl								Lepr-cre;miR-7fl/fl
Light	1.173	0.647	0.88	0.817	0.557	0.683	0.96	0.663	1.39	0.5	0.963	1.037	1.043	0.77	1.397
Dark	3.873	3.797	7.023	4.187	4.923	5.827	4.153	3.913	3.43	6.763	4.717	4.8	4.323	3.717	5.033
Fig. S5g
Time (h)	miR-7fl/fl								Lepr-cre;miR-7fl/fl
0	0	0	0	0	0	0	0	0	0	0	0	0	0	0	0
1	0	0	0.01	0.07	0.01	0	0.07	0.12	0.27	0	0.04	0	0.02	0.03	0.26
2	0.01	0.01	0.22	0.11	0.03	0.01	0.19	0.13	0.27	0	0.04	0	0.02	0.04	0.45
3	0.07	0.01	0.26	0.12	0.03	0.01	0.19	0.13	0.43	0	0.38	0.01	0.02	0.05	0.49
4	0.07	0.12	0.31	0.22	0.09	0.03	0.2	0.13	0.43	0.02	0.38	0.01	0.3	0.06	0.49
5	0.22	0.15	0.31	0.22	0.1	0.03	0.22	0.31	0.44	0.11	0.38	0.03	0.3	0.07	0.5
6	0.22	0.15	0.32	0.23	0.28	0.03	0.23	0.32	0.44	0.11	0.38	0.03	0.31	0.08	0.67
7	0.27	0.15	0.42	0.24	0.28	0.04	0.24	0.43	0.5	0.16	0.38	0.03	0.34	0.11	0.67
8	0.28	0.17	0.42	0.26	0.32	0.05	0.25	0.44	0.51	0.21	0.38	0.16	0.34	0.13	0.81
9	0.29	0.18	0.56	0.36	0.37	0.18	0.37	0.44	0.54	0.22	0.38	0.19	0.44	0.13	0.81
10	0.41	0.22	0.64	0.36	0.43	0.23	0.45	0.5	0.6	0.45	0.38	0.3	0.52	0.4	0.89
11	0.42	0.22	0.81	0.36	0.53	0.29	0.45	0.51	0.6	0.45	0.38	0.35	0.53	0.41	0.98
12	0.44	0.46	0.81	0.36	0.72	0.39	0.68	0.6	0.76	0.51	0.57	0.6	0.76	0.43	1.01
13	0.74	0.92	1.24	0.58	0.93	0.6	0.97	0.87	0.98	0.85	0.98	0.79	1.34	0.78	1.34
14	1.03	1.23	1.37	0.9	1.32	0.97	1.18	1.21	1.53	1.23	1.4	0.99	1.47	1.42	1.86
15	1.32	1.32	1.83	1.3	1.71	1.34	1.64	1.71	1.79	1.6	1.63	1.14	1.79	1.59	2.28
16	1.54	1.89	2.22	1.78	2.16	1.55	2	1.84	1.98	1.9	2.18	1.68	2.07	2.13	2.46
17	1.82	2.11	2.66	2	2.58	1.9	2.19	2.28	2.18	1.92	2.26	1.94	2.68	2.21	2.59
18	2.02	2.42	2.78	2.66	2.75	2.42	2.21	2.33	2.2	2.34	2.73	2.08	2.69	2.66	2.71
19	2.08	2.56	2.83	2.74	3	2.62	2.21	2.44	2.32	2.48	2.87	2.49	2.69	2.76	2.87
20	2.27	3.05	2.95	2.74	3.23	2.67	2.66	2.6	2.44	2.48	2.87	2.51	2.95	2.77	3.04
21	2.33	3.17	3.19	2.91	3.29	2.68	2.66	2.64	2.44	2.64	2.96	2.63	3.23	2.79	3.28
22	2.54	3.62	3.37	3.03	3.33	2.98	2.76	2.74	2.44	2.89	3.26	2.87	3.25	2.79	3.29
23	2.83	3.65	3.56	3.31	3.5	3.31	3.08	3.04	2.81	3.17	3.41	3.03	3.6	3.03	3.51
24	2.97	3.9	3.88	3.35	3.64	3.49	3.13	3.32	2.92	3.38	3.79	3.05	3.65	3.47	3.75
25	2.98	3.95	3.9	3.41	3.64	3.49	3.24	3.36	3.12	3.38	3.79	3.05	3.65	3.48	3.75
26	2.99	3.97	3.99	3.41	3.64	3.52	3.24	3.37	3.17	3.41	3.86	3.05	3.76	3.49	3.87
27	2.99	3.97	3.99	3.41	3.67	3.52	3.25	3.4	3.18	3.41	3.86	3.06	3.77	3.51	3.94
28	3	4.2	4.01	3.5	3.77	3.59	3.26	3.4	3.26	3.63	3.86	3.11	3.77	3.51	3.94
29	3.01	4.2	4.14	3.5	3.78	3.6	3.26	3.41	3.26	3.63	3.99	3.11	3.9	3.52	4.03
30	3.04	4.25	4.15	3.51	3.84	3.6	3.32	3.42	3.38	3.63	3.99	3.12	3.9	3.52	4.04
31	3.04	4.26	4.15	3.65	3.91	3.66	3.32	3.45	3.39	3.63	3.99	3.2	3.9	3.53	4.04
32	3.04	4.33	4.28	3.65	3.91	3.66	3.33	3.45	3.39	3.63	4.08	3.2	3.99	3.67	4.09
33	3.18	4.43	4.29	3.76	3.96	3.67	3.33	3.46	3.51	3.65	4.13	3.37	3.99	3.67	4.09
34	3.21	4.45	4.36	3.78	4.03	3.78	3.53	3.47	3.53	3.73	4.14	3.39	4.1	3.84	4.19
35	3.22	4.54	4.38	3.78	4.09	3.78	3.63	3.47	3.53	3.73	4.14	3.54	4.11	3.88	4.19
36	3.34	4.81	4.58	3.86	4.21	4	3.77	3.56	3.91	3.73	4.23	3.59	4.26	3.95	4.33
37	3.85	5.23	4.87	4.06	4.82	4.26	3.98	3.82	4.12	4.03	4.76	4	4.57	4.31	4.83
38	4.09	5.49	5.09	4.35	5.15	4.6	4.42	4.16	4.49	4.51	5.1	4.26	4.94	4.69	5.04
39	4.27	5.9	5.62	4.73	5.51	4.86	4.68	4.53	4.67	4.93	5.47	4.51	5.33	5.15	5.49
40	4.59	6.2	5.97	5.17	5.88	5.38	4.8	4.87	5.05	4.94	5.96	4.88	5.95	5.31	5.69
41	4.72	6.38	6.24	5.25	6.26	5.54	4.84	5.26	5.42	5.24	6.18	5.08	6.05	5.51	5.87
42	4.86	6.83	6.46	5.81	6.6	5.79	4.98	5.26	5.44	5.52	6.37	5.51	6.35	5.95	5.88
43	4.88	6.99	6.51	6.09	6.72	6.08	5.11	5.4	5.72	5.53	6.45	5.57	6.4	6.16	6
44	5.15	7.05	6.66	6.18	6.97	6.11	5.3	5.42	5.81	5.74	6.69	5.7	6.57	6.19	6.19
45	5.19	7.28	6.98	6.38	7	6.35	5.35	5.43	5.82	5.75	6.71	5.71	6.57	6.42	6.19
46	5.47	7.71	7.15	6.49	7.13	6.54	5.59	5.61	5.82	5.76	6.92	5.85	6.57	6.47	6.19
47	5.61	7.98	7.55	6.81	7.29	6.77	5.86	5.99	5.83	6.32	7.25	5.98	6.81	6.6	6.59
48	5.93	7.98	7.79	6.86	7.4	6.88	6.18	6.28	6.2	6.36	7.33	6.02	6.87	6.61	6.79
49	6.02	8.11	7.8	6.87	7.52	6.88	6.18	6.32	6.2	6.48	7.47	6.02	6.87	6.75	6.84
50	6.08	8.12	8	6.91	7.54	6.88	6.19	6.32	6.35	6.48	7.47	6.02	6.91	6.76	6.97
51	6.09	8.15	8.01	6.91	7.56	6.89	6.19	6.33	6.35	6.52	7.47	6.11	6.91	6.76	6.98
52	6.09	8.37	8.01	6.98	7.58	6.89	6.2	6.46	6.35	6.53	7.47	6.11	6.93	6.88	7.04
53	6.19	8.37	8.02	6.98	7.6	6.9	6.26	6.46	6.42	6.56	7.56	6.35	6.94	6.97	7.05
54	6.24	8.6	8.1	7.04	7.65	7.02	6.26	6.47	6.42	6.56	7.56	6.38	6.94	6.99	7.12
55	6.24	8.63	8.11	7.04	7.69	7.02	6.27	6.57	6.42	6.56	7.56	6.45	6.94	7.07	7.13
56	6.25	8.63	8.12	7.04	7.73	7.03	6.28	6.58	6.5	6.61	7.56	6.45	6.95	7.08	7.13
57	6.33	8.67	8.13	7.05	7.83	7.09	6.28	6.59	6.51	6.61	7.7	6.53	6.95	7.18	7.21
58	6.55	8.71	8.25	7.08	7.85	7.13	6.5	6.66	6.55	6.67	7.78	6.69	7.45	7.19	7.28
59	6.55	8.75	8.25	7.13	7.9	7.13	6.5	6.66	6.68	6.67	7.86	6.7	7.55	7.28	7.48
60	6.74	8.91	8.25	7.3	8.16	7.4	6.62	6.75	6.77	6.69	8.13	6.82	7.75	7.38	7.5
61	7.04	9.17	8.66	7.43	8.45	7.61	7.03	7.04	7.27	7.12	8.36	7.1	8.28	7.73	8.08
62	7.14	9.59	8.84	7.68	8.96	7.97	7.32	7.43	7.46	7.45	8.78	7.14	8.65	8.11	8.27
63	7.52	9.84	9.31	8.06	9.14	8.32	7.66	7.84	7.73	7.86	9.04	7.47	8.81	8.34	8.71
64	7.74	10.24	9.42	8.34	9.66	8.76	7.87	7.87	8	8.12	9.67	7.79	9.11	8.77	8.79
65	7.86	10.54	9.9	8.82	9.82	8.91	7.91	8.33	8.18	8.12	9.89	8.02	9.38	9.04	9.01
66	7.93	10.72	10.2	9.05	10.3	9.2	8.08	8.7	8.41	8.42	9.92	8.2	9.72	9.06	9.24
67	8.02	10.85	10.26	9.15	10.42	9.56	8.15	8.71	8.72	8.58	10.23	8.28	9.75	9.4	9.33
68	8.18	11.1	10.27	9.46	10.54	9.66	8.39	8.79	8.84	8.58	10.48	8.52	9.96	9.41	9.49
69	8.24	11.26	10.49	9.66	10.54	9.69	8.4	8.79	8.84	8.7	10.48	8.7	10.03	9.41	9.49
70	8.45	11.42	10.56	9.7	10.66	9.96	8.62	8.79	8.84	8.79	10.48	8.71	10.19	9.55	9.71
71	8.87	11.72	11	9.78	10.88	10.44	8.96	9.13	9.07	9.2	10.81	9.03	10.35	9.77	9.84
72	8.96	11.89	11.36	9.86	11.04	10.64	9.09	9.37	9.19	9.41	10.97	9.18	10.37	9.9	10.32
Fig. S5h
	miR-7fl/fl								Lepr-cre;miR-7fl/fl
Light	0.54	0.767	0.657	0.437	0.683	0.473	0.587	0.437	0.773	0.397	0.603	0.647	0.75	0.56	0.767
Dark	2.447	3.197	3.13	2.85	2.997	3.073	2.443	2.687	2.29	2.74	3.053	2.413	2.707	2.74	2.673
Fig. S5i
Time (h)	miR-7fl/fl							Lepr-cre;miR-7fl/fl
1	5.341	5.545	6.428	5.846	5.467	7.224	7.544	7.824	7.114	6.071	6.146	7.305	6.408	7.001
2	4.924	5.568	7.225	6.218	5.128	6.816	5.802	5.979	6.345	5.487	5.518	5.818	5.841	7.278
3	5.288	5.488	5.841	6.035	4.686	6.33	5.663	6.663	6.057	5.667	6.445	4.976	5.215	6.05
4	5.445	6.317	5.551	6.828	5.261	5.875	5.846	6.055	5.983	5.481	5.301	5.854	6.008	5.513
5	5.525	5.349	5.847	5.542	5.265	6.259	6.635	6.541	6.603	5.714	6.664	4.765	5.4	6.037
6	5.3	5.035	5.305	5.55	4.697	6.155	5.864	5.201	5.587	4.647	5.45	4.555	5.297	6.604
7	5.73	5.54	6.407	5.439	5.337	5.845	6.045	6.435	5.774	4.414	4.888	5.354	5.085	5.499
8	5.929	6.222	5.538	6.974	4.99	5.65	6.513	5.843	6.428	5.349	6.603	5.181	5.53	6.271
9	5.054	5.193	6.333	6.076	5.676	6.959	5.709	6.165	5.349	5.268	5.532	5.324	5.508	6.086
10	6.192	5.766	6.235	6.898	5.154	6.755	6.373	6.427	6.581	6.383	6.402	5.839	6.472	6.313
11	5.146	5.356	6.976	5.82	5.582	5.961	5.711	5.68	6.28	5.216	5.892	5.121	5.308	6.29
12	6.085	6.176	7.107	7.017	6.476	6.75	6.802	7.545	7.79	6.641	6.749	6.433	6.136	6.293
13	6.973	7.899	8.363	8.17	7.005	7.85	7.806	7.985	8.922	8.2	8.449	7.84	7.092	8.011
14	7.016	7.135	7.753	8.074	7.171	7.007	7.584	8.636	9.008	7.278	7.496	6.512	7.472	8.274
15	7.389	7.271	8.837	8.765	6.957	8.058	8.158	8.529	9.24	6.59	7.087	7.099	7.003	8.232
16	7.882	7.969	8.493	9.36	7.179	8.321	7.691	7.736	8.671	7.836	8.676	7.587	7.76	8.79
17	7.237	7.307	8.991	7.557	7.069	8.161	8.081	8.34	6.691	6.253	7.427	7.661	7.114	8.832
18	8.065	7.237	8.779	8.343	7.443	7.324	7.732	7.132	8.139	7.519	7.514	7.701	7.637	8.047
19	6.895	7.061	7.72	8.56	7.732	6.866	8.038	7.546	8.822	6.679	8.498	5.912	7.791	7.178
20	6.972	7.605	7.109	6.134	7.532	8.013	8.484	7.498	7.018	6.037	7.313	6.612	7.528	7.342
21	6.756	6.565	8.239	6.846	6.719	6.912	7.536	5.801	6.774	5.605	7.276	6.471	6.42	7.568
22	7.4	7.347	7.987	7.477	6.667	7.484	7.388	5.29	7.82	6.83	7.229	6.434	6.392	6.611
23	7.377	6.836	7.414	7.59	7.264	7.894	7.598	7.585	8.085	6.384	7.584	6.658	6.843	7.603
24	7.475	6.248	7.929	6.532	7.311	6.963	7.994	6.711	8.837	7.113	7.734	7.574	7.289	8.954
25	5.91	5.983	7.008	7.209	6.398	6.848	6.852	6.697	6.388	5.945	5.63	5.773	5.658	6.659
26	5.874	6.32	6.313	5.77	6.196	5.948	6.259	5.912	6.141	5.425	5.438	6.011	5.308	6.614
27	4.84	5.272	6.047	5.997	4.808	5.643	6.399	5.584	5.523	5.416	5.217	5.07	6.202	6.095
28	4.893	6.217	5.936	6.347	5.319	6.169	5.801	6.681	6.386	4.759	6.094	5.247	5.481	5.967
29	4.947	5.604	6.557	5.993	5.039	5.628	6.113	5.244	5.511	6.002	5.624	6.059	4.838	6.99
30	5.52	5.24	5.376	5.309	5.39	5.63	6.046	6.086	5.483	4.517	5.213	4.451	5.418	5.818
31	5.273	5.207	5.277	6.754	5.207	5.542	6.344	5.901	6.609	4.472	5.669	5.38	4.782	5.517
32	4.761	5.145	6.785	5.547	5.492	5.554	5.429	5.238	5.217	5.748	5.747	4.985	5.72	6.288
33	6.432	6.201	5.182	6.662	4.608	5.422	5.413	6.064	5.829	5.335	6.126	4.854	5.226	5.721
34	4.864	4.993	5.867	5.715	4.7	5.751	5.092	5.634	6.252	5.636	5.915	4.902	5.134	6.045
35	4.943	4.943	5.287	6.06	4.584	6.68	5.14	5.756	5.585	5.325	6.06	5.166	5.065	5.772
36	6.56	6.276	6.472	6.774	5.691	6.954	6.81	6.842	7.127	6.328	6.771	5.935	6.027	6.112
37	7.391	7.512	7.896	7.503	6.181	7.323	7.216	7.537	8.39	7.089	7.795	6.505	6.481	8.214
38	7.38	6.942	6.889	7.756	6.712	7.773	7.626	8.165	8.746	6.697	7.266	6.137	6.873	7.501
39	6.888	7.769	8.261	8.144	6.53	7.686	8.151	7.193	8.976	7.194	7.548	6.527	7.197	7.941
40	7.724	7.453	7.991	8.906	7.502	8.116	8.203	8.567	6.99	7.992	8.063	7.925	6.977	6.938
41	6.79	7.071	7.981	7.024	7.185	7.499	8.273	8.947	7.405	6.745	7.655	7.087	7.133	8.364
42	7.492	7.966	8.011	8.277	7.201	6.958	7.335	7.125	9.305	6.762	9.172	7	7.659	7.624
43	6.278	6.701	6.991	7.792	7.16	7.067	7.666	7.478	7.089	6.87	7.662	7.012	7.418	6.742
44	7.153	6.715	6.529	7.049	6.883	7.283	6.896	7.318	7.335	6.006	7.144	6.807	6.42	6.958
45	6.752	6.837	7.199	7.061	6.564	6.891	6.742	6.192	6.53	5.671	6.688	7.248	6.682	7.069
46	7.237	7.058	7.121	7.053	6.624	7.188	7.063	6.775	5.85	5.836	8.089	6.057	6.515	6.736
47	6.804	7.047	7.313	7.854	6.637	7.319	7.433	6.838	8.239	7.028	8.46	6.943	6.54	7.288
48	7.481	6.587	7.572	6.208	6.648	7.315	7.58	7.286	7.487	5.882	7.354	6.624	5.933	7.748
49	6.172	5.653	6.543	6.32	5.127	6.571	6.779	6.26	6.481	6.139	5.648	5.096	5.907	6.274
50	5.937	5.42	6.055	6.329	4.614	5.583	5.744	6.074	5.409	4.886	5.391	5.276	4.644	6.377
51	4.572	4.94	5.475	5.419	4.505	6.071	5.762	5.122	5.902	5.555	7.212	4.731	4.751	6.132
52	4.518	6.617	4.627	5.2	4.482	5.416	6.403	5.156	5.341	4.523	5.214	5.095	5.275	5.885
53	5.133	5.3	4.882	5.121	4.801	5.944	5.523	6.22	5.154	5.565	6.853	4.388	5.455	5.335
54	4.764	6.405	4.897	6.189	5.378	5.208	5.629	5.046	5.623	4.495	5.743	5.128	4.568	5.986
55	4.255	4.925	5.823	5.32	4.651	5.382	6.408	5.173	4.774	4.397	5.521	4.304	4.965	5.448
56	4.193	4.78	4.575	5.466	4.654	5.409	5.73	5.769	5.048	4.441	5.51	5.19	4.617	5.071
57	4.777	4.695	5.065	5.111	5.046	5.13	5.563	4.901	5.571	5.266	5.56	4.16	4.921	5.907
58	5.542	4.756	5.244	5.434	4.252	6.151	6	5.269	5.307	4.845	5.995	4.739	4.861	5.735
59	4.886	5.042	5.173	5.953	4.236	5.483	6.09	5.992	5.556	5.463	5.888	4.919	5.546	6.223
60	6.418	5.5	5.824	6.909	5.727	7	6.755	6.975	6.963	6.204	7.181	6.322	5.918	6.923
61	7.368	7.551	8.67	7.473	6.133	7.543	7.635	7.951	8.141	6.972	8.384	6.671	6.892	8.039
62	6.77	7.303	7.232	7.918	6.609	7.418	7.86	7.813	8.961	7.204	6.93	6.866	7.176	7.546
63	7.99	7.774	8.223	7.911	6.633	8.146	8.41	7.861	9.227	6.295	8.43	6.256	7.009	8.457
64	8.706	7.365	6.867	8.108	7.163	7.899	7.445	7.953	9.343	7.686	8.915	7.389	7.238	7.452
65	7.754	7.711	8.516	8.346	6.886	7.534	8.38	7.407	7.276	7.526	8.463	7.398	7.286	7.378
66	6.782	7.245	8.795	8.196	6.829	7.759	8.446	6.898	8.053	6.526	7.781	7.21	5.653	7.282
67	6.744	7.132	6.269	7.042	7.23	6.833	7.797	7.846	8.67	6.818	7.581	6.235	7.242	6.861
68	6.864	6.686	6.266	7.644	6.715	7.312	7.1	7.18	6.404	6.199	7.371	6.269	6.064	7.063
69	6.547	6.397	7.796	6.993	6.394	7.155	6.791	6.66	6.975	5.843	7.387	5.455	5.89	6.795
70	6.895	6.486	6.421	7.002	6.919	7.343	6.879	6.519	6.6	5.761	6.915	7.215	6.136	7.058
71	7.059	6.558	7.786	6.645	6.894	7.464	7.371	7.041	7.913	6.23	8.555	6.542	5.993	7.311
72	6.796	6.125	7.799	5.959	7.01	6.772	7.123	6.308	8.721	6.367	6.782	5.832	5.994	8.315
Fig. S5j
	miR-7fl/fl							Lepr-cre;miR-7fl/fl
Light	63.981	66.33	70.361	48.069	61.541	72.565	72.864	71.985	71.69	64.342	70.937	63.235	64.832	73.376
Dark	86.361	85.49	92.669	67.217	83.097	89.483	91.837	88.549	95.551	80.508	92.891	81.757	82.247	91.374
Fig. S5k
Time (h)	miR-7fl/fl							Lepr-cre;miR-7fl/fl
1	0.803	0.81	0.868	0.849	0.795	0.863	0.907	0.886	0.889	0.907	0.88	0.907	0.828	0.93
2	0.772	0.768	0.876	0.82	0.722	0.823	0.809	0.87	0.818	0.835	0.844	0.854	0.794	0.946
3	0.766	0.754	0.893	0.803	0.695	0.753	0.768	0.841	0.827	0.807	0.851	0.787	0.752	0.892
4	0.801	0.792	0.867	0.779	0.68	0.72	0.743	0.819	0.78	0.794	0.768	0.821	0.769	0.902
5	0.788	0.742	0.822	0.748	0.718	0.731	0.766	0.789	0.806	0.77	0.778	0.855	0.713	0.862
6	0.8	0.72	0.762	0.721	0.699	0.743	0.797	0.737	0.753	0.727	0.752	0.784	0.714	0.9
7	0.794	0.708	0.766	0.698	0.709	0.732	0.772	0.76	0.75	0.711	0.721	0.797	0.721	0.878
8	0.763	0.754	0.725	0.759	0.678	0.734	0.819	0.756	0.776	0.736	0.795	0.789	0.762	0.862
9	0.735	0.715	0.757	0.737	0.711	0.778	0.758	0.755	0.733	0.741	0.753	0.776	0.745	0.852
10	0.762	0.727	0.823	0.798	0.807	0.775	0.769	0.768	0.776	0.795	0.8	0.852	0.81	0.813
11	0.8	0.702	0.855	0.757	0.783	0.84	0.753	0.734	0.812	0.838	0.869	0.845	0.807	0.803
12	0.788	0.814	0.883	0.789	0.83	0.857	0.835	0.811	0.825	0.831	0.908	0.883	0.773	0.896
13	0.854	0.887	0.92	0.852	0.87	0.913	0.893	0.879	0.882	0.92	0.914	0.955	0.856	0.945
14	0.888	0.914	0.927	0.898	0.889	0.918	0.939	0.912	0.93	0.925	0.921	0.975	0.919	0.98
15	0.917	0.931	0.941	0.932	0.912	0.929	0.951	0.938	0.942	0.923	0.923	0.96	0.932	0.996
16	0.905	0.945	0.942	0.941	0.922	0.934	0.943	0.929	0.95	0.932	0.948	0.991	0.953	0.997
17	0.918	0.928	0.942	0.933	0.92	0.924	0.952	0.946	0.911	0.912	0.943	0.975	0.925	0.974
18	0.924	0.926	0.953	0.957	0.937	0.881	0.942	0.905	0.943	0.942	0.955	0.984	0.949	0.974
19	0.889	0.924	0.915	0.948	0.933	0.829	0.944	0.873	0.947	0.929	0.959	0.926	0.942	0.925
20	0.906	0.928	0.872	0.889	0.929	0.897	0.946	0.868	0.916	0.916	0.939	0.938	0.901	0.937
21	0.904	0.898	0.891	0.891	0.893	0.852	0.868	0.768	0.877	0.846	0.95	0.935	0.847	0.957
22	0.892	0.932	0.907	0.903	0.875	0.821	0.871	0.718	0.924	0.904	0.943	0.951	0.794	0.931
23	0.886	0.926	0.91	0.882	0.911	0.894	0.884	0.802	0.901	0.879	0.929	0.983	0.843	0.954
24	0.896	0.927	0.908	0.862	0.901	0.886	0.922	0.832	0.932	0.905	0.886	0.954	0.897	0.982
25	0.828	0.869	0.878	0.863	0.854	0.85	0.905	0.85	0.855	0.891	0.782	0.884	0.846	0.933
26	0.773	0.833	0.87	0.785	0.807	0.771	0.852	0.864	0.831	0.827	0.742	0.886	0.792	0.935
27	0.78	0.767	0.837	0.768	0.743	0.765	0.814	0.789	0.771	0.8	0.72	0.818	0.784	0.868
28	0.757	0.78	0.79	0.756	0.76	0.753	0.795	0.836	0.804	0.752	0.726	0.814	0.786	0.864
29	0.711	0.817	0.804	0.756	0.708	0.746	0.758	0.758	0.763	0.782	0.722	0.84	0.741	0.851
30	0.725	0.787	0.778	0.728	0.731	0.746	0.739	0.749	0.749	0.743	0.717	0.783	0.73	0.801
31	0.73	0.746	0.763	0.805	0.726	0.755	0.754	0.831	0.809	0.716	0.72	0.808	0.731	0.781
32	0.718	0.737	0.784	0.787	0.769	0.739	0.715	0.79	0.771	0.796	0.744	0.765	0.758	0.829
33	0.782	0.82	0.751	0.829	0.703	0.781	0.727	0.805	0.806	0.77	0.767	0.862	0.835	0.773
34	0.788	0.769	0.783	0.834	0.736	0.777	0.738	0.846	0.801	0.812	0.785	0.827	0.803	0.852
35	0.779	0.765	0.769	0.797	0.755	0.895	0.742	0.814	0.768	0.795	0.834	0.865	0.865	0.922
36	0.862	0.816	0.834	0.822	0.847	0.883	0.813	0.88	0.815	0.824	0.863	0.855	0.875	0.921
37	0.922	0.93	0.912	0.901	0.887	0.917	0.91	0.939	0.912	0.924	0.88	0.932	0.915	0.962
38	0.933	0.956	0.931	0.925	0.905	0.927	0.944	0.961	0.965	0.941	0.937	0.958	0.945	0.994
39	0.94	0.971	0.949	0.946	0.928	0.935	0.958	0.95	0.977	0.962	0.953	0.981	0.956	1.009
40	0.947	0.98	0.968	0.984	0.935	0.941	0.957	0.969	0.967	0.966	0.972	1.015	0.957	1.017
41	0.939	0.977	0.962	0.963	0.941	0.912	0.971	0.97	0.975	0.954	0.973	1.002	0.958	0.996
42	0.93	0.983	0.947	0.978	0.932	0.864	0.93	0.949	0.973	0.953	0.989	1.005	0.962	0.976
43	0.878	0.973	0.942	0.988	0.925	0.878	0.932	0.957	0.959	0.935	0.96	0.98	0.939	0.935
44	0.908	0.975	0.889	0.974	0.902	0.895	0.916	0.946	0.962	0.891	0.965	0.981	0.918	0.95
45	0.907	0.947	0.926	0.948	0.908	0.854	0.862	0.907	0.94	0.887	0.959	0.951	0.891	0.942
46	0.898	0.952	0.924	0.946	0.891	0.893	0.823	0.886	0.877	0.888	0.936	0.88	0.914	0.886
47	0.911	0.966	0.933	0.951	0.885	0.889	0.896	0.866	0.937	0.931	0.944	0.929	0.907	0.929
48	0.918	0.931	0.961	0.917	0.864	0.899	0.931	0.843	0.948	0.909	0.906	0.884	0.867	0.963
49	0.906	0.84	0.92	0.898	0.77	0.86	0.912	0.877	0.937	0.855	0.882	0.805	0.829	0.924
50	0.886	0.883	0.868	0.84	0.767	0.78	0.839	0.846	0.854	0.852	0.797	0.816	0.775	0.908
51	0.84	0.82	0.861	0.826	0.756	0.81	0.799	0.851	0.86	0.81	0.807	0.786	0.756	0.836
52	0.794	0.853	0.792	0.785	0.732	0.752	0.845	0.8	0.845	0.755	0.757	0.827	0.758	0.859
53	0.785	0.802	0.8	0.753	0.721	0.756	0.774	0.798	0.792	0.785	0.792	0.78	0.79	0.818
54	0.869	0.855	0.772	0.773	0.761	0.73	0.743	0.828	0.824	0.787	0.897	0.782	0.739	0.784
55	0.842	0.841	0.822	0.742	0.727	0.75	0.777	0.779	0.794	0.767	0.834	0.75	0.775	0.845
56	0.799	0.808	0.773	0.75	0.713	0.744	0.801	0.797	0.778	0.745	0.792	0.796	0.791	0.798
57	0.773	0.782	0.807	0.74	0.758	0.762	0.778	0.775	0.818	0.816	0.779	0.776	0.782	0.81
58	0.888	0.767	0.838	0.761	0.758	0.825	0.777	0.769	0.796	0.812	0.816	0.813	0.846	0.801
59	0.855	0.804	0.835	0.809	0.746	0.867	0.796	0.856	0.806	0.829	0.874	0.843	0.87	0.803
60	0.873	0.783	0.886	0.855	0.823	0.868	0.86	0.919	0.802	0.87	0.854	0.898	0.908	0.885
61	0.937	0.895	0.924	0.867	0.891	0.928	0.91	0.945	0.908	0.931	0.875	0.945	0.918	0.971
62	0.953	0.958	0.924	0.908	0.915	0.944	0.945	0.962	0.966	0.95	0.911	0.977	0.956	0.992
63	0.965	0.971	0.951	0.939	0.926	0.946	0.966	0.957	0.977	0.958	0.938	0.987	0.951	1.012
64	0.952	0.975	0.965	0.947	0.924	0.937	0.959	0.951	0.983	0.965	0.961	0.996	0.963	0.992
65	0.929	0.982	0.972	0.963	0.936	0.908	0.973	0.948	0.965	0.939	0.958	0.988	0.959	0.991
66	0.886	0.975	0.976	0.977	0.933	0.897	0.977	0.93	0.967	0.927	0.957	1.006	0.929	0.976
67	0.87	0.936	0.949	0.957	0.935	0.858	0.948	0.955	0.97	0.921	0.954	0.971	0.947	0.968
68	0.85	0.904	0.923	0.947	0.929	0.868	0.905	0.943	0.888	0.879	0.942	0.973	0.92	0.943
69	0.852	0.88	0.918	0.952	0.895	0.888	0.879	0.918	0.897	0.89	0.955	0.949	0.871	0.932
70	0.878	0.854	0.852	0.93	0.896	0.867	0.784	0.857	0.852	0.872	0.941	0.96	0.855	0.894
71	0.903	0.821	0.916	0.919	0.899	0.891	0.849	0.892	0.895	0.87	0.929	0.936	0.848	0.923
72	0.903	0.873	0.93	0.913	0.938	0.896	0.918	0.862	0.925	0.918	0.926	0.908	0.86	0.947
Fig. S5l
	miR-7fl/fl							Lepr-cre;miR-7fl/fl
Light	0.798	0.788	0.82	0.787	0.75	0.787	0.793	0.812	0.805	0.797	0.798	0.823	0.788	0.859
Dark	0.908	0.934	0.93	0.931	0.911	0.898	0.919	0.906	0.934	0.919	0.94	0.962	0.913	0.963
Fig. S5m
Time (h)	miR-7fl/fl								Lepr-cre;miR-7fl/fl
0	0	0	0	0	0	0	0	0	0	0	0	0	0	0	0
1	0.332	0.015	1.449	1.387	0.002	0.603	2.349	2.053	2.745	1.379	4.024	0.027	6.778	1.983	1.532
2	0.834	0.403	3.82	2.745	1.264	1.521	4.983	2.471	3.681	3.476	5.573	0.347	8	2.987	3.634
3	2.478	1.37	3.998	3.676	1.281	1.894	6.402	2.612	6.463	3.487	8.589	2.091	8.003	3.518	4.04
4	3.22	2.842	4.391	7.729	1.409	4.428	6.948	2.643	7.228	4.482	10.167	2.094	10.043	5.941	4.076
5	5.524	2.908	4.503	7.972	1.41	4.932	9.53	4.388	10.422	6.148	14.266	4.059	10.216	6.086	4.411
6	5.585	2.922	4.518	8.81	3.341	5.393	10.196	4.402	10.804	6.377	14.403	4.06	10.361	6.636	5.925
7	7.733	4.239	6.554	9.794	3.343	7.091	10.987	5.967	14.644	7.241	16.551	4.089	12.406	7.212	6.059
8	8.153	5.219	6.587	12.743	3.591	7.447	11.858	6.046	15.359	7.888	17.865	6.367	12.492	7.462	7.225
9	8.292	5.398	7.931	14.651	4.433	9.261	14.123	6.141	18.784	7.91	19.236	6.368	13.091	7.552	7.329
10	10.364	5.745	8.463	17.516	5.033	10.202	16.017	6.463	20.421	8.905	22.174	7.526	14.24	9.368	7.858
11	10.583	5.996	9.308	18.678	5.969	11.577	16.476	6.508	21.191	9.137	22.999	7.627	14.362	9.553	8.619
12	13.061	7.051	10.933	21.553	6.839	14.378	18.605	7.549	23.157	11.288	25.761	9.187	16.481	10.847	9.237
13	16.154	10.509	16.996	28.879	8.107	18.605	22.393	9.948	26.259	17.811	32.881	13.865	22.696	12.675	11.341
14	18.535	11.717	18.617	34.136	9.685	23.607	24.293	12.877	31.178	23.58	38.767	16.566	24.033	16.646	13.823
15	22.639	13.039	23.779	43.236	12.091	28.18	31.311	16.625	35.831	29.433	41.962	18.39	27.042	18.457	18.373
16	27.184	16.106	29.709	51.615	15.651	32.736	39.23	18.98	38.418	34.356	49.921	24.39	33.08	23.887	24.599
17	29.85	18.017	37.353	54.453	19.175	36.397	45.041	24.224	43.737	34.786	52.142	27.562	37.02	25.436	41.25
18	36.365	19.03	52.658	61.144	21.199	41.94	46.461	25.672	45.109	40.35	58.715	29.373	49.171	28.05	48.773
19	38.579	20.093	56.052	67.635	25.281	54.434	46.95	27.783	48.859	44.338	62.303	34.403	49.955	36.739	49.825
20	40.725	22.744	57.431	68.1	28.627	62.748	54.23	34.889	53.255	45.062	64.147	35.13	51.483	48.034	51.037
21	41.886	23.439	62.827	70.768	29.156	66.879	55.413	36.252	53.756	47.469	67.097	36.719	55.219	51.002	52.733
22	45.928	27.366	64.538	73.617	31.466	69.591	57.872	37.661	54.597	49.509	73.426	38.518	55.683	52.845	52.839
23	51.031	27.726	67.552	77.476	32.482	74.46	62.583	40.941	58.305	53.915	76.566	42.048	59.906	56.03	56.692
24	55.157	28.588	72.697	78.419	36.512	78.955	64.968	44.187	59.703	61.308	86.013	44.583	68.812	60.012	61.223
25	55.215	28.976	73.481	80.895	36.551	80.379	67.147	44.978	61.514	61.358	92.771	44.587	68.815	60.316	61.564
26	56.314	29.806	73.895	81.205	36.797	82.876	67.54	45.348	62.663	62.347	95.022	44.786	69.439	60.909	62.421
27	56.405	29.809	74.436	82.614	36.804	83.218	68.407	45.589	63.88	62.784	96.719	44.788	69.741	63.893	63.097
28	56.601	31.756	75.024	86.018	38.1	84.898	71.368	45.589	67.359	63.972	97.031	46.653	69.742	65.165	63.173
29	56.653	31.766	76.469	86.507	38.101	85.37	71.593	45.978	67.929	63.973	101.692	46.659	72.16	65.541	65.257
30	58.157	31.865	76.634	86.92	38.129	86.24	73.357	46.498	69.395	64.364	101.913	46.671	72.16	66.855	65.365
31	58.307	31.904	76.728	89.96	39.146	88.373	73.726	47.964	70.848	66.677	102.585	47.618	73.674	67.145	65.763
32	58.353	32.839	79.782	90.217	39.153	89.941	74.339	48.095	71.383	66.724	105.867	47.62	74.018	69.583	66.742
33	60.981	34.68	79.862	93.059	40.559	90.809	74.749	48.232	74.486	67.408	107.894	49.057	74.033	69.917	66.869
34	61.292	34.898	80.704	93.876	40.751	92.127	76.951	48.644	75.425	68.518	108.784	49.195	74.956	71.202	67.784
35	61.851	35.217	80.892	96.016	41.497	93.094	80.857	48.775	76.838	68.783	110.904	49.633	75.426	71.892	68.336
36	62.612	36.713	83.7	99.253	42.988	95.116	83.501	50.426	78.548	71.144	115.73	51.691	77.774	73.492	69.79
37	67.48	39.822	87.846	103.226	45.259	98.346	86.157	52.067	81.151	77.833	122.835	54.966	80.483	76.165	73.742
38	69.895	40.635	90.027	107.745	47.18	101.434	89.719	55.316	85.27	84.079	125.791	58.482	82.03	78.226	75.521
39	73.497	44.166	96.881	113.478	49.776	104.141	93.463	59.342	87.274	91.814	130.374	62.372	84.858	81.162	78.635
40	75.819	47.911	100.511	119.683	51.967	110.22	101.168	63.605	92.259	92.43	138.147	64.245	89.998	82.932	81.807
41	78.083	48.782	108.611	121.847	53.888	114.622	104.621	70.331	97.952	96.21	143.371	67.812	92.686	85.599	93.498
42	83.48	54.189	113.024	125.735	56.267	118.14	105.453	75.224	99.123	102.683	148.217	75.382	96.761	89.507	99.811
43	84.144	54.443	115.39	129.481	57.53	125.845	106.471	77.925	102.031	103.613	157.477	78.16	99.496	98.711	100.764
44	86.76	55.985	117.305	130.926	60.609	128.686	109.227	80.136	104.328	107.219	161.004	80.48	103.033	99.967	103.752
45	89.598	56.889	118.738	133.441	60.901	130.98	109.804	81.264	105.367	107.263	163.126	80.815	112.665	102.168	105.06
46	91.773	57.78	120.025	135.309	61.795	134.468	111.426	83.636	108.146	107.713	166.038	89.222	113.638	103.576	108.003
47	94.068	59.982	124.028	139.536	63.776	136.537	113.205	86.591	110.074	114.365	169.802	100.914	122.336	106.864	111.859
48	98.07	60.725	127.161	141.843	64.385	140.384	117.248	91.029	113.689	116.533	171.109	103.983	126.762	107.929	116.544
49	98.682	61.011	127.84	142.357	66.621	141.346	117.949	92.878	115.118	117.947	173.031	103.985	126.836	110.422	117.315
50	100.558	61.015	129.763	145.364	66.78	142.191	118.051	93.385	116.337	118.23	173.451	104.039	127.329	110.741	118.664
51	100.664	61.016	130.097	145.565	66.795	142.827	119.265	94.184	116.616	119.35	177.69	112.277	127.817	111.429	118.96
52	100.701	63.179	130.235	146.406	66.92	143.305	119.266	96.329	117.71	119.381	178.059	112.278	128.4	114.157	119.887
53	101.73	63.182	130.44	147.299	66.92	144.101	121.012	96.778	121.294	120.23	181.985	117.803	128.412	117.176	119.943
54	102.151	65.158	131.719	150.519	66.923	148.381	121.05	97.29	121.774	120.705	182.16	117.826	129.75	117.493	120.664
55	102.328	65.177	133.302	151.142	68.203	148.704	121.14	100.704	122.394	120.835	183.333	119.685	129.808	119.446	120.719
56	102.588	65.232	133.392	152.018	68.481	149.907	121.293	101.239	124.896	121.721	183.654	119.685	131.769	119.876	120.846
57	103.341	65.637	133.972	153.046	69.131	152.257	121.448	102.32	125.258	121.764	187.234	120.002	131.805	120.748	121.514
58	105.038	65.961	134.897	153.746	69.624	152.617	122.432	103.237	126.205	122.549	188.319	124.166	132.288	121.788	121.955
59	105.226	66.089	135.189	154.955	70.057	153.745	122.557	104.562	127.334	122.602	189.801	124.269	132.9	122.82	123.054
60	107.919	67.875	136.438	158.396	72.904	156.026	123.675	107.113	130.479	125.626	194.112	133.202	135.907	126.323	124.558
61	110.581	72.766	145.41	163.566	74.305	159.381	125.981	110.387	134.519	131.808	198.31	142.779	139.455	128.739	128.544
62	112.066	74.557	148.58	168.973	77.718	162.621	128.293	113.273	137.462	139.364	203.036	146.199	142.924	131.839	130.15
63	121.07	78.59	155.138	172.426	78.245	166.029	135.042	117.149	141.861	147.925	206.65	152.396	146.394	133.505	137.952
64	134.595	79.562	156.282	177.18	82.44	171.443	143.18	118.111	144.843	157.409	215.43	162.19	150.975	136.983	138.769
65	142.861	84.484	165.696	184.18	83.929	174.358	144	122.234	146.98	157.889	228.683	168.821	154.711	140.684	140.118
66	145.697	85.319	170.529	189.383	89.126	177.634	147.916	128.145	148.661	163.256	232.327	173.763	162.136	141.559	142.956
67	149.807	88.119	172.089	191.914	90.567	181.4	148.794	134.568	153.23	169.757	239.728	175.152	163.003	146.51	143.601
68	152.727	88.918	172.77	194.876	92.644	184.276	150.219	137.949	154.826	169.76	241.961	178.859	165.783	147.32	145.837
69	155.639	89.414	176.012	197.664	92.993	187.197	151.293	139.144	156.923	172.039	244.866	180.734	166.474	148.862	146.651
70	159.323	90.587	177.154	201.068	94.475	190.105	152.32	141.152	158.861	173.451	247.425	184.14	171.5	150.677	148.206
71	164.764	92.417	181.365	203.071	97.171	194.064	154.756	145.083	161.585	178.108	252.292	191.735	176.456	153.177	153.331
72	169.926	92.662	185.32	203.745	97.736	198.407	155.912	147.982	163.909	185.927	257.579	195.034	177.828	154.978	159.072
Fig. S5n
	miR-7fl/fl								Lepr-cre;miR-7fl/fl
Light	10.122	7.442	10.404	19.647	7.278	15.394	14.522	9.957	19.597	10.072	26.16	15.171	11.529	14.24	8.606
Dark	46.52	23.445	51.369	48.268	25.301	50.742	37.449	39.37	35.039	51.903	59.699	49.84	47.747	37.419	44.418
Fig. S5o
Time (h)	miR-7fl/fl										Lepr-cre;miR-7fl/fl
0	0	0	0	0	0	0	0	0	0	0	0	0	0	0	0	0
1	0.25	0.28	0	0.03	0	0.12	0.36	0	0.53	0.16	0.05	0	0.01	0	0.04	0.02
2	0.25	0.28	0	0.03	0	0.12	0.36	0.07	0.54	0.19	0.05	0	0.01	0.03	0.04	0.02
3	0.43	0.39	0	0.1	0.01	0.23	0.36	0.12	0.54	0.31	0.05	0	0.01	0.03	0.35	0.02
4	0.43	0.51	0	0.1	0.01	0.23	0.36	0.12	0.54	0.33	0.05	0.15	0.01	0.05	0.35	0.02
5	0.44	0.7	0	0.12	0.01	0.23	0.36	0.12	0.54	0.53	0.08	0.15	0.2	0.26	0.35	0.02
6	0.44	0.7	0	0.12	0.01	0.38	0.37	0.32	0.54	0.6	0.08	0.15	0.2	0.26	0.35	0.02
7	0.46	1.06	0	0.12	0.01	0.61	0.37	0.35	0.54	0.6	0.08	0.39	0.26	0.27	0.35	0.02
8	0.46	1.11	0	0.12	0.01	0.61	0.37	0.4	0.54	0.6	0.08	0.39	0.45	0.49	0.35	0.02
9	0.46	1.3	0	0.16	0.01	0.62	0.41	0.4	0.69	0.64	0.08	0.83	0.61	0.49	0.36	0.09
10	0.61	1.3	0	0.39	0.01	0.62	0.41	0.7	0.69	0.64	0.08	0.83	0.61	0.69	0.54	0.09
11	0.66	1.42	0	0.43	0.01	0.9	0.43	0.71	0.77	0.74	0.08	0.99	1.14	0.88	0.57	0.13
12	0.86	1.66	0.03	0.44	0.15	1.33	0.43	1.05	1.4	0.9	0.1	0.99	1.16	0.99	0.74	0.27
13	1.27	2.16	0.75	0.95	1.15	1.89	0.63	1.16	1.4	1.32	0.59	1.44	1.39	1.38	1.49	0.57
14	1.82	2.3	0.96	1.5	1.87	2.09	1.48	1.44	1.47	1.77	0.9	1.56	2.02	2.04	1.5	0.8
15	2	2.78	1.63	1.83	1.87	2.87	1.62	1.81	1.99	2.44	1.32	2.23	2.53	2.46	2.04	1.14
16	2.59	3.15	2.41	2.56	2.46	3.05	2.1	2.48	2.36	2.58	2.17	2.53	3.14	2.74	2.21	1.81
17	3.01	3.51	3.76	2.81	3.21	3.32	2.44	2.49	2.63	2.68	2.18	3.3	3.18	3.07	2.52	2.06
18	3.01	3.54	3.79	3.3	4.44	3.44	2.74	3.08	3.16	3.3	2.49	3.3	3.18	3.47	2.79	2.43
19	3.95	4	3.79	3.45	4.97	4.01	3.21	3.13	3.44	3.57	3.1	3.74	3.29	3.98	2.79	3.74
20	4.08	4.58	4	3.8	4.97	4.03	3.44	3.13	3.45	3.59	3.1	4.12	3.58	3.98	3.42	3.85
21	4.09	4.59	4.1	3.81	5.63	4.27	3.81	3.31	3.74	3.71	3.7	4.16	4	4.26	3.74	3.85
22	4.09	4.59	4.37	4.22	6.29	4.4	3.94	3.46	3.78	3.71	4.01	4.42	4.02	4.65	3.74	3.85
23	4.3	5.18	4.64	4.22	6.29	4.75	4.19	3.61	4.3	3.99	4.44	5.1	4.02	4.77	4.32	4.39
24	4.4	5.2	4.73	4.85	6.29	4.75	4.67	4.01	4.53	4.03	4.97	5.31	4.37	4.98	4.32	4.47
25	5.36	5.29	4.86	4.85	6.58	4.75	4.67	4.03	4.56	4.21	5	5.38	4.37	4.98	4.42	4.47
26	5.36	5.29	4.93	4.85	6.67	4.75	4.67	4.03	4.56	4.27	5	5.38	4.55	4.99	4.42	4.47
27	5.36	5.29	4.93	4.85	6.68	4.84	4.67	4.03	4.58	4.27	5.33	5.41	4.69	5.01	4.42	4.47
28	5.36	5.34	5.04	4.85	6.73	4.85	4.68	4.12	4.59	4.33	5.43	5.41	4.77	5.09	4.42	4.47
29	5.36	5.34	5.04	4.86	6.73	4.93	4.68	4.12	4.91	4.37	5.48	5.41	5.09	5.28	4.42	4.47
30	5.36	5.4	5.04	4.86	6.76	4.98	4.68	4.12	4.97	4.37	5.51	5.41	5.15	5.28	4.42	4.47
31	5.36	5.41	5.04	4.86	6.76	4.98	4.68	4.12	5.01	4.37	5.8	5.41	5.15	5.28	4.56	4.58
32	5.39	5.41	5.24	4.86	6.76	5.15	4.68	4.12	5.01	4.37	5.8	5.5	5.15	5.47	4.56	4.58
33	5.39	5.41	5.24	4.86	6.76	5.15	4.68	4.12	5.01	4.4	6.07	5.56	5.15	5.47	5.19	4.58
34	5.58	5.42	5.33	4.86	6.76	5.33	4.73	4.19	5.33	4.43	6.09	5.67	5.31	5.66	5.19	4.58
35	5.63	5.63	5.43	4.88	6.76	5.43	4.73	4.19	5.33	4.43	6.24	5.67	5.37	6.06	5.19	4.58
36	6.1	6.11	5.71	5.66	6.98	5.91	4.95	4.45	5.76	4.64	6.64	5.75	5.64	6.13	5.29	4.58
37	6.47	6.32	6.18	5.88	7.72	6.26	5.42	4.84	5.8	5	7.04	6.39	5.97	6.56	5.78	4.7
38	6.88	6.79	6.93	6.13	8.2	7.09	5.74	5.25	5.96	5.33	7.36	6.57	6.35	7.06	6.12	5.22
39	7.36	7.51	7.44	6.36	8.66	7.15	6.08	5.49	6.66	5.51	7.72	7.41	6.73	7.66	6.63	5.72
40	7.53	7.72	8.54	7.14	9.59	7.41	6.51	5.78	6.68	5.96	8.24	7.51	7.42	7.83	7.24	6.08
41	7.87	7.92	9.52	7.27	10.58	8.01	6.86	5.98	7.57	6.58	8.56	7.52	7.49	7.96	7.24	6.7
42	8.3	8.12	9.52	7.39	10.87	8.01	7.45	6	7.58	6.59	8.86	7.74	7.92	8.37	7.32	7.56
43	8.68	8.13	10.17	8.43	11.24	8.33	7.82	6.29	7.58	6.63	9.19	8.37	8.53	8.47	8.04	7.84
44	8.68	8.62	10.17	8.43	11.81	8.53	7.83	6.62	7.91	7.87	9.25	8.42	8.54	9.12	8.31	7.87
45	8.68	8.66	10.63	8.43	11.83	9.02	8.07	6.62	8.68	7.87	9.58	8.96	8.61	9.16	8.31	7.87
46	9.5	9.11	10.63	9.06	11.83	9.36	8.07	6.7	8.7	7.87	9.92	9.27	8.64	9.29	8.55	8.82
47	9.51	9.21	11.04	9.1	12.29	9.68	8.22	6.87	8.74	7.88	9.97	9.63	8.77	9.78	8.55	8.88
48	9.69	9.79	11.32	9.14	12.58	9.68	8.93	7.14	8.83	7.89	10.28	9.66	8.93	9.86	8.84	9.88
49	10.31	10.05	11.32	9.16	12.58	9.68	9.01	7.15	8.83	7.9	10.31	9.71	9.01	10.14	8.94	10.09
50	10.31	10.05	11.39	9.16	12.58	9.68	9.01	7.18	8.84	7.9	10.31	9.71	9.02	10.14	8.94	10.09
51	10.31	10.05	11.39	9.17	12.58	9.68	9.01	7.18	8.84	7.9	10.31	9.73	9.05	10.35	8.94	10.09
52	10.31	10.05	11.48	9.17	12.8	9.73	9.01	7.28	8.84	7.9	10.31	9.73	9.08	10.35	9.02	10.09
53	10.31	10.24	11.48	9.17	12.8	9.73	9.12	7.29	8.88	7.9	10.31	9.73	9.19	10.35	9.03	10.09
54	10.31	10.24	11.97	9.23	12.8	9.77	9.12	7.3	8.88	7.95	10.31	9.73	9.19	10.47	9.03	10.09
55	10.31	10.24	11.97	9.23	13.31	9.77	9.12	7.3	8.88	7.95	10.31	9.73	9.19	10.47	9.05	10.09
56	10.31	10.66	11.97	9.46	13.32	9.85	9.13	7.3	8.93	8	10.45	9.73	9.19	10.6	9.05	10.09
57	10.32	10.73	12.03	9.59	13.41	9.89	9.38	7.32	8.96	8.75	10.49	9.73	9.35	10.6	9.22	10.09
58	10.32	10.76	12.03	9.61	13.47	10.01	9.38	7.34	8.98	8.76	10.49	9.76	9.57	10.61	9.24	10.11
59	10.56	11.09	12.03	9.62	13.47	10.24	9.38	7.34	8.98	8.77	10.5	9.77	9.57	10.61	9.4	10.11
60	10.59	11.15	12.05	9.85	13.66	10.27	9.73	7.48	9.14	8.93	10.67	10.06	10.09	10.7	9.65	10.23
61	10.91	11.41	12.68	10.09	13.99	11.45	9.74	7.77	9.33	9.13	11.16	10.1	10.09	11.03	10.28	10.97
62	11.17	11.92	13.53	10.88	14.67	11.55	10.43	7.93	9.77	9.45	11.38	10.3	10.97	11.55	10.31	11
63	11.57	12.23	14.04	11.27	14.74	11.95	10.46	8.31	10.01	9.74	11.71	10.68	11.56	11.67	10.84	11.12
64	11.71	12.45	14.65	12.94	15.45	12.47	10.79	8.52	10.12	9.96	12.46	10.86	11.72	12.06	11.42	11.86
65	11.98	12.9	15.27	13.33	16.4	12.9	10.86	8.9	10.34	10.51	12.99	11.18	12.54	12.27	11.42	11.99
66	12.25	13.42	15.59	13.4	17.37	13.2	11.28	8.9	10.48	10.55	13.57	11.82	12.56	12.73	12.18	12.28
67	12.44	13.57	15.91	13.42	17.72	13.35	11.3	9.14	10.58	10.68	13.9	12.02	12.62	12.81	12.31	13.04
68	12.58	14.19	17	14.05	17.75	13.95	11.3	9.15	10.67	10.68	14.74	12.51	12.62	13.36	12.31	13.04
69	12.59	14.23	17	14.05	18.15	14.08	11.3	9.19	10.75	10.83	14.94	12.9	13.47	13.37	12.74	13.25
70	13.06	14.26	17.48	14.41	18.15	14.7	11.67	9.53	11.38	10.89	15.76	13.03	13.47	13.37	12.74	13.34
71	13.08	14.34	17.61	14.42	18.41	14.8	11.78	9.53	11.95	10.9	16.51	13.2	13.58	13.37	12.75	13.65
72	13.08	14.64	17.99	15.38	19.55	14.89	12.13	10.27	12.61	11.02	16.81	13.31	13.6	13.4	13.41	14.51
Fig. S5p
	miR-7fl/fl										Lepr-cre;miR-7fl/fl
Light	1.153	1.31	0.58	0.653	0.64	1.027	0.503	0.61	0.98	0.85	0.72	0.61	1.197	0.993	0.84	0.243
Dark	3.207	3.57	5.417	4.473	5.877	3.937	3.54	2.813	3.223	2.823	4.883	3.827	3.337	3.473	3.63	4.593
Fig. S5q
Time (h)	miR-7fl/fl										Lepr-cre;miR-7fl/fl
0	0	0	0	0	0	0	0	0	0	0	0	0	0	0	0	0
1	0.25	0.14	0.01	0.05	0.02	0.05	0.29	0.02	0.16	0.12	0.11	0.01	0	0.06	0	0.18
2	0.26	0.19	0.21	0.05	0.02	0.06	0.29	0.14	0.16	0.2	0.12	0.03	0	0.1	0	0.18
3	0.43	0.31	0.38	0.12	0.52	0.33	0.38	0.27	0.38	0.34	0.17	0.26	0.4	0.19	0.39	0.21
4	0.43	0.32	0.39	0.12	0.54	0.34	0.39	0.27	0.39	0.35	0.18	0.39	0.42	0.19	0.4	0.24
5	0.47	0.57	0.4	0.24	0.62	0.35	0.4	0.3	0.39	0.44	0.26	0.39	0.54	0.41	0.4	0.24
6	0.48	0.57	0.52	0.24	0.63	0.49	0.55	0.47	0.4	0.57	0.27	0.41	0.54	0.42	0.41	0.39
7	0.6	0.85	0.52	0.31	0.63	0.62	0.55	0.52	0.47	0.57	0.35	0.65	0.55	0.47	0.41	0.44
8	0.6	0.86	0.54	0.31	0.63	0.63	0.57	0.54	0.48	0.58	0.35	0.65	0.63	0.69	0.42	0.44
9	0.6	0.87	0.65	0.38	0.7	0.64	0.61	0.54	0.51	0.6	0.35	0.86	0.92	0.7	0.43	0.57
10	0.7	0.94	0.65	0.51	0.78	0.69	0.62	0.79	0.52	0.6	0.35	0.87	0.92	0.77	0.49	0.57
11	0.7	1.01	0.84	0.52	0.85	0.9	0.68	0.83	0.61	0.71	0.53	0.96	1.11	0.81	0.59	0.62
12	0.71	1.14	0.87	0.6	1.03	1.1	0.68	0.89	0.61	0.76	0.53	1.01	1.11	0.95	0.67	0.67
13	0.95	1.44	1.24	0.72	1.41	1.48	0.85	0.9	0.69	1.04	0.71	1.21	1.11	1.2	0.91	0.81
14	1.33	1.56	1.36	1.07	1.89	1.7	1.36	1.17	0.76	1.47	0.89	1.37	1.51	1.6	1.29	1.01
15	1.43	1.88	1.68	1.23	1.97	2.04	1.69	1.51	1.06	1.91	1.11	1.8	1.85	1.95	1.54	1.21
16	1.88	2.1	2.05	1.45	2.25	2.4	2.09	2.04	1.3	2.2	1.41	2.07	2.26	2.15	1.76	1.55
17	2.25	2.44	2.39	1.73	2.57	2.62	2.37	2.18	1.5	2.27	1.62	2.43	2.42	2.38	2.03	1.75
18	2.27	2.49	2.57	1.94	3.01	2.81	2.51	2.33	1.89	2.59	1.81	2.56	2.42	2.73	2.32	2.1
19	2.83	2.8	2.83	2.08	3.22	3.19	2.79	2.7	2.07	2.74	2.15	2.92	2.55	2.96	2.33	2.53
20	3.01	3.16	3.12	2.27	3.22	3.32	2.79	2.7	2.08	2.75	2.16	3.26	2.75	2.98	2.78	2.75
21	3.12	3.25	3.26	2.35	3.46	3.62	3.12	3.07	2.35	2.82	2.47	3.28	2.97	3.25	3.15	2.75
22	3.13	3.25	3.56	2.57	3.83	3.79	3.25	3.2	2.36	2.83	2.56	3.6	3.06	3.36	3.16	2.85
23	3.41	3.7	3.78	2.57	3.83	4.12	3.43	3.42	2.79	2.95	2.81	3.75	3.08	3.54	3.68	3.18
24	3.5	3.83	3.93	3	3.85	4.13	3.72	3.68	2.98	3.11	3.16	4.21	3.46	3.79	3.68	3.34
25	3.81	3.95	3.98	3.02	4.06	4.21	3.72	3.77	3	3.12	3.17	4.29	3.46	3.83	3.75	3.35
26	3.81	3.95	4.2	3.02	4.07	4.21	3.84	3.77	3	3.31	3.18	4.3	3.65	3.83	3.75	3.35
27	3.84	3.96	4.2	3.03	4.11	4.43	3.84	3.77	3	3.32	3.27	4.5	3.82	3.87	3.83	3.49
28	3.85	3.98	4.31	3.03	4.19	4.43	3.91	3.82	3.06	3.35	3.41	4.5	3.83	3.94	3.84	3.49
29	3.9	3.98	4.31	3.15	4.2	4.44	3.91	3.82	3.1	3.37	3.48	4.68	3.93	4.08	3.84	3.49
30	4.1	4.22	4.32	3.15	4.28	4.63	3.91	3.82	3.31	3.37	3.5	4.79	4.11	4.08	3.85	3.53
31	4.1	4.27	4.33	3.15	4.28	4.63	4.07	3.89	3.33	3.38	3.7	4.79	4.11	4.09	4.05	3.53
32	4.26	4.27	4.62	3.23	4.35	4.82	4.08	3.89	3.33	3.39	3.7	5.01	4.21	4.3	4.05	3.58
33	4.26	4.27	4.62	3.23	4.36	4.86	4.09	3.94	3.33	3.49	3.86	5.05	4.22	4.32	4.18	3.58
34	4.32	4.36	4.66	3.45	4.55	4.95	4.17	4.04	3.55	3.55	3.9	5.25	4.39	4.46	4.21	3.8
35	4.32	4.46	4.7	3.47	4.55	5.07	4.17	4.04	3.56	3.55	3.9	5.26	4.41	4.57	4.21	3.8
36	4.4	4.68	4.79	3.63	4.67	5.3	4.22	4.14	3.63	3.57	4	5.42	4.51	4.71	4.35	3.81
37	4.73	4.95	5.01	3.73	5.01	5.68	4.39	4.48	3.71	3.89	4.01	5.64	4.66	5.01	4.59	3.99
38	4.99	5.2	5.3	3.77	5.19	6.05	4.71	4.77	3.79	4.2	4.01	6.05	4.82	5.33	4.8	4.25
39	5.38	5.56	5.62	3.98	5.32	6.5	5.06	5.07	4.12	4.5	4.07	6.42	5.14	5.66	5.28	4.48
40	5.59	5.86	6.01	4.39	5.81	6.94	5.34	5.36	4.32	4.97	4.19	6.75	5.53	5.95	5.7	4.73
41	5.84	6.05	6.21	4.58	6.26	7.36	5.61	5.62	4.54	5.38	4.45	6.97	5.63	5.99	5.75	4.97
42	6.25	6.26	6.44	4.67	6.31	7.42	5.79	5.62	4.74	5.54	4.64	7.05	5.83	6.37	5.77	5.32
43	6.34	6.26	6.81	5.09	6.31	7.73	6.03	6.12	4.75	5.55	4.91	7.57	6	6.44	6.26	5.66
44	6.35	6.6	6.83	5.11	6.81	8	6.03	6.33	5	6.06	4.97	7.64	6.13	6.94	6.39	5.84
45	6.46	6.61	7.21	5.17	6.82	8.35	6.04	6.33	5.18	6.12	5.25	7.96	6.2	7.04	6.39	5.85
46	6.68	6.85	7.22	5.6	6.82	8.7	6.06	6.56	5.25	6.12	5.52	8.22	6.24	7.22	6.64	6.32
47	6.8	7.03	7.56	5.62	7.32	9	6.4	6.83	5.35	6.36	5.6	8.51	6.55	7.64	6.65	6.38
48	7.08	7.49	7.82	5.66	7.49	9.13	6.72	7.01	5.53	6.4	5.9	8.63	6.72	7.67	6.83	6.86
49	7.23	7.67	7.82	5.7	7.49	9.17	6.86	7.01	5.53	6.45	5.91	8.73	6.82	8	6.88	6.94
50	7.23	7.67	7.83	5.7	7.49	9.18	6.86	7.21	5.7	6.45	5.91	8.74	6.82	8	6.88	6.94
51	7.29	7.68	7.83	5.76	7.49	9.25	6.95	7.24	5.7	6.46	5.92	8.82	6.87	8.26	6.91	6.99
52	7.3	7.69	8.1	5.76	7.66	9.53	7.05	7.3	5.71	6.47	6.02	8.92	6.88	8.29	6.99	7.04
53	7.42	7.88	8.11	5.78	7.67	9.58	7.16	7.3	5.74	6.53	6.03	9.13	7.08	8.35	6.99	7.1
54	7.42	7.89	8.34	5.97	7.67	9.63	7.16	7.38	5.75	6.63	6.03	9.14	7.09	8.46	7	7.1
55	7.43	7.89	8.34	5.99	7.81	9.64	7.16	7.46	5.84	6.63	6.16	9.14	7.13	8.46	7.14	7.1
56	7.43	8.1	8.34	6.17	7.91	9.76	7.18	7.47	5.87	6.74	6.35	9.15	7.14	8.7	7.14	7.1
57	7.59	8.14	8.51	6.17	7.92	9.86	7.33	7.59	5.88	6.82	6.4	9.37	7.31	8.73	7.28	7.23
58	7.59	8.16	8.51	6.21	7.97	10.14	7.35	7.62	5.89	6.84	6.42	9.46	7.48	8.77	7.31	7.27
59	7.73	8.16	8.51	6.25	8.06	10.21	7.35	7.62	5.92	6.84	6.43	9.47	7.49	8.77	7.39	7.27
60	7.77	8.18	8.51	6.25	8.11	10.34	7.5	7.67	5.98	6.94	6.49	9.63	7.59	8.82	7.58	7.32
61	7.99	8.34	8.51	6.42	8.33	10.82	7.56	8	6.17	7.04	6.5	9.85	7.76	9.07	7.7	7.52
62	8.23	8.76	8.51	6.72	8.42	11.2	7.75	8.22	6.3	7.25	6.58	10.17	7.98	9.21	7.91	7.57
63	8.43	8.97	8.51	6.97	8.58	11.56	7.89	8.66	6.45	7.52	6.7	10.67	8.14	9.54	8.17	7.68
64	8.67	9.08	8.51	7.25	8.96	11.95	8.16	8.94	6.61	7.68	6.99	10.86	8.37	9.84	8.46	7.92
65	9.04	9.36	8.51	7.37	9.38	12.21	8.3	9.21	6.77	8.03	7.22	11.12	8.64	10	8.46	8.14
66	9.25	9.52	8.51	7.49	9.7	12.57	8.37	9.21	6.93	8.11	7.52	11.39	8.71	10.21	8.89	8.27
67	9.43	9.56	8.51	7.51	9.87	12.78	8.68	9.59	7	8.33	7.6	11.56	8.94	10.39	9.04	8.46
68	9.73	9.83	8.51	7.84	9.89	13.13	8.68	9.67	7.1	8.37	8.01	11.77	8.99	10.61	9.05	8.52
69	9.78	9.88	8.51	7.86	10.44	13.31	8.68	9.78	7.19	8.57	8.01	11.91	9.31	10.64	9.45	8.66
70	10.06	10.06	8.51	8.14	10.44	13.71	9.13	10.23	7.44	8.58	8.27	12.21	9.32	10.74	9.45	8.78
71	10.26	10.16	8.51	8.18	10.75	13.84	9.14	10.25	7.72	8.7	8.58	12.37	9.49	10.92	9.47	9.2
72	10.38	10.38	8.51	8.44	10.94	14.06	9.55	10.84	7.85	8.81	8.68	12.58	9.57	11.05	9.86	9.5
Fig. S5r
	miR-7fl/fl										Lepr-cre;miR-7fl/fl
Light	0.767	0.893	0.807	0.607	0.823	1.16	0.653	0.67	0.57	0.587	0.653	1.073	1.01	1.007	0.697	0.533
Dark	2.693	2.567	2.03	2.207	2.823	3.527	2.53	2.943	2.047	2.35	2.24	3.12	2.18	2.677	2.59	2.633
Fig. S5s
Time (h)	miR-7fl/fl										Lepr-cre;miR-7fl/fl
1	9.096	8.469	6.355	5.864	6.736	8.382	6.434	6.545	8.47	6.243	8.248	6.387	7.233	6.299	8.279	7.642
2	6.615	6.413	6.678	4.761	5.689	6.215	5.896	5.339	7.361	6.947	5.497	5.925	5.823	5.412	6.601	6.002
3	6.852	6.531	6.752	5.948	7.481	7.551	5.808	6.338	6.166	6.823	5.567	6.182	7.444	5.547	7.827	6.286
4	6.147	5.457	6.346	4.894	6.217	6.317	5.337	4.556	5.674	6.057	4.863	6.037	5.791	4.839	7.117	5.549
5	6.688	7.218	5.733	6.132	6.571	5.663	5.257	4.913	6.199	6.163	6.771	5.945	6.21	6.546	7.075	5.906
6	5.716	5.311	6.181	4.55	6.127	6.175	6.051	5.76	5.628	7.465	5.025	5.152	5.305	4.522	6.247	6.259
7	6.393	6.843	5.386	5.366	5.9	7.135	5.46	5.829	6.552	5.772	5.855	6.952	5.73	4.822	6.804	6.86
8	5.285	5.707	5.352	4.397	5.609	5.703	5.304	5.398	5.427	6.015	5.049	5.543	5.438	5.776	6.151	5.485
9	5.816	5.34	6.591	4.798	6.568	5.851	5.337	4.839	6.436	6.223	5.406	6.684	7.466	4.89	6.75	6.025
10	6.531	6.072	5.495	6.056	6.517	5.64	5.567	6.36	5.67	5.574	4.729	5.916	5.445	4.869	6.9	6.156
11	6.088	6.315	6.293	4.937	5.329	7.53	5.692	5.429	6.892	6.845	6.007	6.726	6.626	4.914	7.545	5.686
12	7.309	6.842	6.532	5.5	7.551	7.368	6.01	6.374	6.017	7.378	5.792	6.609	6.682	6.299	8.218	6.858
13	9.255	7.783	8.053	7.647	8.807	9.219	7.507	7.768	7.433	8.422	8.206	7.871	8.247	7.93	9.524	8.6
14	9.406	8.534	7.723	8.217	9.533	9.368	7.866	8.245	8.226	9.104	9.14	8.558	8.851	8.033	9.996	8.632
15	9.937	8.641	9.01	8.341	8.49	10.095	7.861	8.592	9.264	10.15	9.302	9.226	8.498	8.142	10.855	9.439
16	9.517	8.835	9.263	8.23	8.932	9.897	8.755	8.511	8.647	9.932	9.297	8.908	9.533	7.062	10.543	9.297
17	9.798	8.679	9.684	8.232	10.363	9.108	8.085	7.403	7.927	7.819	9.492	8.72	9.753	7.085	10.342	9.536
18	6.88	7.327	8.663	7.943	10.344	7.796	6.862	7.178	9.33	9.281	9.331	7.377	6.512	8.098	9.499	9.442
19	8.244	7.598	7.87	7.488	10.057	10.232	7.73	7.848	8.717	8.566	9.166	7.227	8.811	8.179	7.308	9.108
20	9.163	8.879	9.624	6.776	6.697	8.43	6.51	5.459	6.402	6.666	6.483	8.955	7.668	6.035	9.825	9.783
21	7.33	8.028	8.013	5.767	8.287	7.954	8.255	7.413	8.185	9.011	7.981	6.76	6.843	6.562	9.842	7.189
22	6.328	5.718	8.473	7.96	10.662	8.699	7.031	6.94	7.239	8.652	8.224	7.784	7.915	6.057	7.843	6.379
23	8.392	7.439	8.042	4.949	9.277	8.606	7.533	6.588	7.899	7.126	7.097	7.16	6.315	6.308	9.133	8.848
24	6.891	8.216	8.162	7.259	7.412	7.079	7.599	8.291	9.199	7.631	9.321	8.985	8.943	7.401	7.851	8.327
25	8.99	8.196	7.162	6.527	8.627	7.174	6.114	6.766	7.823	6.432	7.533	7.624	6.489	5.682	8.21	6.801
26	6.567	5.788	6.378	4.878	6.589	5.966	6.305	5.357	6.256	7.834	5.646	6.174	6.598	5.133	6.841	5.729
27	6.459	5.435	6.267	5.343	6.355	7.94	5.792	5.406	5.798	6.418	6.335	6.683	7.168	5.57	8.227	6.965
28	6.514	5.77	6.661	4.262	7.207	6.793	5.958	5.93	6.394	6.664	6.384	6.009	5.994	5.284	6.449	6.349
29	6.295	4.99	5.974	6.217	6.287	5.76	5.691	5.143	6.567	7.07	6.411	6.683	6.427	5.597	6.545	5.171
30	7.367	7.516	6.147	4.886	6.762	7.216	5.636	4.986	7.639	5.809	5.673	6.283	8.054	4.174	6.438	6.484
31	5.795	6.173	5.796	4.401	6.314	6.129	6.57	5.849	7.1	6.282	6.671	6.085	6.098	4.63	7.851	5.472
32	7.311	4.967	7.851	5.764	6.641	6.609	5.608	4.785	6.243	5.988	5.624	6.314	6.727	5.148	6.36	5.7
33	5.945	5.423	5.948	4.633	6.272	6.687	5.197	5.459	6.29	7.067	6.902	6.89	5.391	5.04	7.595	5.271
34	6.863	5.501	6.095	5.843	6.782	7.019	6.47	6.07	6.44	6.417	6.026	6.553	6.718	4.904	7.444	6.91
35	5.9	5.558	6.051	5.209	6.275	6.545	5.488	5.077	6.101	5.813	5.91	5.964	5.785	5.298	6.81	5.827
36	6.644	7.096	6.637	6.328	7.204	7.244	6.368	5.731	6.621	6.555	6.115	6.935	6.457	6.033	7.889	6.468
37	8.767	7.234	8.178	7.664	9.154	9.164	7.325	7.205	8.286	8.258	7.666	8.046	7.442	7.386	9.747	8.427
38	9.311	8.936	7.525	8.04	9.978	9.739	7.034	7.597	8.058	8.755	8.079	7.792	9.554	7.534	8.335	9.065
39	9.063	8.558	8.453	8.192	8.887	10.197	8.012	8.449	8.017	8.942	9.274	9.118	9.758	8.083	10.474	9.58
40	10.21	9.167	9.278	8.187	9.784	10.034	7.873	8.265	8.348	9.744	9.582	9.327	9.627	8.084	10.309	9.679
41	10.248	9.194	8.839	8.578	10.698	10.156	8.399	7.848	9.164	9.564	9.217	8.672	7.412	6.621	8.445	8.298
42	9.708	8.81	6.944	8.192	9.626	8.518	8.624	6.453	8.338	8.757	9.744	7.206	8.653	7.712	7.372	7.968
43	8.33	6.018	9.138	7.707	7.558	8.958	7.622	7.973	6.738	7.125	9.957	8.828	8.109	5.105	9.962	9.059
44	6.524	8.555	6.956	6.022	10.332	9.098	6.725	7.654	8.205	9.556	6.995	7.462	7.987	7.97	9.896	7.978
45	7.003	7.16	8.031	5.418	8.251	9.098	6.426	6.046	8.599	8.698	7.321	7.51	7.213	6.927	8.179	6.604
46	8.408	7.641	6.953	8.142	6.766	9.962	6.01	7.132	7.642	6.829	8.8	8.321	7.676	5.239	8.775	8.464
47	6.657	6.368	7.204	6.601	8.652	8.569	6.392	6.817	6.748	8.101	6.704	7.66	8.261	7.372	7.407	7.475
48	7.725	8.618	9.004	6.048	9.152	8.554	8.259	7.333	8.009	7.573	7.955	7.013	6.917	5.425	9.203	8.352
49	8.344	8.68	6.318	6.051	7.574	7.523	6.343	5.44	6.094	7.141	6.545	7.468	7.082	5.475	8.394	7.755
50	6.098	7.028	6.047	4.626	6.215	6.194	5.489	5.162	7.54	6.077	5.235	5.938	5.784	4.735	6.416	6.059
51	5.889	5.759	5.486	5.457	5.968	6.252	5.831	5.724	6.454	6.31	5.187	5.72	5.957	5.069	6.093	6.362
52	5.589	5.596	6.81	4.295	6.639	7.112	5.555	5.679	5.833	5.992	6.029	5.964	5.997	5.166	7.45	6.358
53	6.566	6.6	5.554	4.662	6.88	7.137	6.051	5.136	6.176	6.433	5.095	6.936	6.345	4.361	6.351	6.31
54	5.903	6.039	6.452	5.394	6.037	6.271	5.444	5.363	6.181	7.707	5.331	6.631	6.469	5.538	6.139	6.135
55	5.564	5.136	5.966	4.577	7.105	6.342	5.113	4.982	5.993	6.284	5.207	5.578	5.901	4.167	6.885	5.679
56	6.202	6.668	5.729	6.52	6.789	6.692	5.399	5.524	6.902	6.174	6.551	6.044	5.683	5.577	5.863	5.604
57	5.753	6.625	6.691	5.46	6.606	6.469	6.302	4.952	6.612	7.738	5.512	6.318	6.723	5.342	7.246	6.181
58	5.82	5.185	5.366	4.033	5.475	5.474	4.75	4.097	5.4	6.361	5.776	4.994	4.825	3.772	5.879	4.811
59	5.946	6.175	5.652	5.098	5.556	6.043	5.033	4.348	5.108	5.167	5.347	5.732	5.176	3.852	6.225	4.994
60	6.945	6.289	6.199	5.702	7.534	7.29	5.782	5.031	6.835	6.542	6.293	6.285	6.71	4.943	7.799	6.329
61	7.609	8.219	8.36	7.589	8.544	9.191	6.454	6.755	7.673	7.332	7.385	7.416	7.342	6.024	9.134	7.792
62	8.112	7.836	8.307	8.386	7.763	8.934	6.759	6.444	7.733	7.828	7.707	7.38	8.114	6.095	9.885	7.155
63	8.879	8.061	8.137	8.511	7.637	9.969	6.651	7.587	7.796	8.797	8.2	8.391	8.395	6.502	9.783	7.808
64	8.282	8.532	9.336	8.213	8.288	10.153	7.646	7.57	8.361	8.376	8.179	7.893	8.158	6.259	9.603	8.498
65	8.983	8.321	9.012	7.125	10.095	9.964	7.491	7.519	9.038	9.119	8.937	8.592	9.019	6.558	7.654	8.93
66	9.373	8.725	8.956	8.361	10.266	9.579	5.951	5.781	8.366	8.467	8.71	8.469	7.592	5.829	9.293	8.754
67	8.002	7.857	6.836	6.643	9.401	8.655	7.424	7.58	8.21	8.075	7.162	7.75	7.624	5.891	9.609	8.798
68	9.558	8.548	8.076	7.264	7.455	9.549	6.469	6.096	7.809	8.105	8.376	8.269	7.442	6.585	7.745	7.73
69	7.654	7.856	6.28	5.981	9.34	8.516	5.7	5.276	7.85	8.308	7.524	7.739	8.451	5.542	9.4	7.87
70	8.337	8.109	8.125	7.157	7.438	8.574	7.552	7.504	8.643	8.268	8.642	7.933	7.463	5.811	7.758	7.374
71	8.048	8.111	8.155	6.033	7.726	8.898	6.354	5.997	8.881	7.831	8.025	8.017	7.862	5.883	6.862	8.197
72	8.182	9.113	7.662	7.424	10.066	8.678	8.065	7.511	8.85	8.394	8.392	8.211	7.25	5.878	8.977	8.419
Fig. S5t
	miR-7fl/fl										Lepr-cre;miR-7fl/fl
Light	77.935	74.904	74.31	63.123	78.663	79.804	68.814	65.226	76.964	77.927	70.716	75.288	75.25	61.742	84.304	73.479
Dark	101.371	97.075	98.775	88.762	107.239	109.73	87.604	86.876	97.943	101.054	100.524	96.849	97.07	81.069	108.789	100.951
Fig. S5u
Time (h)	miR-7fl/fl										Lepr-cre;miR-7fl/fl
1	0.9	0.875	0.865	0.851	0.839	0.874	0.885	0.811	0.977	0.864	0.908	0.846	0.871	0.877	0.873	0.88
2	0.831	0.837	0.82	0.745	0.745	0.794	0.879	0.732	0.956	0.885	0.821	0.782	0.813	0.858	0.787	0.798
3	0.819	0.822	0.841	0.799	0.805	0.81	0.802	0.798	0.906	0.841	0.789	0.785	0.834	0.823	0.839	0.793
4	0.819	0.779	0.757	0.748	0.798	0.764	0.754	0.721	0.864	0.853	0.752	0.759	0.798	0.778	0.814	0.742
5	0.789	0.837	0.739	0.783	0.741	0.728	0.732	0.724	0.859	0.826	0.771	0.789	0.788	0.863	0.787	0.722
6	0.728	0.813	0.739	0.703	0.767	0.727	0.758	0.727	0.806	0.88	0.706	0.735	0.785	0.827	0.72	0.707
7	0.773	0.866	0.724	0.733	0.712	0.818	0.775	0.82	0.82	0.83	0.75	0.789	0.786	0.794	0.734	0.791
8	0.74	0.85	0.727	0.679	0.702	0.796	0.732	0.777	0.765	0.814	0.714	0.75	0.756	0.832	0.728	0.716
9	0.743	0.825	0.764	0.713	0.727	0.777	0.729	0.754	0.802	0.786	0.74	0.832	0.89	0.856	0.729	0.743
10	0.787	0.847	0.729	0.806	0.758	0.729	0.786	0.811	0.806	0.778	0.71	0.833	0.853	0.83	0.731	0.764
11	0.763	0.846	0.77	0.755	0.717	0.824	0.785	0.824	0.842	0.841	0.752	0.851	0.845	0.85	0.803	0.75
12	0.79	0.863	0.782	0.864	0.836	0.843	0.81	0.849	0.808	0.866	0.735	0.838	0.924	0.899	0.828	0.822
13	0.891	0.887	0.864	0.9	0.899	0.93	0.862	0.842	0.932	0.925	0.835	0.881	0.92	0.891	0.865	0.833
14	0.926	0.897	0.904	0.91	0.94	0.927	0.893	0.845	0.959	0.976	0.891	0.905	0.929	0.91	0.918	0.822
15	0.923	0.895	0.916	0.92	0.949	0.935	0.964	0.855	0.934	0.984	0.912	0.894	0.955	0.926	0.911	0.865
16	0.914	0.901	0.937	0.927	0.953	0.931	0.952	0.9	0.961	0.979	0.903	0.933	0.958	0.914	0.924	0.897
17	0.938	0.883	0.95	0.949	0.957	0.921	0.947	0.903	0.975	0.98	0.938	0.954	0.951	0.927	0.924	0.918
18	0.906	0.865	0.949	0.945	0.967	0.876	0.924	0.863	0.993	0.995	0.929	0.934	0.884	0.921	0.923	0.888
19	0.908	0.869	0.914	0.925	0.952	0.915	0.934	0.895	0.984	0.998	0.945	0.909	0.885	0.904	0.845	0.916
20	0.955	0.911	0.897	0.901	0.918	0.866	0.911	0.828	0.929	0.958	0.87	0.961	0.878	0.852	0.902	0.909
21	0.907	0.917	0.857	0.854	0.943	0.852	0.943	0.842	0.932	0.965	0.879	0.913	0.837	0.873	0.922	0.851
22	0.842	0.841	0.823	0.901	0.972	0.895	0.924	0.872	0.918	0.894	0.918	0.909	0.885	0.878	0.861	0.781
23	0.892	0.865	0.842	0.811	0.952	0.859	0.92	0.8	0.896	0.813	0.874	0.87	0.782	0.851	0.894	0.877
24	0.806	0.912	0.837	0.89	0.9	0.826	0.934	0.855	0.959	0.916	0.941	0.936	0.878	0.856	0.884	0.868
25	0.875	0.898	0.808	0.883	0.933	0.797	0.901	0.797	0.919	0.849	0.912	0.866	0.841	0.77	0.868	0.776
26	0.839	0.835	0.756	0.785	0.857	0.719	0.851	0.716	0.825	0.9	0.827	0.759	0.786	0.731	0.783	0.725
27	0.817	0.805	0.791	0.789	0.823	0.775	0.803	0.729	0.799	0.824	0.851	0.839	0.879	0.741	0.809	0.79
28	0.789	0.77	0.758	0.711	0.788	0.736	0.761	0.732	0.813	0.805	0.792	0.764	0.808	0.722	0.747	0.768
29	0.765	0.735	0.748	0.771	0.747	0.693	0.772	0.731	0.785	0.813	0.822	0.817	0.817	0.808	0.739	0.711
30	0.836	0.802	0.74	0.721	0.755	0.735	0.715	0.739	0.891	0.769	0.76	0.778	0.882	0.757	0.721	0.73
31	0.781	0.801	0.735	0.693	0.746	0.725	0.777	0.731	0.839	0.759	0.847	0.764	0.815	0.737	0.786	0.7
32	0.815	0.759	0.8	0.745	0.75	0.744	0.77	0.709	0.838	0.76	0.789	0.74	0.814	0.769	0.744	0.72
33	0.769	0.781	0.767	0.692	0.741	0.826	0.745	0.749	0.784	0.789	0.851	0.824	0.76	0.813	0.773	0.694
34	0.785	0.769	0.776	0.757	0.776	0.823	0.789	0.763	0.768	0.786	0.814	0.783	0.826	0.787	0.827	0.771
35	0.814	0.78	0.807	0.815	0.808	0.819	0.803	0.76	0.867	0.777	0.828	0.77	0.777	0.81	0.824	0.734
36	0.882	0.898	0.846	0.876	0.789	0.904	0.855	0.794	0.845	0.808	0.838	0.801	0.816	0.877	0.859	0.773
37	0.911	0.936	0.913	0.939	0.919	0.941	0.876	0.867	0.92	0.925	0.887	0.89	0.887	0.873	0.888	0.803
38	0.89	0.925	0.929	0.911	0.965	0.941	0.928	0.904	0.898	0.965	0.877	0.937	0.93	0.895	0.888	0.849
39	0.919	0.93	0.954	0.881	0.959	0.953	0.961	0.876	0.946	0.986	0.848	0.95	0.93	0.928	0.937	0.885
40	0.909	0.949	0.961	0.903	0.962	0.949	0.961	0.871	0.991	0.989	0.864	0.962	0.948	0.919	0.948	0.868
41	0.863	0.933	0.963	0.951	0.975	0.953	0.987	0.842	0.977	0.983	0.876	0.948	0.921	0.87	0.932	0.876
42	0.875	0.9	0.954	0.901	0.977	0.902	0.961	0.78	0.972	0.985	0.838	0.878	0.931	0.891	0.91	0.86
43	0.873	0.838	0.956	0.908	0.921	0.87	0.979	0.814	0.939	0.955	0.829	0.944	0.901	0.818	0.954	0.919
44	0.814	0.87	0.926	0.933	0.97	0.879	0.953	0.825	0.918	0.967	0.801	0.923	0.893	0.876	0.94	0.872
45	0.799	0.87	0.935	0.912	0.922	0.856	0.908	0.76	0.939	0.97	0.783	0.9	0.807	0.872	0.885	0.795
46	0.865	0.841	0.909	0.941	0.836	0.891	0.819	0.775	0.913	0.913	0.852	0.954	0.83	0.798	0.882	0.877
47	0.813	0.834	0.903	0.883	0.845	0.835	0.791	0.775	0.873	0.932	0.805	0.9	0.82	0.882	0.847	0.868
48	0.815	0.904	0.934	0.819	0.924	0.827	0.911	0.817	0.888	0.92	0.812	0.89	0.76	0.833	0.858	0.888
49	0.855	0.914	0.867	0.814	0.845	0.752	0.933	0.747	0.787	0.854	0.83	0.866	0.822	0.823	0.828	0.879
50	0.747	0.871	0.856	0.71	0.749	0.694	0.813	0.741	0.84	0.797	0.735	0.75	0.715	0.77	0.792	0.778
51	0.759	0.808	0.813	0.736	0.738	0.694	0.789	0.755	0.78	0.773	0.728	0.74	0.715	0.746	0.75	0.759
52	0.742	0.79	0.827	0.721	0.733	0.72	0.767	0.738	0.773	0.778	0.744	0.776	0.756	0.806	0.798	0.783
53	0.756	0.79	0.795	0.689	0.776	0.759	0.83	0.693	0.742	0.758	0.698	0.741	0.737	0.744	0.737	0.749
54	0.742	0.828	0.791	0.739	0.71	0.71	0.741	0.726	0.776	0.787	0.705	0.744	0.741	0.787	0.725	0.722
55	0.716	0.776	0.861	0.694	0.735	0.714	0.726	0.712	0.754	0.739	0.695	0.697	0.697	0.746	0.742	0.71
56	0.735	0.837	0.806	0.793	0.824	0.726	0.729	0.73	0.778	0.746	0.792	0.704	0.73	0.759	0.716	0.704
57	0.788	0.864	0.826	0.778	0.789	0.733	0.787	0.726	0.778	0.805	0.761	0.734	0.777	0.759	0.767	0.737
58	0.74	0.82	0.802	0.627	0.748	0.772	0.787	0.757	0.759	0.758	0.747	0.714	0.655	0.68	0.775	0.767
59	0.727	0.773	0.742	0.721	0.775	0.71	0.737	0.702	0.755	0.745	0.709	0.707	0.792	0.667	0.799	0.746
60	0.79	0.855	0.767	0.742	0.784	0.798	0.755	0.722	0.743	0.766	0.752	0.695	0.769	0.714	0.825	0.754
61	0.798	0.867	0.868	0.854	0.881	0.865	0.856	0.814	0.82	0.847	0.822	0.82	0.859	0.781	0.87	0.827
62	0.841	0.869	0.941	0.893	0.833	0.914	0.854	0.851	0.896	0.904	0.833	0.82	0.873	0.809	0.905	0.795
63	0.867	0.915	0.954	0.929	0.89	0.91	0.931	0.884	0.89	0.936	0.844	0.864	0.896	0.84	0.918	0.767
64	0.859	0.884	0.948	0.933	0.875	0.879	0.938	0.876	0.853	0.911	0.865	0.877	0.894	0.812	0.925	0.831
65	0.839	0.847	0.939	0.907	0.964	0.863	0.909	0.87	0.875	0.908	0.894	0.861	0.9	0.813	0.866	0.832
66	0.845	0.88	0.959	0.921	0.978	0.827	0.831	0.783	0.853	0.912	0.896	0.855	0.862	0.784	0.887	0.797
67	0.825	0.864	0.92	0.849	0.956	0.827	0.907	0.847	0.82	0.85	0.892	0.849	0.874	0.79	0.918	0.802
68	0.839	0.844	0.953	0.876	0.881	0.839	0.856	0.783	0.77	0.845	0.92	0.883	0.839	0.776	0.819	0.775
69	0.777	0.823	0.95	0.849	0.942	0.829	0.745	0.728	0.798	0.795	0.906	0.81	0.819	0.744	0.882	0.764
70	0.765	0.818	0.957	0.869	0.942	0.803	0.819	0.819	0.831	0.793	0.876	0.847	0.807	0.743	0.835	0.752
71	0.788	0.794	0.954	0.834	0.873	0.807	0.856	0.774	0.856	0.764	0.877	0.818	0.766	0.73	0.765	0.8
72	0.788	0.801	0.921	0.908	0.939	0.779	0.917	0.832	0.88	0.761	0.907	0.79	0.761	0.723	0.843	0.837
Fig. S5v
	miR-7fl/fl										Lepr-cre;miR-7fl/fl
Light	0.787	0.823	0.787	0.755	0.774	0.766	0.788	0.751	0.818	0.806	0.777	0.777	0.796	0.789	0.781	0.756
Dark	0.861	0.877	0.922	0.898	0.929	0.88	0.905	0.835	0.908	0.919	0.873	0.894	0.874	0.847	0.891	0.843
Fig. S5w
Time (h)	miR-7fl/fl										Lepr-cre;miR-7fl/fl
0	0	0	0	0	0	0	0	0	0	0	0	0	0	0	0	0
1	4.968	6.319	0.499	1.711	2.173	3.143	3.298	1.526	2.857	1.253	4.219	1.773	1.087	0.58	1.852	2.663
2	5.371	9.043	2.843	1.802	2.415	3.23	3.952	3.317	4.728	1.782	4.444	2.917	1.393	1.534	1.852	2.663
3	6.01	10.808	4.075	4.09	6.43	6.966	4.589	5.772	4.774	2.462	6.101	3.578	5.793	2.717	4.281	3.618
4	6.09	11.493	5.453	4.204	6.901	6.966	5.224	5.898	4.876	2.767	6.557	5.566	5.896	3.784	4.281	4.12
5	7.34	15.485	6.389	7.865	10.057	7.151	5.228	6.173	5.111	3.627	10.343	5.931	7.096	6.311	4.798	4.12
6	7.481	16.398	7.586	8.084	11.13	9.446	6.493	7.379	5.12	5.242	11.254	6.245	7.19	6.763	4.799	5.806
7	8.555	19.578	7.909	10.909	12.657	11.701	6.646	7.986	6.204	5.244	14.331	8.85	7.702	7.083	5.314	7.087
8	8.758	20.445	8.693	11.066	13.126	11.701	6.746	8.502	6.221	5.509	14.796	8.851	8.063	10.353	5.431	7.087
9	8.939	21.13	10.536	12.667	16.299	11.975	7.271	8.505	6.577	5.89	16.617	11.183	11.297	10.356	6.121	9.204
10	9.778	22.178	10.84	16.067	17.2	11.975	7.277	9.967	6.584	5.895	17.342	11.183	11.418	11.317	7.825	9.216
11	10.245	25.136	12.842	17.548	18.073	15.015	9.187	10.342	7.796	6.869	20.48	12.269	12.715	11.653	8.378	10.324
12	11.164	27.794	15.14	19.884	20.895	18.158	9.653	12.173	8.168	7.538	21.499	13.616	13.912	15.401	10.869	12.686
13	19.851	35.372	21.285	30.802	25.272	25.813	15.115	20.281	9.437	9.707	27.337	18.322	18.243	25.851	18.505	20.153
14	25.4	43.847	24.677	42.807	32.912	32.703	19.08	28.288	13.587	15.614	41.178	26.679	22.608	33.999	27.011	28.495
15	36.289	52.193	34.424	56.054	35.197	41.279	25.754	36.856	16.835	22.583	54.069	36.515	27.587	42.99	39.312	37.615
16	40.947	63.124	43.161	68.195	40.494	50.828	32.166	46.295	19.313	27.809	66.17	45.981	35.923	45.767	49.21	45.638
17	46.656	70.804	52.513	79.887	48.454	53.55	36.172	49.297	22.99	28.718	80.006	54.59	43.874	52.276	57.473	59.345
18	46.662	72.811	59.04	91.239	56.477	58.703	39.701	55.852	28.141	33.566	91.852	56.695	44.553	62.034	61.662	68.375
19	49.886	80.074	64.228	100.191	63.041	68.662	45.617	62.24	31.189	36.954	100.237	61.708	50.815	71.997	62.24	75.076
20	56.211	88.484	75.73	105.232	63.62	69.811	46.065	62.344	31.354	37.473	100.324	69.29	51.707	72.574	70.768	90.856
21	56.81	93.019	79.174	111.32	67.552	73.906	52.704	68.343	35.031	44.694	108.042	69.853	54.521	79.504	75.637	91.396
22	57.573	93.711	87.305	120.378	74.673	76.371	54.975	70.938	35.349	47.202	112.307	75.992	57.127	80.507	75.637	93.891
23	59.772	99.625	92.329	120.525	80.326	80.919	57.782	75.091	38.289	48.903	116.428	78.238	57.892	87.079	81.353	103.05
24	61.676	105.855	97.601	131.175	84.317	81.281	62.645	83.65	43.094	50.461	126.494	88.397	65.498	94.9	81.814	108.765
25	64.213	111.381	99.143	134.727	87.773	82.226	63.336	86.44	44.378	50.97	127.993	91.296	65.948	95.165	83.007	109.522
26	64.219	111.872	101.036	134.931	88.983	82.226	63.922	86.787	44.532	53.004	128.033	91.363	67.42	95.471	83.008	109.522
27	64.465	112.591	101.256	136.674	89.278	86.333	64.079	87.061	44.687	53.004	128.72	93.035	68.832	97.351	85.336	112.235
28	64.609	113.536	102.885	137.001	92.43	86.336	67.075	88.55	44.861	54.525	130.676	93.586	69.164	97.929	85.527	112.255
29	64.82	113.944	103.252	142.366	92.635	86.338	67.388	88.576	45.712	55.25	131.244	94.596	70.683	99.109	85.741	112.273
30	66.428	119.641	104.431	142.582	95.279	87.899	67.416	89.216	47.922	55.407	131.989	96.243	75.088	99.137	86.535	114.804
31	66.46	121.251	105.096	142.818	95.593	87.899	69.826	89.935	48.946	55.522	133.235	96.399	75.143	99.518	88.21	114.805
32	68.112	121.763	110.585	145.225	98.383	89.866	70.384	89.937	48.948	56.23	133.269	98.302	77.494	101.466	88.214	114.953
33	68.284	122.368	110.972	145.438	98.544	89.877	70.617	92.037	49.108	59.001	135.39	99.333	77.682	101.47	90.55	114.953
34	68.948	123.845	112.366	148.281	101.901	90.587	72.89	93.404	49.704	59.789	135.744	101.062	79.168	102.207	91.384	117.47
35	69.189	125.224	113.505	148.749	102.918	90.992	72.994	93.41	49.715	59.949	136.134	101.064	79.614	102.933	91.535	117.47
36	70.873	126.949	116.267	152.216	106.387	93.011	75.008	94.872	51.207	60.978	137.12	103.266	81.214	105.915	93.117	119.151
37	75.088	133.758	121.129	162.498	111.824	102.533	79.06	99.197	53.443	63.948	146.487	107.652	85.977	113.315	98.553	127.147
38	78.962	141.593	126.674	174.613	120.426	111.95	82.1	105.802	55.946	67.611	154.861	111.636	94.573	120.119	101.642	134.874
39	83.513	149.343	134.219	185.435	123.377	124.524	86.491	113.828	58.387	73.315	166.234	121.285	102.924	129.886	107.877	148.175
40	98.003	158.012	144.69	195.94	133.614	130.794	90.667	120.557	62.284	78.454	176.852	131.39	110.261	136.956	114.003	159.514
41	108.725	168.471	150.462	209.195	143.473	142.267	94.984	126.626	67.237	84.874	192.369	138.909	113.095	141.92	114.465	162.317
42	117.427	175.51	154.338	221.924	149.907	143.846	101.005	127.407	68.831	87.623	212.747	141.373	117.856	148.105	115.835	166.735
43	120.12	175.809	162.669	229.937	152.508	151.017	102.812	134.964	68.836	88.777	233.397	152.842	122.82	149.909	123.867	173.402
44	120.562	183.882	163.471	231.021	163.201	154.46	103.781	140.489	72.063	96.465	235.318	154.233	125.553	156.983	130.054	176.226
45	122.499	185.574	167.849	232.601	166.195	162.701	106.257	140.49	76.049	100.168	243.28	158.677	128.408	160.813	130.074	177.417
46	125.346	190.246	168.543	245.282	167.202	169.541	107.377	144.995	78.301	100.482	252.234	164.149	130.995	162.671	133.304	183.675
47	125.827	192.401	172.302	250.088	174.019	174.622	110.745	149.936	79.897	103.094	254.447	168.714	135.401	168.56	133.555	185.652
48	131.21	200.476	178.25	255.366	181.052	178.043	118.154	154.467	82.488	104.794	261.168	172.594	138.369	169.387	138.476	191.5
49	135.237	209.587	178.899	258.921	184.071	179.514	120.23	154.797	82.494	106.386	262.718	175.894	141.245	171.538	140.467	194.971
50	135.629	211.874	179.57	259.042	184.579	179.528	120.762	156.034	85.789	106.39	262.943	175.896	141.49	171.539	140.482	194.977
51	136.779	213.225	179.833	262.271	185.092	179.857	121.843	156.994	85.968	106.713	262.991	176.843	142.182	174.115	140.933	196.334
52	137.065	213.544	182.528	262.473	188.524	182.437	122.912	157.684	86.329	106.713	265.431	177.074	142.407	174.55	141.631	196.713
53	139.506	216.596	182.781	263.292	189.764	183.315	123.894	157.789	86.669	108.269	265.562	180.6	145.461	175.211	142.108	198.822
54	139.842	217.893	185.006	264.875	190.189	183.702	124.451	159.002	86.68	110.846	265.783	181.236	146.003	175.783	142.632	199.093
55	140.56	218.277	185.488	265.346	193.576	183.702	124.483	159.975	88.002	110.846	267.075	181.236	146.605	175.784	143.612	199.553
56	141.704	221.822	185.983	271.058	194.973	184.107	125.088	161.627	88.284	111.466	268.912	181.433	147.003	178.938	143.617	199.558
57	143.761	223.035	188.016	272.615	196.838	184.505	128.11	162.256	88.743	113.758	269.853	182.92	147.977	180.66	145.266	200.175
58	145.439	224.664	190.265	273.716	198.719	186.009	129.066	162.75	89.102	114.125	272.025	183.568	149.021	181.598	145.857	200.752
59	146.892	225.558	190.614	273.921	199.663	186.47	129.724	163	89.375	114.214	273.447	183.568	149.051	181.697	146.255	201.053
60	149.348	227.648	192.409	275.682	202.2	188.036	131.249	163.919	90.24	115.05	275.929	184.51	149.981	184.177	147.072	202.525
61	153.257	233.622	194.533	278.811	207.262	194.961	134.117	166.643	91.365	116.384	282.888	186.953	151.191	190.735	152.265	206.639
62	157.593	240.272	199.089	287.975	210.131	201.265	136.343	169.39	92.554	118.005	290.466	189.734	156.23	199.226	159.745	207.653
63	163.929	245.585	204.197	293.984	212.848	210.454	139.094	175.677	94.356	122.199	299.484	196.77	161.486	208.142	165.346	215.036
64	169.125	249.486	211.427	301.039	218.486	223.08	143.501	180.717	97.116	123.968	306.072	200.765	165.861	215.161	170.77	219.832
65	176.502	256.016	218.632	305.513	227.187	231.003	147.713	186.943	100.427	129.35	317.212	210.13	173.09	220.409	170.771	226.37
66	184.709	263.421	222.057	314.851	236.257	241.084	149.217	188.079	103.39	130.662	325.054	218.667	174.078	224.95	176.574	232.219
67	189.425	265.77	223.206	316.19	240.433	244.861	155.492	193.456	104.962	134.336	328.77	221.123	177.37	229.953	179.711	238.819
68	200.793	274.046	226.731	320.562	242.262	250.43	156.466	194.415	106.806	135.31	335.389	224.775	178.434	236.975	180.341	240.954
69	203.857	277.946	227.037	320.996	246.491	253.229	156.825	195.625	108.263	139.578	338.647	228.482	184.249	240.441	184.768	245.099
70	210.867	286.089	230.792	323.31	247.662	258.76	160.716	201.463	110.663	141.309	346.004	232.424	185.067	244.62	185.247	247.129
71	216.952	292.954	234.804	324.371	251.438	261.845	162.064	201.93	116.101	144.055	352.721	239.852	190.244	251.042	185.551	250.992
72	222.464	302.706	238.204	328.947	259.585	266.422	168.795	210.84	118.136	149.882	362.106	246.785	191.703	257.295	189.931	255.082
Fig. S5x
	miR-7fl/fl										Lepr-cre;miR-7fl/fl
Light	12.833	25.353	15.988	20.414	21.371	13.294	11.704	10.949	8.011	9.437	15.629	13.467	13.747	13.735	10.256	11.366
Dark	61.322	75.549	63.413	89.235	65.157	75.514	44.561	59.331	31.368	40.524	105.073	68.795	50.154	72.03	53.054	73.662
Fig. S5y
Age (weeks)	miR-7fl/fl								Lepr-cre;miR-7fl/fl
5	9	8.1	9.6	9.8	7.4	6.3	7.3	8.4	8.7	10.8	7	9.1	9.9	7.1	12.1
6	9.2	10.1	9	8.8	5.6	10.7	8.2	7.2	11.7	8.7	11.2	10.7	10.5	7.9	9.6
7	9.1	8.2	8.5	9.1	6.8	9.3	6.2	9.7	7.7	8.7	7.2	7.6	9	10.2	10.2
8	8.4	7.2	10.1	8.5	7.4	7.3	8.9	7.4	7.6	8.7	8.3	7.8	10.5	9.6	7.6
9	6.8	7.3	8.2	9.1	5.9	8.9	6.8	6.7	10.3	8.9	7.1	8.1	8.1	8.3	8.2
10	8.6	8.2	6.2	8.9	6.3	7.1	6.2	6.3	8.2	9.5	7.4	7.1	8.7	8.8	8.2
11	10.7	5.8	8.2	8.7	10.2	7.1	9.7	8.3	8.8	8.1	9.6	7.9	9.6	9.5	9.8
12	6.6	6.7	5.2	7.9	5.4	5.6	6.6	7.2	4.8	6.7	7.2	8.3	6.6	7.4	8.2
13	7.4	7.3	5.4	7.2	5	6.7	6.7	5.2	6.6	7.1	7.1	8.5	7.6	7.2	8.9
14	7.3	6.6	7.9	6.9	5.7	6.1	6.7	9.3	8.6	7.2	8.2	5.6	8.2	6.4	6.3
16	5.6	5.9	8.6	7.2	8.6	6.2	7	5.4	8.9	6.5	8.7	7.3	7.8	7	8.9
18	7.4	9.2	9.5	8.6	6.8	8.2	9.3	8.1	7.1	9.8	7.2	8.4	10.3	8.8	8.8
22	4.6	7.7	7.8	8.1	4.6	6.2	9.5	8.1	7.3	8.3	8.4	7.1	9.2	7.6	9.4
Fig. S5z
Time (min)	miR-7fl/fl								Lepr-cre;miR-7fl/fl
0	9.1	8.2	8.5	9.1	6.8	9.3	6.2	9.7	7.7	8.7	10.2	7.2	7.6	10.2
15	22.5	18.8	16.1	16.6	23.6	18.1	24.8	22	19.2	16.8	18.4	14.2	16.1	15.8
30	12.9	16.2	11.9	14.4	22.5	15.8	14.5	19.5	20.5	21.5	16.3	11.4	12.6	14.9
45	12.7	13.6	12.1	15.4	16.3	14.9	10.7	13.9	16.4	16.5	16.6	10.1	11.8	15.2
60	12.5	7.9	11.1	12.1	11.7	13.5	18	13.1	18.9	16.1	15.2	11.6	10.8	14.9
90	10.1	11.7	10.9	8.2	6.9	8	9.7	11.2	11.9	12.8	14.3	9.2	9.9	13.3
120	13.3	11.8	8.2	7.6	5.4	8.1	7	8.2	10.7	11.2	11.4	7.4	8.1	9.2
Fig. S5aa
Time (min)	miR-7fl/fl										Lepr-cre;miR-7fl/fl
0	10.7	10.1	9.5	9.3	10.8	8.7	8.3	7.4	8.5	7.6	9.4	8.7	8.5	9.8	8.2	8.9	9.9	8.6	9.5
15	6.5	7.6	7.7	8.6	6.1	6.5	7.9	6.4	6.6	7.2	6.7	7.8	6.7	6.2	8.9	8.8	9.1	6.9	8.6
30	5.9	5.4	5.2	6.1	5.3	5.9	4.6	4.5	5.1	5.2	5.9	5.5	4.8	5.3	5	6.2	5.4	4.9	5.7
45	4.4	6.5	4.9	5	4.7	5.2	5.3	4.6	4.7	4.3	5.2	4.9	5.1	5.1	5.7	6	4.5	4.4	4.9
60	5.1	5.8	4.6	4.9	5.2	5.4	5.8	4.9	5.2	4.9	5.9	4.4	5.7	5.6	5.7	6.9	6.7	4.4	5.4
90	5.2	6.4	5.4	5.6	4.3	5.7	5.7	4.8	4.6	3.7	5.9	5.3	5.4	6.2	5.7	6.4	5.2	3.8	5.2
120	6.7	7.4	4.9	6.8	5.1	6.2	6.1	4.7	5.8	4.1	7.4	5.1	5.1	5.4	6.7	7.5	6.6	4.1	6.1
Fig. S5ab
Age (weeks)	miR-7fl/fl													Lepr-cre;miR-7fl/fl
5	5.7	6.9	7.1	6.7	6.5	7.8	6.2	5.7	5.9	5.9	6.8	5.6	7.2	10	6.6	7.2	7.3	5.3	6.2
6	5.4	6.9	6.4	6.1	6.4	6.1	6.8	6.7	5.5	4.9	8.7	5.4	5.6	6.4	6.4	5.2	6.6	5.7	5.8
7	6.3	7.7	6.7	6.7	6.7	7.3	7.9	5.7	6.4	6.2	5.9	6.4	5.9	6.1	5.9	6.9	7.1	5.7	5.8
8	5.3	4.8	5.8	5.7	5.3	5.6	6.3	6.3	5.8	5.5	5.2	6.8	8.3	5.7	5.3	6.4	5.9	6	6.3
9	4.8	5.9	4.4	5.9	6.5	5.7	6.4	5.6	6.3	5.8	6.3	7.4	6.4	6.6	5.1	5.1	6.6	5.3	4.7
10	6.1	8.1	6.4	7.2	8.8	8.6	7.4	6.9	6.3	7.2	5.6	8.9	6.1	8.1	6.9	7.6	7	4.5	6.7
11	9	9.3	7.5	6.1	6.1	5.5	9	6.8	7.2	7	4.7	5.8	6.3	7	7.9	7.3	5	6.9	6.1
12	5.9	6.6	5.2	7.8	5.9	5.7	6.9	6.5	5.9	4.6	6.1	6.2	7.5	8.3	5.4	6.4	4.8	6.6	6.8
14	5.1	8.3	5.3	6.3	4.9	5.8	6.7	6.2	5.2	4.2	4.9	6.4	5.8	7.9	5.2	3.7	5.3	4.6	4.9
16	6.1	6.7	7.9	6.3	6.8	6.8	6	9.7	8.7	5.8	6.5	7.3	4.8	7.7	7.4	5.7	6.7	6.3	9.4
18	5.2	5.8	6.8	6.4	5.8	6.1	6.7	5	8.4	6.4	5.9	5.7	6.8	7.8	9.2	5.9	9	6.7	7.2
22	6.4	6.7	8.3	7.2	5.8	6.9	6.7	6.6	5.8	5.6	6.9	6.3	6.9	7.4	6.4	6.1	6.4	5.1	5.8
Fig. S5ac
[truncated: 65 more rows]

[truncated: 4 more sheets: SupplFig6, SupplFig7, SupplFig8, SupplFig8_uncropped blots]
